# Supplementary material for: The assessment of biases in the acoustic discrimination of individuals
Source: PLoS One. 2017 May 9;12(5):e0177206. doi: 10.1371/journal.pone.0177206 (PMC5423633; doi:10.1371/journal.pone.0177206)
Supplement: S2 Dataset — (XLSX) [file pone.0177206.s002.xlsx]

## Sheet: List1
			007a	007a	007a	007a	007a	007a	007a	007a	007a	007a	007a	007a	007a	007a	007a	007a	007a	007a	007a	007a	007a	023a	023a	023a	023a	023a	023a	023a	023a	023a	023a	023a	023a	023a	023a	023a	023a	023a	023a	023a	023a	023a	023a	023a	023a	023a	023a
number	id	filename	007ax2013x1xT0000001	007ax2013x2xT0000002	007ax2013x3xT0000003	007ax2013x4xT0000004	007ax2013x5xT0000005	007ax2013x6xT0000006	007ax2013x7xT0000007	007ax2013x8xT0000008	007ax2013x9xT0000009	007ax2013x10xT0000010	007ax2013x11xT0000011	007ax2013x12xT0000012	007ax2013x13xT0000013	007ax2013x14xT0000014	007ax2013x15xT0000015	007ax2013x16xT0000016	007ax2013x17xT0000017	007ax2013x18xT0000018	007ax2013x19xT0000019	007ax2013x20xT0000020	007ax2013x21xT0000021	023ax2013x1xT0000001	023ax2013x2xT0000002	023ax2013x3xT0000003	023ax2013x4xT0000004	023ax2013x5xT0000005	023ax2013x6xT0000006	023ax2013x7xT0000007	023ax2013x8xT0000008	023ax2013x9xT0000009	023ax2013x10xT0000010	023ax2013x11xT0000011	023ax2013x12xT0000012	023ax2013x13xT0000013	023ax2013x14xT0000014	023ax2013x15xT0000015	023ax2013x16xT0000016	023ax2013x17xT0000017	023ax2013x18xT0000018	023ax2013x19xT0000019	023ax2013x20xT0000020	023ax2013x21xT0000021	023ax2013x22xT0000022	023ax2013x23xT0000023	023ax2013x24xT0000024	023ax2013x25xT0000025	023ax2013x26xT0000026
1	007a	007a-2013-1-T0000001.WAV	0.95	0.425	0.535	0.505	0.27	0.46	0.375	0.44	0.48	0.44	0.47	0.51	0.39	0.315	0.38	0.56	0.29	0.38	0.54	0.445	0.45	0.56	0.47	0.36	0.4	0.48	0.37	0.375	0.475	0.305	0.5	0.37	0.38	0.475	0.445	0.45	0.525	0.38	0.315	0.365	0.405	0.39	0.37	0.37	0.29	0.4	0.265
2	007a	007a-2013-2-T0000002.WAV	0.44	0.925	0.505	0.51	0.275	0.5	0.47	0.425	0.45	0.46	0.515	0.425	0.315	0.46	0.345	0.525	0.315	0.36	0.315	0.45	0.395	0.165	0.25	0.195	0.205	0.28	0.21	0.25	0.185	0.125	0.21	0.205	0.165	0.21	0.2	0.185	0.25	0.19	0.205	0.195	0.24	0.185	0.17	0.17	0.15	0.175	0.17
3	007a	007a-2013-3-T0000003.WAV	0.515	0.47	0.97	0.555	0.38	0.62	0.68	0.53	0.53	0.6	0.625	0.595	0.6	0.39	0.615	0.665	0.51	0.485	0.49	0.755	0.57	0.295	0.3	0.28	0.3	0.285	0.275	0.325	0.29	0.2	0.25	0.32	0.275	0.34	0.27	0.295	0.415	0.28	0.33	0.335	0.35	0.275	0.325	0.335	0.295	0.325	0.27
4	007a	007a-2013-4-T0000004.WAV	0.51	0.495	0.56	0.955	0.365	0.66	0.625	0.59	0.72	0.435	0.625	0.685	0.555	0.45	0.475	0.47	0.435	0.57	0.485	0.64	0.465	0.225	0.195	0.18	0.2	0.21	0.185	0.21	0.17	0.205	0.23	0.185	0.185	0.19	0.205	0.17	0.21	0.18	0.185	0.2	0.2	0.185	0.195	0.135	0.15	0.18	0.19
5	007a	007a-2013-5-T0000005.WAV	0.225	0.265	0.36	0.35	0.945	0.43	0.42	0.435	0.395	0.195	0.415	0.305	0.375	0.475	0.38	0.365	0.465	0.29	0.2	0.385	0.28	0.075	0.12	0.085	0.075	0.12	0.12	0.09	0.08	0.055	0.105	0.085	0.075	0.075	0.09	0.075	0.12	0.085	0.095	0.085	0.09	0.065	0.075	0.065	0.055	0.08	0.115
6	007a	007a-2013-6-T0000006.WAV	0.455	0.465	0.625	0.65	0.45	0.955	0.745	0.605	0.675	0.395	0.76	0.57	0.68	0.525	0.69	0.585	0.64	0.49	0.4	0.63	0.5	0.19	0.2	0.19	0.185	0.22	0.16	0.225	0.18	0.165	0.23	0.22	0.14	0.24	0.255	0.205	0.28	0.17	0.2	0.225	0.21	0.17	0.19	0.16	0.135	0.195	0.14
7	007a	007a-2013-7-T0000007.WAV	0.365	0.445	0.69	0.63	0.445	0.755	0.95	0.65	0.62	0.415	0.8	0.545	0.645	0.525	0.65	0.625	0.595	0.5	0.405	0.705	0.555	0.17	0.165	0.17	0.165	0.17	0.14	0.2	0.145	0.135	0.2	0.2	0.16	0.185	0.205	0.15	0.22	0.16	0.17	0.205	0.2	0.165	0.195	0.15	0.135	0.18	0.14
8	007a	007a-2013-8-T0000008.WAV	0.44	0.415	0.535	0.575	0.415	0.605	0.645	0.95	0.56	0.44	0.6	0.645	0.585	0.53	0.52	0.43	0.64	0.515	0.435	0.555	0.515	0.135	0.17	0.13	0.14	0.16	0.165	0.175	0.135	0.135	0.185	0.16	0.125	0.15	0.16	0.15	0.19	0.13	0.145	0.145	0.185	0.125	0.15	0.13	0.11	0.145	0.155
9	007a	007a-2013-9-T0000009.WAV	0.465	0.42	0.535	0.7	0.39	0.675	0.61	0.555	0.97	0.36	0.69	0.62	0.65	0.43	0.54	0.495	0.5	0.52	0.415	0.64	0.42	0.075	0.115	0.09	0.09	0.095	0.09	0.105	0.115	0.075	0.125	0.11	0.06	0.105	0.13	0.11	0.135	0.07	0.115	0.1	0.095	0.07	0.08	0.055	0	0.08	0.075
10	007a	007a-2013-10-T0000010.WAV	0.44	0.44	0.605	0.435	0.215	0.395	0.405	0.435	0.355	0.955	0.415	0.565	0.405	0.3	0.39	0.535	0.3	0.435	0.47	0.535	0.515	0.26	0.215	0.2	0.24	0.25	0.265	0.26	0.205	0.15	0.2	0.25	0.225	0.265	0.21	0.205	0.325	0.24	0.2	0.26	0.315	0.215	0.3	0.29	0.255	0.26	0.255
11	007a	007a-2013-11-T0000011.WAV	0.465	0.5	0.62	0.61	0.435	0.75	0.78	0.595	0.69	0.405	0.965	0.605	0.66	0.54	0.6	0.615	0.58	0.455	0.38	0.62	0.475	0.17	0.155	0.125	0.14	0.15	0.135	0.155	0.165	0.14	0.21	0.15	0.145	0.17	0.205	0.16	0.215	0.135	0.155	0.14	0.175	0.13	0.19	0.19	0.16	0.16	0.15
12	007a	007a-2013-12-T0000012.WAV	0.505	0.425	0.61	0.695	0.335	0.58	0.55	0.655	0.635	0.565	0.615	0.955	0.675	0.44	0.495	0.485	0.475	0.54	0.595	0.59	0.51	0.205	0.17	0.16	0.18	0.195	0.175	0.21	0.18	0.13	0.24	0.195	0.175	0.225	0.2	0.19	0.275	0.195	0.155	0.18	0.255	0.165	0.225	0.235	0.225	0.185	0.2
13	007a	007a-2013-13-T0000013.WAV	0.4	0.305	0.605	0.555	0.39	0.68	0.64	0.585	0.65	0.395	0.66	0.665	0.965	0.465	0.71	0.54	0.665	0.38	0.495	0.58	0.485	0.23	0.23	0.235	0.28	0.245	0.245	0.325	0.2	0.155	0.18	0.33	0.3	0.285	0.2	0.22	0.325	0.325	0.26	0.305	0.375	0.305	0.365	0.295	0.3	0.33	0.27
14	007a	007a-2013-14-T0000014.WAV	0.305	0.43	0.395	0.455	0.495	0.53	0.525	0.53	0.435	0.295	0.555	0.435	0.465	0.955	0.5	0.51	0.55	0.325	0.24	0.44	0.35	0.15	0.12	0.14	0.18	0.155	0.16	0.145	0.16	0.16	0.145	0.155	0.135	0.195	0.2	0.185	0.145	0.14	0.16	0.195	0.15	0.125	0.14	0.135	0.115	0.16	0.11
15	007a	007a-2013-15-T0000015.WAV	0.385	0.335	0.62	0.475	0.41	0.69	0.64	0.515	0.54	0.39	0.61	0.495	0.705	0.495	0.965	0.59	0.665	0.435	0.46	0.685	0.62	0.27	0.28	0.275	0.33	0.27	0.295	0.335	0.265	0.215	0.245	0.365	0.305	0.32	0.265	0.27	0.385	0.335	0.3	0.34	0.385	0.33	0.36	0.32	0.295	0.355	0.27
16	007a	007a-2013-16-T0000016.WAV	0.575	0.52	0.675	0.475	0.415	0.595	0.625	0.435	0.5	0.535	0.625	0.485	0.54	0.51	0.6	0.96	0.385	0.39	0.47	0.615	0.53	0.335	0.335	0.3	0.34	0.34	0.295	0.34	0.295	0.205	0.28	0.33	0.26	0.355	0.28	0.315	0.42	0.275	0.3	0.34	0.34	0.275	0.32	0.315	0.27	0.325	0.28
17	007a	007a-2013-17-T0000017.WAV	0.285	0.29	0.515	0.425	0.445	0.645	0.59	0.645	0.505	0.305	0.585	0.47	0.665	0.55	0.67	0.385	0.96	0.415	0.3	0.5	0.44	0.165	0.165	0.155	0.145	0.16	0.15	0.165	0.175	0.14	0.21	0.16	0.15	0.195	0.215	0.175	0.24	0.135	0.17	0.165	0.18	0.13	0.185	0.175	0.13	0.175	0.13
18	007a	007a-2013-18-T0000018.WAV	0.395	0.355	0.495	0.57	0.32	0.485	0.495	0.515	0.535	0.435	0.465	0.55	0.39	0.335	0.44	0.395	0.42	0.95	0.51	0.55	0.65	0.19	0.205	0.21	0.245	0.185	0.21	0.295	0.19	0.155	0.175	0.32	0.285	0.275	0.19	0.205	0.32	0.275	0.235	0.3	0.3	0.265	0.35	0.37	0.425	0.32	0.415
19	007a	007a-2013-19-T0000019.WAV	0.57	0.32	0.51	0.5	0.245	0.41	0.41	0.455	0.435	0.485	0.4	0.615	0.52	0.245	0.495	0.49	0.325	0.515	0.935	0.56	0.64	0.32	0.26	0.29	0.34	0.295	0.33	0.315	0.28	0.24	0.26	0.35	0.34	0.345	0.275	0.275	0.345	0.36	0.265	0.325	0.43	0.33	0.415	0.465	0.475	0.38	0.42
20	007a	007a-2013-20-T0000020.WAV	0.45	0.44	0.76	0.64	0.415	0.63	0.7	0.555	0.64	0.53	0.625	0.585	0.585	0.44	0.69	0.61	0.495	0.54	0.54	0.97	0.675	0.195	0.215	0.21	0.235	0.22	0.2	0.285	0.19	0.145	0.165	0.285	0.215	0.265	0.19	0.205	0.3	0.25	0.22	0.27	0.305	0.23	0.285	0.225	0.23	0.275	0.22
21	007a	007a-2013-21-T0000021.WAV	0.45	0.385	0.585	0.47	0.335	0.5	0.55	0.52	0.43	0.515	0.475	0.515	0.49	0.355	0.61	0.53	0.41	0.645	0.62	0.685	0.955	0.305	0.285	0.295	0.37	0.295	0.35	0.355	0.3	0.24	0.27	0.39	0.35	0.41	0.305	0.33	0.435	0.375	0.315	0.38	0.43	0.35	0.43	0.43	0.415	0.415	0.4
22	023a	023a-2013-1-T0000001.WAV	0.54	0.155	0.315	0.21	0.065	0.165	0.165	0.135	0	0.265	0.16	0.2	0.21	0.15	0.195	0.315	0.155	0.12	0.29	0.195	0.245	0.93	0.505	0.39	0.505	0.525	0.395	0.405	0.615	0.415	0.7	0.42	0.365	0.575	0.53	0.515	0.55	0.375	0.345	0.41	0.445	0.44	0.31	0.4	0.295	0.51	0.25
23	023a	023a-2013-2-T0000002.WAV	0.44	0.22	0.295	0.175	0.075	0.165	0.14	0.155	0.055	0.21	0.13	0.17	0.205	0.125	0.195	0.3	0.135	0.125	0.25	0.19	0.24	0.485	0.96	0.73	0.805	0.825	0.76	0.73	0.64	0.575	0.4	0.67	0.445	0.675	0.595	0.75	0.635	0.625	0.67	0.655	0.655	0.695	0.445	0.37	0.27	0.645	0.255
24	023a	023a-2013-3-T0000003.WAV	0.375	0.185	0.285	0.16	0.12	0.16	0.14	0.135	0.065	0.19	0.125	0.16	0.21	0.145	0.22	0.275	0.13	0.145	0.28	0.195	0.28	0.38	0.735	0.96	0.69	0.605	0.655	0.825	0.605	0.68	0.365	0.82	0.62	0.595	0.53	0.655	0.535	0.785	0.82	0.795	0.655	0.815	0.56	0.445	0.295	0.715	0.315
25	023a	023a-2013-4-T0000004.WAV	0.395	0.2	0.3	0.18	0.07	0.16	0.135	0.13	0.065	0.23	0.14	0.18	0.25	0.175	0.245	0.31	0.14	0.165	0.33	0.225	0.33	0.505	0.82	0.67	0.935	0.805	0.805	0.71	0.67	0.525	0.395	0.725	0.56	0.755	0.615	0.74	0.655	0.705	0.63	0.715	0.8	0.73	0.6	0.505	0.345	0.765	0.345
26	023a	023a-2013-5-T0000005.WAV	0.485	0.28	0.3	0.205	0.145	0.205	0.165	0.16	0.085	0.25	0.145	0.2	0.23	0.18	0.22	0.335	0.175	0.14	0.28	0.215	0.285	0.515	0.825	0.61	0.815	0.955	0.685	0.69	0.675	0.465	0.41	0.58	0.435	0.775	0.655	0.725	0.705	0.585	0.55	0.595	0.715	0.615	0.455	0.41	0.3	0.67	0.275
27	023a	023a-2013-6-T0000006.WAV	0.355	0.185	0.27	0.165	0.09	0.145	0.115	0.14	0.07	0.26	0.14	0.17	0.22	0.155	0.23	0.28	0.14	0.155	0.305	0.185	0.335	0.375	0.76	0.645	0.785	0.675	0.95	0.62	0.465	0.415	0.32	0.655	0.545	0.55	0.42	0.585	0.525	0.665	0.51	0.615	0.69	0.66	0.61	0.44	0.275	0.645	0.31
28	023a	023a-2013-7-T0000007.WAV	0.365	0.215	0.33	0.19	0.07	0.18	0.155	0.155	0.06	0.26	0.145	0.21	0.27	0.14	0.25	0.29	0.135	0.19	0.3	0.245	0.295	0.405	0.745	0.805	0.705	0.675	0.64	0.945	0.55	0.6	0.3	0.83	0.63	0.63	0.515	0.625	0.595	0.8	0.755	0.765	0.755	0.835	0.585	0.505	0.405	0.755	0.37
29	023a	023a-2013-8-T0000008.WAV	0.475	0.16	0.3	0.17	0.11	0.165	0.135	0.13	0.15	0.215	0.145	0.2	0.18	0.205	0.19	0.265	0.15	0.13	0.29	0.17	0.255	0.62	0.645	0.625	0.68	0.7	0.495	0.56	0.93	0.59	0.555	0.625	0.455	0.82	0.815	0.815	0.78	0.57	0.595	0.625	0.585	0.605	0.395	0.4	0.275	0.67	0.26
30	023a	023a-2013-9-T0000009.WAV	0.31	0.12	0.215	0.175	0	0.14	0.105	0.12	0	0.15	0.115	0.12	0.125	0.155	0.155	0.175	0.12	0.095	0.235	0.12	0.215	0.425	0.575	0.685	0.53	0.46	0.435	0.605	0.585	0.94	0.39	0.59	0.38	0.56	0.58	0.675	0.465	0.505	0.69	0.585	0.44	0.56	0.34	0.3	0.205	0.545	0.19
31	023a	023a-2013-10-T0000010.WAV	0.465	0.19	0.245	0.2	0.125	0.195	0.165	0.17	0.16	0.19	0.175	0.21	0.145	0.175	0.155	0.24	0.175	0.19	0.225	0.14	0.23	0.675	0.4	0.35	0.4	0.4	0.325	0.305	0.525	0.37	0.955	0.365	0.3	0.475	0.59	0.445	0.515	0.335	0.32	0.375	0.34	0.37	0.26	0.32	0.23	0.41	0.195
32	023a	023a-2013-11-T0000011.WAV	0.375	0.165	0.31	0.145	0.065	0.18	0.16	0.145	0.065	0.26	0.135	0.18	0.27	0.155	0.265	0.28	0.13	0.205	0.315	0.235	0.34	0.385	0.67	0.83	0.725	0.595	0.655	0.83	0.595	0.59	0.35	0.935	0.72	0.655	0.525	0.65	0.605	0.865	0.765	0.87	0.785	0.855	0.715	0.58	0.43	0.82	0.435
33	023a	023a-2013-12-T0000012.WAV	0.365	0.14	0.275	0.155	0.07	0.13	0.13	0.115	0	0.23	0.155	0.18	0.265	0.135	0.23	0.255	0.145	0.24	0.32	0.195	0.325	0.35	0.44	0.61	0.56	0.435	0.55	0.635	0.43	0.38	0.32	0.695	0.965	0.53	0.355	0.425	0.52	0.82	0.52	0.675	0.685	0.75	0.75	0.77	0.575	0.72	0.685
34	023a	023a-2013-13-T0000013.WAV	0.455	0.175	0.335	0.17	0.11	0.19	0.15	0.14	0.13	0.255	0.155	0.225	0.235	0.24	0.23	0.295	0.195	0.165	0.315	0.215	0.335	0.565	0.68	0.575	0.745	0.76	0.57	0.645	0.795	0.55	0.465	0.65	0.525	0.95	0.785	0.795	0.825	0.6	0.615	0.675	0.715	0.645	0.52	0.49	0.36	0.77	0.34
35	023a	023a-2013-14-T0000014.WAV	0.44	0.175	0.275	0.185	0.105	0.21	0.16	0.15	0.15	0.21	0.165	0.205	0.165	0.21	0.185	0.235	0.18	0.15	0.245	0.155	0.24	0.53	0.61	0.52	0.62	0.65	0.44	0.52	0.8	0.58	0.61	0.525	0.35	0.8	0.94	0.8	0.73	0.455	0.55	0.52	0.52	0.49	0.33	0.345	0.25	0.56	0.215
36	023a	023a-2013-15-T0000015.WAV	0.435	0.155	0.28	0.145	0.07	0.165	0.125	0.13	0.135	0.2	0.135	0.19	0.185	0.18	0.2	0.27	0.145	0.125	0.255	0.175	0.265	0.505	0.755	0.655	0.74	0.715	0.595	0.625	0.795	0.67	0.46	0.64	0.425	0.8	0.795	0.955	0.735	0.56	0.685	0.655	0.625	0.585	0.42	0.385	0.265	0.66	0.255
37	023a	023a-2013-16-T0000016.WAV	0.51	0.205	0.395	0.185	0.12	0.225	0.175	0.175	0.12	0.315	0.185	0.27	0.265	0.215	0.265	0.355	0.21	0.195	0.29	0.25	0.35	0.545	0.62	0.53	0.65	0.69	0.53	0.59	0.73	0.455	0.52	0.585	0.515	0.825	0.72	0.73	0.96	0.56	0.605	0.625	0.645	0.585	0.505	0.52	0.4	0.71	0.365
38	023a	023a-2013-17-T0000017.WAV	0.39	0.18	0.28	0.17	0.12	0.16	0.135	0.13	0.06	0.235	0.14	0.195	0.285	0.135	0.265	0.275	0.13	0.215	0.35	0.23	0.36	0.375	0.625	0.78	0.715	0.575	0.68	0.81	0.55	0.5	0.34	0.85	0.825	0.61	0.455	0.56	0.56	0.96	0.68	0.795	0.78	0.87	0.765	0.645	0.48	0.795	0.505
39	023a	023a-2013-18-T0000018.WAV	0.32	0.19	0.335	0.17	0.125	0.18	0.155	0.15	0.07	0.215	0.135	0.155	0.23	0.175	0.235	0.275	0.15	0.16	0.245	0.21	0.29	0.355	0.67	0.835	0.64	0.57	0.51	0.785	0.59	0.715	0.315	0.775	0.545	0.63	0.575	0.7	0.64	0.7	0.93	0.81	0.645	0.76	0.53	0.48	0.35	0.745	0.33
40	023a	023a-2013-19-T0000019.WAV	0.37	0.18	0.34	0.17	0.105	0.18	0.155	0.15	0.065	0.26	0.14	0.185	0.26	0.19	0.26	0.29	0.155	0.195	0.315	0.23	0.335	0.41	0.665	0.785	0.72	0.59	0.63	0.77	0.615	0.58	0.37	0.865	0.675	0.685	0.525	0.66	0.635	0.79	0.8	0.945	0.77	0.825	0.7	0.56	0.4	0.875	0.4
41	023a	023a-2013-20-T0000020.WAV	0.41	0.22	0.355	0.205	0.11	0.205	0.18	0.18	0.085	0.315	0.185	0.26	0.35	0.15	0.325	0.345	0.18	0.245	0.425	0.29	0.415	0.435	0.66	0.655	0.8	0.705	0.7	0.765	0.57	0.435	0.345	0.775	0.685	0.73	0.515	0.625	0.65	0.78	0.63	0.765	0.96	0.8	0.775	0.665	0.51	0.84	0.5
42	023a	023a-2013-21-T0000021.WAV	0.375	0.17	0.275	0.16	0	0.14	0.13	0.115	0	0.215	0.13	0.17	0.26	0.13	0.24	0.245	0.125	0.18	0.32	0.2	0.315	0.43	0.7	0.795	0.74	0.605	0.675	0.845	0.585	0.555	0.375	0.85	0.76	0.64	0.5	0.58	0.59	0.86	0.74	0.83	0.785	0.965	0.705	0.625	0.445	0.83	0.445
43	023a	023a-2013-22-T0000022.WAV	0.365	0.15	0.335	0.17	0.08	0.175	0.165	0.14	0.085	0.305	0.2	0.23	0.325	0.15	0.27	0.32	0.18	0.245	0.405	0.26	0.405	0.295	0.445	0.555	0.59	0.46	0.605	0.575	0.385	0.33	0.26	0.715	0.76	0.51	0.325	0.415	0.51	0.765	0.51	0.69	0.77	0.695	0.965	0.73	0.55	0.73	0.605
44	023a	023a-2013-23-T0000023.WAV	0.365	0.165	0.335	0.12	0	0.155	0.145	0.13	0.06	0.29	0.19	0.24	0.29	0.145	0.285	0.31	0.175	0.325	0.44	0.225	0.42	0.385	0.365	0.44	0.495	0.39	0.425	0.505	0.375	0.305	0.32	0.565	0.775	0.49	0.33	0.375	0.51	0.645	0.455	0.55	0.66	0.615	0.72	0.965	0.825	0.635	0.82
45	023a	023a-2013-24-T0000024.WAV	0.285	0.14	0.29	0.135	0.09	0.135	0.13	0.105	0.055	0.25	0.155	0.215	0.295	0.11	0.29	0.26	0.135	0.41	0.455	0.23	0.405	0.285	0.27	0.285	0.34	0.29	0.285	0.4	0.255	0.195	0.24	0.41	0.575	0.365	0.25	0.265	0.395	0.47	0.34	0.39	0.5	0.445	0.545	0.815	0.975	0.45	0.87
46	023a	023a-2013-25-T0000025.WAV	0.395	0.155	0.325	0.155	0.09	0.165	0.15	0.145	0.09	0.25	0.16	0.18	0.29	0.2	0.26	0.29	0.155	0.2	0.355	0.245	0.36	0.495	0.64	0.7	0.755	0.65	0.65	0.76	0.64	0.53	0.395	0.8	0.71	0.765	0.55	0.65	0.705	0.785	0.725	0.855	0.825	0.835	0.73	0.635	0.455	0.96	0.445
47	023a	023a-2013-26-T0000026.WAV	0.27	0.16	0.27	0.18	0.135	0.14	0.135	0.155	0.075	0.25	0.155	0.195	0.265	0.11	0.265	0.27	0.125	0.4	0.4	0.22	0.39	0.245	0.255	0.32	0.34	0.27	0.31	0.37	0.25	0.185	0.22	0.42	0.685	0.35	0.245	0.27	0.375	0.495	0.325	0.395	0.49	0.44	0.6	0.82	0.875	0.45	0.97
48	023a	023a-2013-27-T0000027.WAV	0.34	0.15	0.29	0.17	0	0.15	0.145	0.135	0.06	0.295	0.15	0.205	0.275	0.13	0.265	0.26	0.115	0.265	0.4	0.23	0.385	0.335	0.41	0.53	0.53	0.415	0.52	0.6	0.395	0.33	0.275	0.665	0.85	0.5	0.325	0.39	0.495	0.78	0.465	0.61	0.695	0.72	0.785	0.815	0.655	0.685	0.715
49	023a	023a-2013-28-T0000028.WAV	0.39	0.155	0.305	0.15	0	0.14	0.135	0.125	0	0.235	0.125	0.17	0.28	0.145	0.255	0.255	0.13	0.2	0.345	0.215	0.35	0.445	0.615	0.695	0.74	0.6	0.63	0.77	0.595	0.505	0.395	0.82	0.755	0.695	0.495	0.595	0.64	0.825	0.695	0.825	0.85	0.89	0.76	0.695	0.505	0.87	0.5
50	023a	023a-2013-29-T0000029.WAV	0.315	0.15	0.3	0.165	0.095	0.155	0.14	0.135	0.09	0.27	0.175	0.215	0.29	0.11	0.26	0.28	0.155	0.385	0.405	0.21	0.39	0.295	0.3	0.37	0.405	0.325	0.375	0.42	0.295	0.235	0.24	0.505	0.755	0.4	0.255	0.3	0.415	0.595	0.385	0.48	0.58	0.54	0.69	0.86	0.825	0.555	0.895
51	023a	023a-2013-30-T0000030.WAV	0.38	0.16	0.34	0.15	0.1	0.165	0.165	0.14	0.09	0.29	0.205	0.23	0.265	0.145	0.25	0.325	0.17	0.295	0.405	0.23	0.37	0.35	0.37	0.47	0.5	0.4	0.465	0.485	0.385	0.31	0.32	0.6	0.86	0.5	0.33	0.39	0.505	0.69	0.47	0.58	0.64	0.635	0.74	0.86	0.705	0.645	0.815
52	042a	042a-2014-1-T0000001.WAV	0.205	0.1	0.14	0.155	0.105	0.075	0.09	0.105	0	0.15	0.085	0.12	0.16	0.12	0.18	0.14	0.065	0.32	0.28	0.12	0.26	0.23	0.42	0.485	0.445	0.33	0.375	0.475	0.445	0.415	0.25	0.555	0.485	0.475	0.45	0.515	0.41	0.425	0.505	0.495	0.365	0.43	0.445	0.525	0.625	0.46	0.64
53	042a	042a-2014-2-T0000002.WAV	0.195	0.095	0.135	0.135	0.075	0.06	0.065	0.09	0	0.145	0.075	0.105	0.13	0.055	0.135	0.125	0.085	0.29	0.205	0.1	0.2	0.28	0.36	0.42	0.445	0.33	0.4	0.435	0.405	0.325	0.285	0.555	0.55	0.47	0.355	0.43	0.445	0.52	0.415	0.515	0.455	0.495	0.56	0.55	0.53	0.545	0.485
54	042a	042a-2014-3-T0000003.WAV	0.24	0.11	0.165	0.125	0.08	0.125	0.115	0.105	0.065	0.175	0.13	0.13	0.145	0.1	0.14	0.165	0.13	0.275	0.225	0.105	0.215	0.29	0.345	0.405	0.44	0.335	0.42	0.405	0.385	0.32	0.285	0.535	0.565	0.475	0.35	0.405	0.45	0.51	0.39	0.5	0.45	0.48	0.555	0.535	0.53	0.54	0.475
55	042a	042a-2014-4-T0000004.WAV	0.195	0.09	0.175	0.14	0.08	0.085	0.085	0.09	0	0.175	0.105	0.12	0.14	0.065	0.145	0.18	0.11	0.27	0.235	0.11	0.25	0.255	0.305	0.35	0.4	0.28	0.39	0.375	0.315	0.25	0.24	0.5	0.53	0.415	0.285	0.35	0.415	0.46	0.36	0.46	0.44	0.435	0.585	0.6	0.515	0.49	0.505
56	042a	042a-2014-5-T0000005.WAV	0.17	0.085	0.18	0.125	0.055	0.095	0.075	0.075	0	0.18	0.085	0.105	0.14	0	0.145	0.16	0.115	0.23	0.2	0.12	0.255	0.23	0.295	0.335	0.365	0.265	0.36	0.37	0.275	0.22	0.205	0.475	0.55	0.365	0.25	0.3	0.4	0.46	0.35	0.44	0.44	0.425	0.59	0.615	0.535	0.465	0.525
57	042a	042a-2014-6-T0000006.WAV	0.155	0.095	0.165	0.135	0.08	0.1	0.075	0.085	0	0.165	0.08	0.105	0.14	0.055	0.145	0.165	0.12	0.26	0.22	0.125	0.225	0.215	0.295	0.35	0.36	0.26	0.36	0.355	0.275	0.215	0.19	0.475	0.54	0.35	0.24	0.3	0.375	0.465	0.355	0.445	0.425	0.425	0.57	0.595	0.495	0.46	0.49
58	042a	042a-2014-7-T0000007.WAV	0.195	0.085	0.165	0.14	0.07	0.085	0.075	0.085	0	0.155	0.085	0.1	0.13	0	0.13	0.16	0.115	0.27	0.2	0.1	0.205	0.26	0.32	0.39	0.395	0.285	0.405	0.37	0.325	0.26	0.24	0.505	0.545	0.415	0.275	0.355	0.415	0.47	0.38	0.48	0.4	0.46	0.565	0.505	0.52	0.495	0.465
59	042a	042a-2014-8-T0000008.WAV	0.135	0.08	0.145	0.12	0.06	0.075	0.055	0.075	0	0.15	0.065	0.1	0.135	0	0.135	0.135	0.095	0.255	0.205	0.105	0.24	0.21	0.27	0.305	0.34	0.24	0.32	0.345	0.26	0.2	0.185	0.445	0.48	0.335	0.23	0.28	0.37	0.41	0.33	0.405	0.4	0.39	0.53	0.555	0.55	0.425	0.51
60	042a	042a-2014-9-T0000009.WAV	0.12	0.08	0.125	0.125	0.065	0.07	0.055	0.07	0	0.14	0.06	0.095	0.135	0	0.14	0.135	0.085	0.245	0.2	0.11	0.23	0.185	0.235	0.245	0.295	0.215	0.265	0.3	0.23	0.19	0.17	0.375	0.385	0.31	0.225	0.255	0.34	0.335	0.27	0.335	0.34	0.315	0.43	0.485	0.51	0.36	0.47
61	042a	042a-2014-10-T0000010.WAV	0.085	0.08	0.105	0.115	0	0.065	0	0.065	0	0.13	0	0.08	0.11	0	0.12	0.095	0.065	0.25	0.19	0.095	0.19	0.13	0.185	0.195	0.24	0.17	0.23	0.265	0.16	0.14	0.12	0.335	0.38	0.245	0.16	0.175	0.275	0.3	0.215	0.285	0.295	0.27	0.425	0.47	0.5	0.31	0.46
62	042a	042a-2014-11-T0000011.WAV	0.115	0.08	0.125	0.12	0	0.07	0.06	0.08	0	0.14	0.055	0.095	0.135	0	0.145	0.115	0.075	0.275	0.215	0.11	0.225	0.18	0.23	0.245	0.285	0.215	0.25	0.33	0.215	0.175	0.16	0.38	0.455	0.305	0.205	0.23	0.33	0.37	0.275	0.34	0.365	0.345	0.465	0.56	0.57	0.375	0.53
63	042a	042a-2014-12-T0000012.WAV	0.12	0.08	0.115	0.12	0	0	0	0.07	0	0.115	0	0.07	0.11	0	0.125	0.115	0.07	0.265	0.17	0.075	0.175	0.22	0.275	0.3	0.325	0.235	0.295	0.35	0.28	0.225	0.2	0.435	0.46	0.365	0.25	0.305	0.37	0.38	0.335	0.395	0.355	0.385	0.465	0.5	0.49	0.425	0.455
64	042a	042a-2014-13-T0000013.WAV	0.1	0.075	0.115	0.125	0	0.065	0	0.07	0	0.13	0	0.085	0.13	0	0.125	0.105	0.07	0.255	0.195	0.1	0.205	0.165	0.22	0.235	0.275	0.2	0.245	0.325	0.205	0.165	0.16	0.385	0.425	0.295	0.2	0.225	0.325	0.35	0.275	0.34	0.345	0.345	0.45	0.525	0.545	0.37	0.495
65	042a	042a-2014-14-T0000014.WAV	0.08	0.075	0.095	0.115	0	0	0	0.06	0	0.11	0	0.07	0.105	0	0.095	0.08	0	0.2	0.155	0.085	0.16	0.145	0.205	0.215	0.255	0.195	0.215	0.32	0.18	0.15	0.135	0.36	0.38	0.28	0.18	0.19	0.3	0.32	0.255	0.315	0.315	0.31	0.405	0.455	0.465	0.355	0.425
66	042a	042a-2014-15-T0000015.WAV	0.065	0.08	0.08	0.115	0	0	0	0.065	0	0.115	0	0.075	0.1	0	0.1	0.065	0	0.215	0.16	0.075	0.17	0.11	0.16	0.17	0.205	0.16	0.175	0.27	0.14	0.12	0.105	0.31	0.355	0.235	0.145	0.15	0.245	0.29	0.21	0.265	0.28	0.27	0.365	0.445	0.505	0.295	0.44
67	042a	042a-2014-16-T0000016.WAV	0.06	0.095	0.075	0.125	0	0	0.055	0.08	0	0.115	0	0.075	0.105	0	0.105	0.065	0	0.23	0.17	0.08	0.175	0.1	0.135	0.15	0.18	0.14	0.135	0.24	0.11	0.1	0.09	0.27	0.315	0.205	0.125	0.125	0.215	0.26	0.185	0.23	0.25	0.235	0.33	0.4	0.505	0.26	0.425
68	042a	042a-2014-17-T0000017.WAV	0	0.085	0.065	0.125	0	0	0	0.07	0	0.1	0	0.07	0.09	0	0.095	0.055	0	0.205	0.155	0.07	0.155	0.095	0.125	0.14	0.165	0.125	0.115	0.225	0.105	0.095	0.085	0.255	0.285	0.19	0.12	0.115	0.2	0.235	0.17	0.215	0.22	0.215	0.305	0.36	0.455	0.24	0.385
69	042a	042a-2014-18-T0000018.WAV	0	0.075	0.06	0.1	0	0	0	0.06	0	0.09	0	0.065	0.085	0	0.085	0.055	0	0.185	0.155	0.065	0.165	0.085	0.11	0.125	0.155	0.12	0.105	0.2	0.09	0.085	0.075	0.235	0.265	0.175	0.105	0.105	0.185	0.22	0.155	0.195	0.215	0.2	0.285	0.35	0.45	0.22	0.385
70	042a	042a-2014-19-T0000019.WAV	0.06	0.08	0.075	0.11	0	0	0	0.065	0	0.105	0	0.07	0.095	0	0.1	0.065	0	0.21	0.16	0.075	0.165	0.095	0.135	0.145	0.175	0.14	0.135	0.225	0.115	0.105	0.09	0.26	0.3	0.2	0.13	0.13	0.215	0.25	0.175	0.22	0.235	0.22	0.315	0.38	0.46	0.245	0.405
71	042a	042a-2014-20-T0000020.WAV	0.065	0.085	0.085	0.13	0	0.055	0	0.075	0	0.115	0	0.08	0.105	0	0.1	0.075	0	0.215	0.165	0.085	0.18	0.105	0.15	0.165	0.2	0.155	0.16	0.245	0.125	0.115	0.1	0.285	0.32	0.215	0.135	0.135	0.23	0.265	0.19	0.25	0.255	0.24	0.34	0.395	0.475	0.27	0.41
72	042a	042a-2014-21-T0000021.WAV	0.12	0.095	0.125	0.14	0	0.085	0.06	0.09	0	0.155	0.06	0.09	0.145	0	0.145	0.135	0.085	0.3	0.225	0.115	0.225	0.17	0.215	0.235	0.285	0.2	0.27	0.3	0.21	0.175	0.165	0.375	0.415	0.3	0.215	0.225	0.315	0.335	0.26	0.33	0.34	0.32	0.455	0.505	0.545	0.35	0.505
73	042a	042a-2014-22-T0000022.WAV	0.06	0.095	0.07	0.135	0.055	0.06	0.06	0.085	0	0.1	0	0.085	0.095	0	0.105	0.07	0	0.2	0.165	0.08	0.175	0.085	0.11	0.12	0.14	0.115	0.095	0.175	0.09	0.085	0.08	0.205	0.225	0.155	0.1	0.095	0.17	0.19	0.14	0.18	0.185	0.17	0.255	0.28	0.395	0.19	0.345
74	042a	042a-2014-23-T0000023.WAV	0.07	0.1	0.075	0.135	0.055	0.065	0.065	0.09	0.055	0.105	0	0.09	0.095	0	0.105	0.08	0	0.195	0.155	0.085	0.19	0.095	0.12	0.13	0.15	0.125	0.105	0.19	0.095	0.085	0.08	0.22	0.225	0.165	0.105	0.105	0.185	0.195	0.15	0.19	0.195	0.18	0.27	0.265	0.385	0.205	0.325
75	042a	042a-2014-24-T0000024.WAV	0.075	0.105	0.075	0.13	0.06	0.065	0.06	0.085	0	0.105	0	0.085	0.1	0.055	0.1	0.08	0.055	0.195	0.17	0.08	0.175	0.115	0.14	0.15	0.165	0.135	0.12	0.2	0.12	0.11	0.11	0.23	0.24	0.18	0.13	0.13	0.2	0.21	0.165	0.2	0.2	0.19	0.265	0.29	0.4	0.215	0.34
76	042a	042a-2014-25-T0000025.WAV	0.055	0.1	0.06	0.13	0.08	0.06	0	0.085	0	0.09	0	0.085	0.085	0	0.09	0.06	0	0.195	0.16	0.065	0.165	0.09	0.11	0.12	0.14	0.11	0.09	0.175	0.09	0.085	0.075	0.205	0.225	0.15	0.1	0.1	0.17	0.185	0.14	0.175	0.18	0.17	0.25	0.285	0.4	0.19	0.335
77	042a	042a-2014-26-T0000026.WAV	0.055	0.09	0.06	0.125	0	0	0	0.07	0	0.085	0	0.08	0.085	0	0.095	0.065	0	0.18	0.145	0.07	0.165	0.085	0.105	0.12	0.14	0.11	0.095	0.18	0.085	0.08	0.07	0.21	0.215	0.15	0.095	0.1	0.165	0.185	0.14	0.18	0.185	0.17	0.255	0.25	0.36	0.195	0.305
78	042a	042a-2014-27-T0000027.WAV	0	0.085	0.055	0.11	0	0	0	0.07	0	0.085	0	0.075	0.08	0	0.085	0.06	0	0.175	0.15	0.065	0.16	0.075	0.1	0.115	0.13	0.105	0.085	0.17	0.075	0.075	0.065	0.2	0.22	0.145	0.09	0.09	0.16	0.185	0.13	0.17	0.18	0.165	0.25	0.275	0.385	0.185	0.325
79	042a	042a-2014-28-T0000028.WAV	0	0.08	0	0.11	0	0	0	0.065	0	0.085	0	0.065	0.08	0	0.085	0.055	0	0.18	0.155	0.06	0.16	0.07	0.09	0.105	0.115	0.095	0.07	0.155	0.065	0.07	0.06	0.185	0.215	0.13	0.085	0.08	0.145	0.175	0.12	0.155	0.175	0.155	0.24	0.27	0.39	0.175	0.33
80	042a	042a-2014-29-T0000029.WAV	0	0.075	0.06	0.115	0	0	0	0.06	0	0.085	0	0.065	0.09	0	0.09	0.06	0	0.19	0.155	0.07	0.165	0.08	0.105	0.12	0.135	0.11	0.09	0.18	0.08	0.08	0.065	0.215	0.235	0.155	0.095	0.095	0.17	0.195	0.145	0.185	0.195	0.18	0.27	0.29	0.405	0.2	0.34
81	042a	042a-2014-30-T0000030.WAV	0	0.085	0	0.105	0	0	0	0.06	0	0.08	0	0.07	0.075	0	0.08	0.055	0	0.165	0.14	0.055	0.15	0.075	0.095	0.105	0.12	0.095	0.07	0.155	0.07	0.07	0.06	0.18	0.2	0.13	0.085	0.085	0.145	0.165	0.125	0.155	0.165	0.155	0.23	0.255	0.36	0.17	0.31
82	042a	042a-2014-31-T0000031.WAV	0	0.08	0.055	0.125	0	0	0	0.065	0	0.09	0	0.07	0.08	0	0.085	0.06	0	0.195	0.155	0.065	0.17	0.08	0.095	0.105	0.12	0.1	0.075	0.155	0.07	0.075	0.065	0.19	0.21	0.135	0.09	0.085	0.15	0.175	0.125	0.16	0.175	0.155	0.24	0.265	0.4	0.175	0.32
83	045a	045a-2014-1-T0000001.WAV	0.2	0.355	0.065	0.1	0.095	0.165	0.065	0.105	0.175	0.225	0.145	0.095	0	0.115	0	0.215	0.06	0.105	0	0.07	0.115	0.2	0.265	0.12	0.205	0.275	0.265	0.15	0.14	0.1	0.235	0	0.105	0.11	0.16	0.155	0.095	0.09	0	0.055	0.11	0.105	0.06	0	0.065	0	0.11
84	045a	045a-2014-2-T0000002.WAV	0.165	0.265	0	0.085	0.11	0.08	0	0.1	0.065	0.11	0	0.085	0	0.11	0	0.135	0	0	0	0	0	0.25	0.29	0.115	0.21	0.28	0.295	0.135	0.14	0.14	0.295	0	0.09	0.1	0.16	0.16	0.085	0.08	0	0	0.095	0.1	0	0	0	0	0.085
85	045a	045a-2014-3-T0000003.WAV	0.16	0.28	0	0.075	0.09	0.1	0	0.095	0.085	0.115	0	0.07	0	0.105	0	0.155	0	0	0	0	0	0.24	0.3	0.115	0.22	0.285	0.305	0.135	0.14	0.11	0.27	0	0.09	0.105	0.155	0.16	0.085	0.08	0	0	0.095	0.105	0	0	0	0	0.085
86	045a	045a-2014-4-T0000004.WAV	0.165	0.305	0	0.095	0.105	0.125	0	0.105	0.115	0.145	0.07	0.09	0	0.115	0	0.18	0	0.065	0	0.055	0.06	0.255	0.29	0.115	0.21	0.28	0.295	0.13	0.145	0.14	0.295	0	0.09	0.1	0.155	0.16	0.08	0.075	0	0	0.095	0.1	0	0	0.075	0	0.095
87	045a	045a-2014-5-T0000005.WAV	0.17	0.28	0	0.085	0.11	0.1	0	0.1	0.095	0.115	0	0.085	0	0.11	0	0.16	0	0	0	0	0	0.235	0.31	0.125	0.22	0.29	0.305	0.14	0.145	0.115	0.27	0	0.11	0.105	0.165	0.16	0.09	0.085	0	0	0.1	0.11	0.06	0	0.065	0	0.105
88	045a	045a-2014-6-T0000006.WAV	0.165	0.31	0	0.085	0.095	0.12	0	0.105	0.115	0.145	0.065	0.09	0	0.11	0	0.18	0	0.065	0	0.06	0.06	0.22	0.28	0.125	0.215	0.295	0.29	0.15	0.15	0.105	0.27	0	0.1	0.11	0.165	0.16	0.095	0.095	0	0	0.11	0.11	0.055	0	0	0	0.105
89	045a	045a-2014-7-T0000007.WAV	0.16	0.265	0	0.075	0.08	0.1	0	0.105	0.085	0.11	0	0.09	0	0.105	0	0.155	0	0	0	0	0	0.23	0.28	0.115	0.21	0.285	0.285	0.14	0.135	0.115	0.275	0	0.085	0.105	0.15	0.155	0.09	0.085	0	0	0.1	0.105	0	0	0	0	0.09
90	045a	045a-2014-8-T0000008.WAV	0.145	0.16	0	0.06	0.08	0	0	0.095	0	0.09	0	0.075	0	0.085	0	0.06	0	0	0	0	0	0.25	0.28	0.1	0.19	0.24	0.275	0.11	0.125	0.115	0.285	0	0.08	0.085	0.15	0.145	0.07	0.065	0	0	0.08	0.09	0	0	0	0	0.07
91	045a	045a-2014-9-T0000009.WAV	0.17	0.34	0	0.095	0.085	0.155	0	0.1	0.16	0.19	0.115	0.085	0	0.115	0	0.205	0	0.085	0	0.065	0.075	0.225	0.255	0.115	0.2	0.28	0.275	0.145	0.14	0.125	0.28	0	0.09	0.105	0.155	0.155	0.09	0.09	0	0	0.105	0.105	0	0	0	0	0.095
92	045a	045a-2014-10-T0000010.WAV	0.155	0.245	0	0.06	0.075	0.085	0	0.115	0.07	0.12	0	0.095	0	0.1	0	0.13	0	0	0	0	0	0.175	0.25	0.1	0.185	0.255	0.255	0.13	0.115	0.085	0.205	0	0.08	0.095	0.13	0.13	0.08	0.075	0	0	0.09	0.09	0	0	0	0	0.08
93	045a	045a-2014-11-T0000011.WAV	0.15	0.195	0	0.06	0.07	0	0	0.1	0	0.115	0	0.085	0	0.095	0	0.095	0	0	0	0	0	0.215	0.295	0.115	0.21	0.275	0.29	0.13	0.125	0.105	0.245	0	0.085	0.1	0.145	0.14	0.085	0.08	0	0	0.09	0.105	0	0	0	0	0.08
94	045a	045a-2014-12-T0000012.WAV	0.19	0.33	0.065	0.115	0.105	0.16	0.075	0.145	0.17	0.155	0.105	0.125	0	0.135	0	0.205	0.065	0.105	0	0.085	0.095	0.225	0.285	0.11	0.205	0.28	0.29	0.13	0.13	0.095	0.255	0	0.08	0.1	0.145	0.15	0.08	0.08	0	0	0.095	0.1	0	0	0	0	0.08
95	045a	045a-2014-13-T0000013.WAV	0.15	0.18	0	0.055	0.085	0.055	0	0.11	0	0.11	0	0.1	0	0.1	0	0.09	0	0	0	0	0	0.185	0.29	0.115	0.205	0.275	0.28	0.13	0.12	0.08	0.21	0	0.09	0.1	0.14	0.135	0.085	0.08	0	0	0.09	0.105	0	0	0	0	0.08
96	045a	045a-2014-14-T0000014.WAV	0.145	0.105	0	0.15	0.065	0.055	0.055	0.11	0	0.115	0	0.1	0	0	0	0.06	0	0.055	0.055	0	0	0.205	0.13	0.085	0.105	0.125	0.155	0.08	0.115	0.145	0.275	0	0.06	0.055	0.13	0.12	0.055	0	0	0	0.06	0.055	0	0	0.06	0	0.07
97	045a	045a-2014-15-T0000015.WAV	0.19	0.34	0	0.105	0.09	0.16	0.06	0.12	0.155	0.185	0.115	0.11	0	0.125	0	0.21	0.055	0.1	0	0.07	0.09	0.225	0.295	0.115	0.21	0.265	0.29	0.135	0.135	0.1	0.265	0	0.09	0.1	0.155	0.15	0.085	0.08	0	0	0.095	0.1	0	0	0	0	0.085
98	045a	045a-2014-16-T0000016.WAV	0.175	0.325	0.055	0.095	0.09	0.145	0.065	0.115	0.14	0.17	0.085	0.1	0	0.11	0	0.19	0	0.085	0	0.075	0.08	0.235	0.275	0.12	0.21	0.29	0.29	0.14	0.145	0.12	0.275	0	0.09	0.105	0.16	0.16	0.09	0.09	0	0	0.105	0.105	0	0	0	0	0.095
99	045a	045a-2014-17-T0000017.WAV	0.235	0.38	0.08	0.14	0.055	0.155	0.065	0.125	0.165	0.25	0.14	0.105	0	0.115	0	0.215	0	0.105	0	0.075	0.145	0.205	0.24	0.13	0.195	0.27	0.26	0.155	0.145	0.12	0.25	0.06	0.1	0.115	0.16	0.155	0.11	0.1	0	0	0.125	0.105	0	0	0	0	0.105
100	045a	045a-2014-18-T0000018.WAV	0.185	0.32	0	0.09	0	0.115	0	0.08	0.105	0.155	0.065	0.075	0	0.095	0	0.17	0	0.06	0	0	0	0.23	0.31	0.125	0.225	0.305	0.305	0.145	0.145	0.115	0.265	0	0.09	0.11	0.16	0.16	0.095	0.09	0	0	0.11	0.11	0	0	0	0	0.095
101	045a	045a-2014-19-T0000019.WAV	0.19	0.3	0	0.095	0	0.105	0	0.085	0.095	0.13	0.06	0.075	0	0.1	0	0.175	0	0.065	0	0	0.08	0.17	0.24	0.12	0.19	0.27	0.25	0.15	0.13	0.095	0.22	0	0.09	0.11	0.145	0.14	0.1	0.09	0	0	0.115	0.1	0	0	0	0	0.095
102	045a	045a-2014-20-T0000020.WAV	0.195	0.29	0	0.095	0	0.09	0	0.08	0.075	0.125	0	0.075	0	0.105	0	0.145	0	0	0	0	0	0.23	0.305	0.135	0.235	0.325	0.315	0.16	0.16	0.115	0.285	0	0.1	0.12	0.175	0.17	0.105	0.1	0	0	0.12	0.115	0	0	0	0	0.1
103	045a	045a-2014-21-T0000021.WAV	0.185	0.335	0	0.09	0.065	0.12	0	0.09	0.11	0.165	0.07	0.08	0	0.1	0	0.18	0	0.065	0	0	0.065	0.235	0.26	0.125	0.21	0.285	0.28	0.15	0.155	0.14	0.29	0	0.095	0.11	0.165	0.165	0.1	0.095	0	0	0.115	0.105	0	0	0	0	0.095
104	045a	045a-2014-22-T0000022.WAV	0.16	0.26	0	0.08	0.065	0.07	0	0.09	0.06	0.09	0	0.07	0	0.09	0	0.125	0	0	0	0	0	0.23	0.3	0.12	0.22	0.3	0.3	0.145	0.145	0.12	0.27	0	0.095	0.11	0.16	0.16	0.09	0.085	0	0	0.105	0.11	0	0	0	0	0.09
105	045a	045a-2014-23-T0000023.WAV	0.15	0.215	0	0.08	0	0.055	0	0.065	0	0.07	0	0.055	0	0.085	0	0.095	0	0	0	0	0	0.2	0.245	0.125	0.2	0.275	0.255	0.15	0.14	0.13	0.245	0.055	0.095	0.11	0.155	0.15	0.1	0.095	0	0	0.11	0.105	0	0	0	0	0.1
106	045a	045a-2014-24-T0000024.WAV	0.15	0.195	0	0.075	0	0	0	0.065	0	0.06	0	0.055	0	0.08	0	0.065	0	0	0	0	0	0.225	0.305	0.13	0.23	0.305	0.31	0.15	0.145	0.11	0.265	0	0.1	0.11	0.165	0.16	0.1	0.095	0	0	0.11	0.115	0	0	0	0	0.095
107	045a	045a-2014-25-T0000025.WAV	0.2	0.285	0	0.11	0	0.095	0	0.085	0.08	0.145	0.055	0.075	0	0.095	0	0.17	0	0.065	0	0	0.08	0.2	0.235	0.125	0.19	0.265	0.26	0.155	0.145	0.125	0.255	0.055	0.095	0.115	0.16	0.15	0.105	0.1	0	0	0.12	0.1	0	0	0	0	0.1
108	045a	045a-2014-26-T0000026.WAV	0.165	0.255	0	0.09	0.055	0	0	0.09	0	0.09	0	0.07	0	0.09	0	0.105	0	0	0	0	0	0.215	0.27	0.125	0.21	0.295	0.28	0.15	0.145	0.135	0.27	0	0.095	0.11	0.16	0.16	0.095	0.09	0	0	0.11	0.105	0	0	0	0	0.095
109	045a	045a-2014-27-T0000027.WAV	0.155	0.215	0	0.08	0.08	0.07	0	0.1	0.055	0.095	0	0.08	0	0.095	0	0.105	0	0	0	0	0	0.215	0.28	0.13	0.215	0.29	0.285	0.145	0.145	0.115	0.26	0	0.095	0.11	0.16	0.16	0.095	0.09	0	0	0.11	0.11	0	0	0	0	0.095
110	045a	045a-2014-28-T0000028.WAV	0.155	0.215	0	0.085	0	0	0	0.07	0	0.065	0	0.055	0	0.08	0	0.095	0	0	0	0	0	0.205	0.26	0.125	0.205	0.285	0.27	0.15	0.14	0.13	0.25	0	0.095	0.11	0.155	0.15	0.095	0.095	0	0	0.11	0.105	0	0	0	0	0.095
111	045a	045a-2014-29-T0000029.WAV	0.135	0.185	0	0.07	0.065	0	0	0.09	0	0.095	0	0.08	0	0.08	0	0.07	0	0	0	0	0	0.245	0.29	0.12	0.215	0.28	0.295	0.135	0.15	0.13	0.295	0	0.095	0.105	0.165	0.16	0.085	0.08	0	0	0.095	0.105	0	0	0	0	0.085
112	045a	045a-2014-30-T0000030.WAV	0.155	0.265	0	0.075	0	0.075	0	0.07	0.055	0.095	0	0.065	0	0.09	0	0.13	0	0	0	0	0	0.26	0.295	0.11	0.21	0.275	0.3	0.13	0.145	0.125	0.285	0	0.09	0.095	0.16	0.16	0.08	0.075	0	0	0.09	0.1	0	0	0	0	0.08
113	0552	0552-2014-1-T0000001.WAV	0.095	0.14	0.07	0.17	0	0.09	0.07	0.095	0	0.085	0	0.095	0.065	0	0.08	0.075	0.07	0.1	0.09	0.065	0.075	0.155	0.13	0.13	0.115	0.11	0.105	0.155	0.135	0.185	0.185	0.15	0.12	0.15	0.17	0.145	0.18	0.115	0.16	0.155	0.125	0.13	0.14	0.1	0.155	0.15	0.155
114	0552	0552-2014-2-T0000002.WAV	0.11	0.15	0.075	0.19	0	0.095	0.075	0.11	0.06	0.105	0.06	0.115	0.065	0.06	0.075	0.085	0.065	0.11	0.1	0.075	0.085	0.15	0.11	0.105	0.105	0.105	0.11	0.13	0.115	0.215	0.155	0.115	0.1	0.115	0.15	0.12	0.14	0.09	0.115	0.12	0.105	0.1	0.12	0.085	0.14	0.115	0.145
115	0552	0552-2014-3-T0000003.WAV	0.145	0.185	0.11	0.185	0.075	0.145	0.125	0.135	0.07	0.14	0.09	0.145	0.125	0.085	0.15	0.125	0.105	0.185	0.175	0.12	0.16	0.18	0.19	0.185	0.195	0.175	0.15	0.235	0.165	0.19	0.19	0.24	0.225	0.215	0.19	0.17	0.235	0.205	0.195	0.23	0.225	0.21	0.26	0.2	0.25	0.23	0.275
116	0552	0552-2014-4-T0000004.WAV	0.135	0.175	0.125	0.18	0.08	0.15	0.125	0.125	0.075	0.14	0.09	0.145	0.145	0.095	0.185	0.13	0.12	0.25	0.22	0.125	0.165	0.18	0.175	0.175	0.175	0.165	0.125	0.215	0.165	0.155	0.19	0.22	0.205	0.21	0.195	0.17	0.245	0.185	0.215	0.225	0.205	0.195	0.23	0.23	0.325	0.215	0.3
117	0552	0552-2014-5-T0000005.WAV	0.125	0.17	0.095	0.195	0.06	0.13	0.105	0.115	0.065	0.11	0.075	0.12	0.1	0.07	0.12	0.11	0.095	0.155	0.145	0.095	0.13	0.16	0.165	0.165	0.16	0.16	0.115	0.21	0.145	0.19	0.19	0.21	0.19	0.2	0.185	0.155	0.225	0.18	0.18	0.205	0.2	0.185	0.225	0.165	0.225	0.205	0.24
118	0552	0552-2014-6-T0000006.WAV	0.15	0.175	0.155	0.2	0.075	0.155	0.13	0.115	0.07	0.15	0.1	0.14	0.175	0.075	0.19	0.145	0.125	0.22	0.215	0.16	0.215	0.185	0.195	0.21	0.22	0.21	0.16	0.3	0.18	0.185	0.19	0.3	0.295	0.265	0.21	0.19	0.29	0.285	0.24	0.27	0.3	0.27	0.33	0.285	0.315	0.305	0.325
119	0552	0552-2014-7-T0000007.WAV	0.095	0.115	0.09	0.175	0	0.09	0.075	0.09	0	0.105	0	0.1	0.13	0	0.14	0.09	0.055	0.15	0.165	0.105	0.16	0.16	0.155	0.155	0.17	0.145	0.125	0.245	0.135	0.2	0.19	0.25	0.265	0.2	0.15	0.14	0.215	0.23	0.19	0.215	0.23	0.235	0.285	0.255	0.27	0.255	0.295
120	0552	0552-2014-8-T0000008.WAV	0.085	0.11	0.08	0.185	0	0.1	0.075	0.09	0	0.075	0	0.085	0.085	0	0.1	0.08	0.065	0.115	0.12	0.085	0.11	0.13	0.135	0.14	0.14	0.13	0.09	0.195	0.12	0.19	0.155	0.215	0.18	0.185	0.145	0.14	0.2	0.17	0.165	0.19	0.18	0.17	0.21	0.155	0.18	0.2	0.195
121	0552	0552-2014-9-T0000009.WAV	0.1	0.11	0.06	0.18	0	0.09	0.065	0.075	0	0.08	0	0.09	0.075	0	0.09	0.065	0	0.1	0.115	0.06	0.1	0.21	0.115	0.12	0.115	0.1	0.13	0.16	0.11	0.205	0.245	0.165	0.165	0.135	0.125	0.115	0.155	0.145	0.135	0.15	0.15	0.145	0.185	0.145	0.185	0.155	0.205
122	0552	0552-2014-10-T0000010.WAV	0.08	0.12	0	0.17	0	0.09	0.06	0.07	0	0.075	0	0.09	0	0	0.06	0.06	0.055	0.08	0.085	0	0.06	0.155	0.115	0.11	0.1	0.09	0.07	0.145	0.1	0.18	0.2	0.135	0.12	0.12	0.125	0.1	0.145	0.105	0.125	0.135	0.12	0.115	0.145	0.095	0.135	0.13	0.145
123	0552	0552-2014-11-T0000011.WAV	0.11	0.11	0	0.17	0	0.08	0	0.08	0	0.085	0	0.09	0	0	0	0.055	0	0.06	0.065	0	0.055	0.2	0.205	0.1	0.135	0.145	0.195	0.11	0.13	0.22	0.24	0.095	0.09	0.095	0.13	0.13	0.11	0.085	0.1	0.105	0.095	0.085	0.105	0.07	0.13	0.105	0.14
124	0552	0552-2014-12-T0000012.WAV	0.105	0.155	0	0.065	0	0	0	0.07	0	0.065	0	0.055	0	0	0	0	0	0.06	0	0	0	0.11	0.185	0.1	0.145	0.16	0.155	0.105	0.105	0.115	0.115	0.1	0.09	0.1	0.11	0.095	0.115	0.085	0.1	0.11	0.09	0.085	0.095	0.055	0.065	0.105	0.075
125	0552	0552-2014-13-T0000013.WAV	0.11	0.11	0	0.175	0	0.065	0	0.085	0	0.07	0	0.085	0	0	0	0	0	0	0	0	0	0.225	0.225	0.1	0.155	0.16	0.22	0.105	0.125	0.205	0.265	0.09	0.09	0.09	0.13	0.13	0.105	0.075	0.09	0.1	0.085	0.085	0.095	0.055	0.09	0.1	0.105
126	0552	0552-2014-14-T0000014.WAV	0.14	0.1	0	0.15	0	0.06	0	0.085	0	0.06	0	0.08	0	0	0	0	0	0	0	0	0	0.225	0.28	0.11	0.18	0.235	0.25	0.115	0.135	0.225	0.245	0.09	0.09	0.105	0.13	0.145	0.12	0.085	0.1	0.105	0.095	0.095	0.09	0	0.08	0.105	0.1
127	0552	0552-2014-15-T0000015.WAV	0.105	0.09	0	0.16	0	0	0	0.065	0	0.07	0	0.075	0	0	0	0	0	0	0	0	0	0.23	0.14	0.1	0.12	0.1	0.175	0.1	0.135	0.22	0.27	0.08	0.085	0.09	0.14	0.135	0.1	0.075	0.085	0.095	0.085	0.08	0.09	0	0.085	0.09	0.1
128	0552	0552-2014-16-T0000016.WAV	0.12	0.11	0	0.155	0	0.08	0	0.075	0	0.07	0	0.08	0	0	0.06	0.06	0	0.08	0.08	0	0.055	0.21	0.2	0.11	0.145	0.14	0.185	0.12	0.12	0.21	0.235	0.115	0.105	0.11	0.13	0.125	0.135	0.095	0.115	0.12	0.1	0.095	0.12	0.075	0.115	0.12	0.125
129	0552	0552-2014-17-T0000017.WAV	0.14	0.105	0.06	0.15	0	0.1	0.06	0.085	0	0.075	0	0.09	0.055	0	0.06	0.065	0.055	0.055	0.08	0.055	0.055	0.205	0.27	0.135	0.18	0.215	0.255	0.155	0.135	0.205	0.235	0.145	0.125	0.15	0.16	0.135	0.175	0.12	0.145	0.155	0.125	0.12	0.14	0.085	0.08	0.155	0.11
130	0552	0552-2014-18-T0000018.WAV	0.13	0.09	0	0.145	0	0.075	0	0.07	0	0.065	0	0.08	0	0	0	0	0	0	0	0	0	0.18	0.25	0.1	0.165	0.19	0.23	0.12	0.095	0.195	0.205	0.1	0.09	0.1	0.12	0.11	0.12	0.09	0.105	0.115	0.095	0.09	0.105	0.06	0.07	0.115	0.085
131	0552	0552-2014-19-T0000019.WAV	0.12	0.095	0	0.155	0	0.07	0	0.075	0	0.08	0	0.07	0	0	0	0	0	0.07	0.065	0	0.055	0.215	0.19	0.095	0.135	0.145	0.195	0.11	0.12	0.205	0.255	0.105	0.095	0.09	0.13	0.13	0.11	0.085	0.095	0.1	0.095	0.085	0.115	0.08	0.135	0.105	0.14
132	0552	0552-2014-20-T0000020.WAV	0.135	0.11	0	0.17	0	0.08	0	0.08	0	0.08	0	0.085	0	0	0	0.055	0	0.06	0.065	0	0	0.205	0.245	0.1	0.17	0.19	0.23	0.13	0.12	0.21	0.225	0.105	0.095	0.105	0.125	0.12	0.13	0.095	0.115	0.115	0.11	0.1	0.115	0.07	0.12	0.12	0.135
133	0552	0552-2014-21-T0000021.WAV	0.1	0.105	0	0.17	0	0.08	0	0.08	0	0.08	0	0.08	0	0	0	0.055	0	0	0.06	0	0	0.205	0.15	0.1	0.11	0.105	0.16	0.105	0.12	0.22	0.25	0.09	0.085	0.09	0.125	0.12	0.11	0.075	0.09	0.1	0.085	0.08	0.1	0.06	0.09	0.095	0.105
134	0552	0552-2014-22-T0000022.WAV	0.09	0.145	0.07	0.065	0.1	0.06	0.06	0.095	0.06	0.085	0	0.085	0.055	0.065	0	0	0	0.085	0.06	0	0	0.19	0.15	0.095	0.115	0.155	0.135	0.12	0.12	0.185	0.2	0.11	0.105	0.1	0.115	0.115	0.12	0.105	0.105	0.115	0.12	0.095	0.12	0.105	0.115	0.115	0.12
135	0552	0552-2014-23-T0000023.WAV	0.155	0.16	0.085	0.115	0.075	0.08	0.08	0.11	0.07	0.105	0.08	0.105	0.07	0.11	0.075	0.08	0.06	0.08	0.095	0.08	0.055	0.22	0.19	0.125	0.15	0.15	0.195	0.12	0.15	0.145	0.25	0.085	0.115	0.095	0.15	0.14	0.115	0.095	0.095	0.11	0.115	0.105	0.105	0.055	0.065	0.105	0.12
136	0552	0552-2014-24-T0000024.WAV	0.095	0.11	0	0.175	0	0.085	0	0.08	0	0.075	0	0.08	0	0	0	0.06	0	0.065	0.07	0	0.06	0.18	0.135	0.105	0.1	0.095	0.145	0.125	0.105	0.205	0.225	0.12	0.105	0.105	0.115	0.105	0.125	0.1	0.105	0.13	0.11	0.105	0.13	0.075	0.125	0.125	0.14
137	0552	0552-2014-25-T0000025.WAV	0.095	0.135	0	0.17	0	0.07	0	0.075	0	0.075	0	0.085	0	0	0	0.06	0	0	0	0	0	0.19	0.11	0.085	0.095	0.085	0.13	0.12	0.105	0.175	0.225	0.11	0.095	0.095	0.12	0.12	0.115	0.09	0.095	0.11	0.1	0.09	0.115	0.065	0.09	0.11	0.105
138	0552	0552-2014-26-T0000026.WAV	0.1	0.125	0	0.17	0	0.08	0	0.085	0	0.075	0	0.085	0	0	0	0	0	0	0.06	0	0.07	0.185	0.095	0.09	0.08	0.08	0.11	0.115	0.1	0.19	0.23	0.1	0.085	0.095	0.115	0.11	0.115	0.08	0.095	0.11	0.09	0.085	0.1	0.06	0.075	0.1	0.09
139	0552	0552-2014-27-T0000027.WAV	0.135	0.12	0	0.165	0	0.09	0.055	0.09	0	0.08	0	0.095	0	0	0.055	0.07	0	0.06	0.07	0	0.055	0.225	0.235	0.11	0.17	0.185	0.225	0.11	0.13	0.195	0.26	0.11	0.095	0.1	0.135	0.125	0.125	0.085	0.11	0.115	0.09	0.09	0.105	0.06	0.105	0.105	0.11
140	055a	055a-2014-1-T0000001.WAV	0.165	0.28	0.1	0.105	0.105	0.155	0.1	0.13	0.13	0.2	0.115	0.11	0	0.095	0.06	0.16	0.08	0.095	0.08	0.09	0.1	0.23	0.26	0.095	0.175	0.235	0.245	0.125	0.11	0.16	0.26	0.165	0.155	0.115	0.135	0.135	0.12	0.12	0.09	0.135	0.115	0.11	0.195	0.165	0.19	0.14	0.185
141	055a	055a-2014-2-T0000002.WAV	0.13	0.175	0	0.09	0.07	0	0	0.08	0	0.09	0	0.065	0	0.075	0	0.085	0	0	0	0	0	0.24	0.25	0.095	0.175	0.22	0.245	0.1	0.125	0.16	0.285	0.075	0.08	0.075	0.14	0.14	0.065	0.065	0	0.06	0.075	0.09	0.085	0.09	0.135	0.06	0.13
142	055a	055a-2014-3-T0000003.WAV	0.135	0.22	0	0.1	0.085	0.085	0	0.09	0.07	0.11	0	0.07	0	0.085	0	0.12	0	0.055	0	0	0	0.235	0.245	0.085	0.165	0.215	0.235	0.095	0.115	0.16	0.275	0.065	0.07	0.065	0.135	0.135	0.06	0.055	0	0.055	0.065	0.08	0.065	0.075	0.13	0	0.115
143	055a	055a-2014-4-T0000004.WAV	0.13	0.19	0	0.1	0.08	0.06	0	0.085	0	0.095	0	0.065	0	0.08	0	0.095	0	0	0	0	0	0.27	0.285	0.13	0.21	0.24	0.28	0.135	0.15	0.18	0.305	0.07	0.105	0.105	0.165	0.17	0.09	0.1	0.055	0.06	0.105	0.13	0.06	0	0.07	0.07	0.08
144	055a	055a-2014-5-T0000005.WAV	0.15	0.215	0	0.08	0.075	0.09	0	0.08	0.08	0.105	0	0.065	0	0.08	0	0.12	0	0	0	0	0	0.265	0.29	0.11	0.205	0.275	0.285	0.125	0.14	0.13	0.3	0.075	0.09	0.09	0.16	0.16	0.08	0.08	0	0	0.095	0.1	0.055	0	0	0	0.08
145	055a	055a-2014-6-T0000006.WAV	0.15	0.26	0	0.08	0.085	0.125	0	0.1	0.12	0.15	0.075	0.09	0	0.1	0	0.155	0	0.065	0	0.06	0.06	0.25	0.295	0.11	0.205	0.255	0.29	0.125	0.135	0.12	0.275	0	0.09	0.095	0.155	0.15	0.075	0.075	0	0	0.085	0.105	0	0	0.055	0	0.075
146	055a	055a-2014-7-T0000007.WAV	0.14	0.245	0	0.075	0.085	0.115	0	0.1	0.105	0.14	0.06	0.08	0	0.095	0	0.145	0	0.055	0	0	0	0.225	0.305	0.12	0.21	0.25	0.295	0.13	0.135	0.105	0.25	0	0.095	0.1	0.155	0.15	0.085	0.075	0	0	0.09	0.11	0	0	0	0	0.08
147	055a	055a-2014-8-T0000008.WAV	0.135	0.185	0	0.08	0.085	0.06	0	0.095	0	0.115	0	0.08	0	0.09	0	0.095	0	0	0	0	0.08	0.23	0.27	0.11	0.185	0.225	0.25	0.115	0.125	0.15	0.285	0	0.085	0.095	0.15	0.145	0.085	0.085	0	0.055	0.095	0.11	0	0	0.06	0	0.085
148	055a	055a-2014-9-T0000009.WAV	0.12	0.165	0	0.08	0.085	0.055	0	0.095	0	0.095	0	0.075	0	0.085	0	0.085	0	0	0	0	0	0.255	0.26	0.1	0.175	0.22	0.245	0.1	0.135	0.165	0.285	0.055	0.09	0.075	0.15	0.15	0.06	0.065	0.055	0.06	0.07	0.09	0.065	0	0.075	0.065	0.08
149	055a	055a-2014-10-T0000010.WAV	0.175	0.315	0.065	0.095	0.075	0.16	0.07	0.11	0.16	0.185	0.12	0.09	0	0.105	0	0.195	0.06	0.09	0	0.07	0.095	0.185	0.265	0.125	0.205	0.275	0.27	0.155	0.13	0.1	0.215	0.06	0.1	0.115	0.145	0.15	0.1	0.095	0	0	0.11	0.115	0.055	0	0	0	0.09
150	055a	055a-2014-11-T0000011.WAV	0.16	0.255	0	0.07	0.085	0.105	0	0.09	0.1	0.115	0.06	0.07	0	0.09	0	0.145	0	0	0	0	0.07	0.25	0.315	0.12	0.225	0.29	0.31	0.135	0.145	0.11	0.28	0.07	0.095	0.105	0.165	0.165	0.09	0.085	0	0	0.1	0.11	0.055	0	0	0	0.085
151	055a	055a-2014-12-T0000012.WAV	0.16	0.29	0	0.09	0.075	0.12	0	0.085	0.125	0.16	0.08	0.07	0	0.09	0	0.165	0	0.06	0	0	0.055	0.255	0.32	0.135	0.23	0.295	0.32	0.15	0.155	0.135	0.285	0.055	0.105	0.11	0.17	0.17	0.1	0.095	0	0.055	0.11	0.125	0.065	0	0	0.06	0.09
152	055a	055a-2014-13-T0000013.WAV	0.155	0.3	0	0.085	0.09	0.125	0	0.1	0.13	0.16	0.08	0.085	0	0.105	0	0.18	0	0.065	0	0.06	0.055	0.205	0.29	0.11	0.2	0.26	0.285	0.125	0.12	0.095	0.23	0.09	0.09	0.095	0.135	0.135	0.09	0.08	0.07	0.085	0.09	0.1	0.08	0	0.06	0.075	0.085
153	055a	055a-2014-14-T0000014.WAV	0.165	0.3	0	0.085	0.085	0.13	0	0.095	0.135	0.165	0.09	0.085	0	0.095	0	0.18	0	0.075	0	0.06	0.065	0.245	0.305	0.12	0.215	0.28	0.3	0.14	0.135	0.125	0.27	0.07	0.095	0.1	0.15	0.155	0.085	0.085	0	0.055	0.1	0.115	0	0	0	0	0.085
154	055a	055a-2014-15-T0000015.WAV	0.19	0.295	0	0.09	0.07	0.08	0	0.09	0.055	0.11	0	0.085	0	0.12	0	0.155	0	0	0	0	0.115	0.24	0.315	0.125	0.23	0.31	0.315	0.145	0.145	0.105	0.275	0	0.095	0.11	0.16	0.16	0.095	0.09	0	0	0.11	0.115	0.055	0	0	0	0.095
155	055a	055a-2014-16-T0000016.WAV	0.155	0.3	0	0.085	0.075	0.135	0.055	0.095	0.145	0.18	0.105	0.08	0	0.1	0	0.18	0	0.075	0	0.06	0.07	0.23	0.31	0.12	0.22	0.28	0.305	0.135	0.14	0.14	0.25	0	0.095	0.1	0.155	0.155	0.085	0.085	0	0	0.095	0.11	0.055	0	0	0	0.085
156	055a	055a-2014-17-T0000017.WAV	0.165	0.24	0	0.095	0.085	0.1	0	0.09	0.09	0.12	0	0.07	0	0.09	0	0.135	0	0	0	0	0	0.28	0.33	0.14	0.235	0.29	0.325	0.155	0.165	0.14	0.31	0.07	0.125	0.12	0.185	0.185	0.11	0.105	0.055	0.065	0.12	0.135	0.08	0	0.075	0.075	0.11
157	055a	055a-2014-18-T0000018.WAV	0.185	0.3	0	0.13	0.09	0.135	0.06	0.1	0.15	0.18	0.1	0.075	0	0.1	0	0.165	0.055	0.07	0	0.06	0.06	0.29	0.32	0.125	0.225	0.29	0.31	0.135	0.165	0.15	0.31	0.115	0.115	0.105	0.18	0.175	0.09	0.085	0.055	0.085	0.1	0.115	0.085	0.115	0.09	0.085	0.12
158	055a	055a-2014-19-T0000019.WAV	0.19	0.315	0.055	0.13	0.1	0.145	0.07	0.105	0.17	0.19	0.125	0.09	0	0.105	0	0.175	0.06	0.085	0	0.07	0.075	0.29	0.32	0.135	0.24	0.31	0.325	0.145	0.17	0.155	0.32	0	0.11	0.115	0.18	0.185	0.1	0.095	0	0.06	0.115	0.12	0.075	0	0.07	0.06	0.105
159	055a	055a-2014-20-T0000020.WAV	0.17	0.3	0.09	0.1	0.085	0.17	0.095	0.11	0.165	0.21	0.145	0.105	0	0.125	0.09	0.19	0.09	0.12	0.055	0.1	0.115	0.27	0.28	0.1	0.2	0.265	0.27	0.125	0.145	0.125	0.305	0.06	0.11	0.1	0.175	0.17	0.085	0.07	0	0.065	0.085	0.095	0.075	0	0.055	0.065	0.09
160	055a	055a-2014-21-T0000021.WAV	0.18	0.325	0.1	0.13	0.09	0.16	0.095	0.105	0.17	0.22	0.15	0.085	0	0.095	0.06	0.17	0.07	0.095	0	0.095	0.105	0.28	0.315	0.125	0.225	0.295	0.315	0.135	0.16	0.14	0.3	0	0.105	0.105	0.175	0.175	0.09	0.085	0	0.055	0.1	0.11	0.07	0	0.065	0.055	0.095
161	055a	055a-2014-22-T0000022.WAV	0.22	0.36	0.095	0.105	0.1	0.17	0.085	0.12	0.185	0.225	0.15	0.1	0	0.11	0	0.18	0.08	0.095	0	0.08	0.11	0.32	0.355	0.155	0.255	0.33	0.355	0.175	0.18	0.12	0.345	0.075	0.145	0.135	0.21	0.21	0.12	0.11	0.065	0.075	0.14	0.14	0.095	0	0.07	0.075	0.14
162	055a	055a-2014-23-T0000023.WAV	0.12	0.135	0	0.095	0.08	0	0	0.08	0	0.085	0	0.06	0	0.07	0	0.065	0	0	0	0	0	0.225	0.245	0.085	0.165	0.215	0.235	0.09	0.11	0.165	0.26	0	0.07	0.065	0.13	0.125	0.055	0.055	0	0	0.065	0.08	0	0	0.075	0	0.07
163	055a	055a-2014-24-T0000024.WAV	0.15	0.2	0	0.09	0.08	0.06	0	0.095	0	0.105	0	0.08	0	0.09	0	0.1	0	0	0	0	0.06	0.225	0.255	0.105	0.175	0.235	0.245	0.16	0.105	0.145	0.265	0.205	0.135	0.16	0.13	0.125	0.165	0.12	0.125	0.16	0.12	0.135	0.19	0.13	0.13	0.165	0.125
164	055a	055a-2014-25-T0000025.WAV	0.17	0.3	0.065	0.09	0.075	0.145	0.07	0.105	0.15	0.18	0.11	0.09	0	0.095	0	0.18	0.06	0.085	0	0.07	0.085	0.27	0.32	0.125	0.225	0.295	0.315	0.14	0.15	0.12	0.3	0.145	0.115	0.11	0.17	0.165	0.095	0.09	0.075	0.105	0.105	0.115	0.145	0.135	0.11	0.12	0.11
165	055a	055a-2014-26-T0000026.WAV	0.17	0.325	0.09	0.11	0.105	0.185	0.09	0.135	0.17	0.215	0.13	0.115	0	0.125	0.06	0.215	0.085	0.11	0	0.095	0.115	0.275	0.3	0.115	0.205	0.26	0.29	0.13	0.14	0.13	0.3	0	0.1	0.095	0.16	0.16	0.08	0.075	0	0.06	0.09	0.105	0.07	0.06	0.095	0.06	0.11
166	055a	055a-2014-27-T0000027.WAV	0.155	0.27	0	0.1	0.09	0.105	0	0.095	0.095	0.125	0	0.07	0	0.09	0	0.15	0	0	0	0	0	0.255	0.295	0.115	0.21	0.275	0.295	0.13	0.14	0.14	0.285	0	0.095	0.095	0.155	0.155	0.08	0.08	0	0	0.095	0.105	0.055	0	0.085	0	0.095
167	055a	055a-2014-28-T0000028.WAV	0.19	0.365	0.095	0.105	0.095	0.165	0.09	0.12	0.185	0.245	0.16	0.1	0	0.11	0.065	0.2	0.07	0.105	0	0.085	0.12	0.26	0.315	0.125	0.215	0.285	0.31	0.135	0.15	0.1	0.27	0	0.11	0.105	0.17	0.165	0.09	0.085	0	0.055	0.1	0.11	0.075	0	0.085	0.06	0.12
168	055a	055a-2014-29-T0000029.WAV	0.175	0.345	0.075	0.1	0.095	0.16	0.08	0.115	0.18	0.215	0.14	0.095	0	0.105	0	0.19	0.07	0.095	0	0.085	0.095	0.275	0.31	0.12	0.215	0.285	0.31	0.135	0.15	0.135	0.305	0	0.1	0.1	0.165	0.165	0.09	0.085	0	0.055	0.1	0.11	0.065	0	0.09	0.055	0.11
169	062a	062a-2014-1-T0000001.WAV	0.335	0.275	0.465	0.655	0.385	0.53	0.53	0.555	0.65	0.325	0.51	0.51	0.54	0.46	0.48	0.35	0.49	0.475	0.375	0.61	0.395	0.135	0.17	0.17	0.205	0.155	0.16	0.235	0.16	0.145	0.14	0.27	0.245	0.235	0.17	0.17	0.26	0.23	0.195	0.24	0.225	0.21	0.295	0.27	0.275	0.255	0.255
170	062a	062a-2014-2-T0000002.WAV	0.34	0.25	0.365	0.585	0.38	0.52	0.435	0.525	0.655	0.28	0.5	0.5	0.58	0.425	0.485	0.31	0.545	0.445	0.34	0.48	0.33	0.115	0.15	0.16	0.185	0.145	0.135	0.215	0.135	0.135	0.115	0.245	0.215	0.2	0.155	0.15	0.235	0.205	0.17	0.22	0.205	0.185	0.27	0.215	0.23	0.23	0.215
171	062a	062a-2014-3-T0000003.WAV	0.335	0.25	0.345	0.565	0.355	0.515	0.46	0.515	0.66	0.265	0.535	0.465	0.61	0.47	0.475	0.33	0.51	0.41	0.32	0.48	0.32	0.115	0.165	0.17	0.195	0.15	0.155	0.22	0.145	0.13	0.11	0.265	0.215	0.215	0.15	0.155	0.24	0.22	0.185	0.24	0.215	0.19	0.29	0.22	0.215	0.245	0.2
172	062a	062a-2014-4-T0000004.WAV	0.295	0.245	0.355	0.515	0.38	0.505	0.52	0.525	0.625	0.235	0.595	0.44	0.575	0.485	0.51	0.375	0.54	0.43	0.295	0.44	0.365	0.13	0.155	0.16	0.18	0.15	0.13	0.22	0.14	0.135	0.14	0.245	0.215	0.215	0.165	0.15	0.24	0.205	0.175	0.22	0.2	0.19	0.265	0.225	0.225	0.235	0.205
173	062a	062a-2014-5-T0000005.WAV	0.37	0.355	0.51	0.585	0.35	0.535	0.515	0.525	0.555	0.36	0.45	0.555	0.4	0.345	0.4	0.37	0.44	0.755	0.48	0.56	0.56	0.25	0.24	0.25	0.3	0.21	0.27	0.325	0.24	0.195	0.225	0.38	0.36	0.32	0.23	0.245	0.36	0.315	0.28	0.345	0.33	0.33	0.44	0.47	0.455	0.375	0.425
174	062a	062a-2014-6-T0000006.WAV	0.305	0.24	0.43	0.57	0.405	0.605	0.56	0.575	0.67	0.265	0.575	0.5	0.685	0.46	0.63	0.355	0.685	0.49	0.35	0.55	0.365	0.21	0.21	0.2	0.24	0.19	0.17	0.28	0.23	0.195	0.21	0.29	0.23	0.3	0.235	0.235	0.33	0.23	0.245	0.27	0.235	0.245	0.29	0.255	0.255	0.295	0.23
175	062a	062a-2014-7-T0000007.WAV	0.28	0.29	0.4	0.52	0.375	0.525	0.55	0.465	0.57	0.235	0.54	0.425	0.485	0.5	0.475	0.395	0.5	0.41	0.305	0.445	0.405	0.11	0.14	0.15	0.165	0.135	0.11	0.205	0.125	0.115	0.11	0.235	0.22	0.195	0.14	0.14	0.215	0.205	0.17	0.21	0.205	0.19	0.27	0.24	0.275	0.23	0.25
176	062a	062a-2014-8-T0000008.WAV	0.32	0.245	0.39	0.6	0.365	0.5	0.5	0.525	0.665	0.275	0.51	0.495	0.565	0.46	0.435	0.345	0.455	0.39	0.33	0.53	0.35	0.15	0.185	0.185	0.205	0.17	0.15	0.25	0.17	0.155	0.155	0.27	0.215	0.25	0.195	0.19	0.28	0.225	0.215	0.25	0.23	0.215	0.275	0.215	0.225	0.265	0.215
177	062a	062a-2014-9-T0000009.WAV	0.345	0.245	0.36	0.59	0.355	0.5	0.47	0.52	0.69	0.265	0.54	0.495	0.585	0.46	0.445	0.335	0.465	0.385	0.33	0.505	0.32	0.1	0.135	0.145	0.155	0.12	0.1	0.19	0.115	0.11	0.1	0.225	0.19	0.175	0.125	0.13	0.195	0.18	0.165	0.195	0.18	0.175	0.235	0.185	0.21	0.205	0.21
178	062a	062a-2014-10-T0000010.WAV	0.33	0.245	0.415	0.595	0.385	0.565	0.53	0.525	0.685	0.275	0.56	0.47	0.65	0.5	0.55	0.355	0.595	0.41	0.335	0.55	0.34	0.1	0.115	0.13	0.135	0.11	0.095	0.17	0.105	0.105	0.105	0.2	0.18	0.165	0.125	0.12	0.18	0.165	0.14	0.17	0.165	0.15	0.225	0.19	0.215	0.185	0.2
179	062a	062a-2014-11-T0000011.WAV	0.33	0.26	0.46	0.6	0.38	0.57	0.57	0.525	0.69	0.29	0.58	0.475	0.615	0.49	0.53	0.37	0.55	0.425	0.33	0.6	0.38	0.105	0.095	0.1	0.105	0.085	0.11	0.13	0.11	0.1	0.13	0.165	0.14	0.14	0.13	0.1	0.135	0.12	0.105	0.145	0.125	0.12	0.185	0.14	0.165	0.14	0.155
180	062a	062a-2014-12-T0000012.WAV	0.34	0.275	0.49	0.6	0.41	0.64	0.58	0.575	0.66	0.28	0.59	0.475	0.61	0.46	0.62	0.39	0.665	0.445	0.32	0.595	0.42	0.13	0.11	0.09	0.105	0.115	0.14	0.12	0.095	0.115	0.16	0.145	0.14	0.1	0.1	0.1	0.115	0.115	0.095	0.12	0.115	0.11	0.17	0.14	0.18	0.125	0.17
181	062a	062a-2014-13-T0000013.WAV	0.3	0.24	0.475	0.525	0.395	0.545	0.57	0.58	0.575	0.31	0.505	0.485	0.545	0.46	0.505	0.365	0.555	0.455	0.35	0.54	0.475	0.12	0.145	0.145	0.16	0.14	0.115	0.2	0.13	0.125	0.13	0.23	0.2	0.2	0.155	0.145	0.215	0.19	0.165	0.2	0.185	0.175	0.245	0.205	0.195	0.22	0.185
182	062a	062a-2014-14-T0000014.WAV	0.33	0.23	0.425	0.585	0.38	0.58	0.545	0.585	0.655	0.27	0.545	0.48	0.63	0.425	0.6	0.345	0.675	0.415	0.325	0.55	0.39	0.105	0.11	0.12	0.12	0.1	0.11	0.155	0.095	0.105	0.135	0.18	0.15	0.145	0.115	0.11	0.165	0.135	0.13	0.155	0.135	0.135	0.195	0.14	0.145	0.165	0.14
183	062a	062a-2014-15-T0000015.WAV	0.335	0.265	0.435	0.595	0.345	0.48	0.515	0.49	0.685	0.31	0.505	0.5	0.515	0.4	0.415	0.33	0.45	0.44	0.36	0.575	0.36	0.115	0.105	0.115	0.12	0.1	0.115	0.155	0.09	0.105	0.14	0.185	0.165	0.14	0.105	0.1	0.16	0.145	0.13	0.155	0.15	0.14	0.21	0.16	0.18	0.17	0.18
184	062a	062a-2014-16-T0000016.WAV	0.36	0.31	0.475	0.635	0.385	0.57	0.59	0.54	0.73	0.29	0.625	0.475	0.56	0.45	0.48	0.39	0.495	0.455	0.34	0.59	0.4	0.13	0.145	0.145	0.15	0.125	0.11	0.195	0.135	0.13	0.135	0.2	0.165	0.19	0.16	0.15	0.21	0.16	0.165	0.19	0.165	0.165	0.205	0.15	0.185	0.2	0.18
185	062a	062a-2014-17-T0000017.WAV	0.34	0.245	0.445	0.595	0.395	0.56	0.605	0.56	0.69	0.265	0.575	0.49	0.6	0.465	0.51	0.4	0.555	0.425	0.34	0.535	0.37	0.12	0.145	0.155	0.16	0.135	0.12	0.205	0.125	0.115	0.14	0.225	0.195	0.19	0.145	0.14	0.205	0.19	0.165	0.2	0.195	0.185	0.24	0.185	0.19	0.22	0.19
186	062a	062a-2014-18-T0000018.WAV	0.365	0.275	0.47	0.625	0.38	0.585	0.59	0.575	0.705	0.28	0.605	0.5	0.63	0.465	0.55	0.37	0.575	0.44	0.34	0.62	0.37	0.13	0.12	0.115	0.125	0.125	0.15	0.165	0.1	0.105	0.165	0.195	0.185	0.14	0.115	0.1	0.15	0.155	0.12	0.16	0.155	0.15	0.23	0.17	0.17	0.18	0.17
187	062a	062a-2014-19-T0000019.WAV	0.36	0.315	0.465	0.565	0.33	0.515	0.47	0.53	0.645	0.305	0.535	0.53	0.525	0.455	0.485	0.29	0.52	0.435	0.33	0.51	0.41	0.135	0.115	0.08	0.105	0.12	0.145	0.1	0.095	0.11	0.17	0.12	0.12	0.12	0.1	0.095	0.095	0.095	0.075	0.105	0.095	0.09	0.155	0.115	0.155	0.105	0.15
188	062a	062a-2014-20-T0000020.WAV	0.38	0.305	0.47	0.625	0.39	0.585	0.62	0.57	0.705	0.27	0.615	0.495	0.605	0.475	0.54	0.41	0.56	0.445	0.345	0.59	0.395	0.145	0.14	0.095	0.125	0.155	0.165	0.11	0.1	0.11	0.18	0.13	0.135	0.13	0.125	0.105	0.095	0.105	0.075	0.105	0.105	0.095	0.16	0.145	0.175	0.11	0.165
189	062a	062a-2014-21-T0000021.WAV	0.35	0.315	0.54	0.61	0.41	0.63	0.64	0.54	0.7	0.305	0.62	0.485	0.575	0.495	0.54	0.415	0.55	0.47	0.335	0.665	0.435	0.135	0.11	0.08	0.1	0.115	0.14	0.115	0.09	0.11	0.17	0.135	0.135	0.135	0.135	0.105	0.11	0.105	0.09	0.115	0.11	0.1	0.165	0.125	0.15	0.12	0.155
190	062a	062a-2014-22-T0000022.WAV	0.37	0.335	0.475	0.57	0.36	0.55	0.575	0.505	0.705	0.29	0.62	0.45	0.525	0.405	0.465	0.385	0.47	0.435	0.3	0.575	0.4	0.18	0.14	0.09	0.125	0.145	0.175	0.1	0.1	0.14	0.225	0.085	0.09	0.075	0.12	0.115	0.08	0.065	0	0.075	0.085	0.065	0.105	0.085	0.12	0.075	0.125
191	062a	062a-2014-23-T0000023.WAV	0.355	0.31	0.54	0.6	0.41	0.635	0.69	0.585	0.69	0.295	0.645	0.49	0.61	0.47	0.595	0.445	0.615	0.475	0.34	0.635	0.45	0.14	0.11	0.08	0.105	0.12	0.14	0.09	0.09	0.12	0.18	0.095	0.095	0.12	0.12	0.1	0.09	0.075	0.065	0.085	0.08	0.075	0.115	0.085	0.125	0.08	0.13
192	062a	062a-2014-24-T0000024.WAV	0.385	0.335	0.445	0.6	0.305	0.515	0.46	0.53	0.625	0.34	0.505	0.53	0.45	0.39	0.45	0.295	0.47	0.445	0.35	0.52	0.41	0.18	0.135	0.09	0.125	0.15	0.17	0.11	0.105	0.125	0.22	0.13	0.13	0.095	0.12	0.115	0.095	0.105	0.08	0.105	0.1	0.1	0.16	0.13	0.16	0.115	0.16
193	062a	062a-2014-25-T0000025.WAV	0.365	0.33	0.505	0.55	0.38	0.635	0.635	0.58	0.65	0.32	0.62	0.48	0.6	0.42	0.575	0.38	0.655	0.455	0.31	0.615	0.44	0.175	0.135	0.085	0.125	0.14	0.17	0.1	0.1	0.125	0.215	0.085	0.085	0.1	0.115	0.11	0.08	0.065	0.055	0.075	0.085	0.065	0.105	0.08	0.115	0.07	0.115
194	062a	062a-2014-26-T0000026.WAV	0.33	0.4	0.4	0.34	0.285	0.435	0.405	0.405	0.325	0.36	0.385	0.365	0.28	0.375	0.32	0.41	0.345	0.38	0.23	0.365	0.435	0.19	0.19	0.09	0.15	0.21	0.21	0.1	0.095	0.135	0.235	0.085	0.085	0.115	0.115	0.115	0.09	0.07	0.055	0.075	0.09	0.07	0.105	0.08	0.12	0.075	0.12
195	062a	062a-2014-27-T0000027.WAV	0.355	0.435	0.485	0.49	0.325	0.535	0.46	0.515	0.545	0.35	0.46	0.475	0.35	0.425	0.38	0.365	0.405	0.49	0.295	0.52	0.47	0.18	0.155	0.105	0.135	0.17	0.185	0.12	0.11	0.14	0.22	0.135	0.13	0.125	0.125	0.12	0.115	0.105	0.09	0.11	0.105	0.105	0.155	0.13	0.15	0.12	0.15
196	070a	070a-2013-1-T0000001.WAV	0.345	0.1	0.25	0.105	0.065	0.14	0.105	0.085	0	0.145	0.13	0.15	0.16	0.12	0.175	0.215	0.145	0.12	0.2	0.135	0.22	0.39	0.47	0.54	0.5	0.415	0.37	0.475	0.58	0.545	0.4	0.5	0.395	0.54	0.58	0.585	0.57	0.475	0.535	0.5	0.465	0.535	0.345	0.385	0.245	0.5	0.225
197	070a	070a-2013-2-T0000002.WAV	0.325	0.095	0.255	0.09	0.055	0.14	0.105	0.085	0	0.16	0.12	0.135	0.175	0.125	0.19	0.22	0.14	0.13	0.2	0.15	0.25	0.345	0.5	0.555	0.52	0.42	0.43	0.52	0.56	0.555	0.35	0.55	0.41	0.55	0.585	0.615	0.56	0.48	0.6	0.53	0.48	0.52	0.41	0.41	0.265	0.505	0.25
198	070a	070a-2013-3-T0000003.WAV	0.325	0.095	0.25	0.085	0.06	0.125	0.1	0.08	0	0.15	0.12	0.135	0.16	0.085	0.18	0.215	0.135	0.12	0.2	0.135	0.23	0.36	0.475	0.555	0.5	0.4	0.42	0.485	0.54	0.525	0.345	0.545	0.425	0.52	0.515	0.56	0.53	0.49	0.58	0.53	0.465	0.55	0.405	0.4	0.245	0.51	0.235
199	070a	070a-2013-4-T0000004.WAV	0.27	0.125	0.235	0.1	0	0.12	0.09	0.09	0	0.15	0.105	0.125	0.155	0.09	0.155	0.2	0.12	0.12	0.175	0.135	0.205	0.31	0.48	0.615	0.49	0.41	0.41	0.56	0.485	0.52	0.305	0.58	0.475	0.475	0.425	0.52	0.47	0.55	0.63	0.59	0.49	0.605	0.445	0.405	0.26	0.57	0.255
200	070a	070a-2013-5-T0000005.WAV	0.28	0.09	0.24	0.085	0	0.11	0.085	0.075	0	0.135	0.105	0.115	0.155	0.09	0.17	0.205	0.125	0.115	0.19	0.125	0.215	0.32	0.49	0.615	0.49	0.4	0.42	0.55	0.5	0.525	0.295	0.58	0.465	0.49	0.455	0.535	0.49	0.535	0.635	0.585	0.49	0.595	0.45	0.42	0.255	0.57	0.25
201	070a	070a-2013-6-T0000006.WAV	0.26	0.09	0.215	0.085	0	0.11	0.08	0.075	0	0.105	0.095	0.1	0.13	0.11	0.15	0.18	0.115	0.1	0.16	0.105	0.195	0.32	0.475	0.57	0.43	0.38	0.34	0.53	0.5	0.575	0.265	0.505	0.36	0.455	0.445	0.515	0.445	0.455	0.61	0.505	0.39	0.525	0.32	0.355	0.24	0.48	0.215
202	070a	070a-2013-7-T0000007.WAV	0.31	0.085	0.235	0.085	0.07	0.115	0.09	0.075	0	0.145	0.12	0.13	0.145	0.085	0.165	0.21	0.125	0.105	0.21	0.12	0.235	0.35	0.515	0.63	0.51	0.42	0.445	0.535	0.55	0.585	0.325	0.59	0.45	0.53	0.485	0.59	0.51	0.53	0.66	0.585	0.48	0.58	0.425	0.39	0.235	0.57	0.235
203	070a	070a-2013-8-T0000008.WAV	0.35	0.105	0.24	0.105	0.085	0.13	0.095	0.09	0	0.17	0.12	0.155	0.145	0.105	0.175	0.22	0.135	0.115	0.21	0.13	0.235	0.4	0.535	0.58	0.53	0.455	0.46	0.5	0.6	0.605	0.385	0.525	0.405	0.56	0.61	0.66	0.565	0.495	0.59	0.52	0.46	0.525	0.375	0.36	0.225	0.505	0.225
204	070a	070a-2013-9-T0000009.WAV	0.2	0.09	0.22	0.1	0	0.11	0.095	0.085	0	0.165	0.075	0.115	0.215	0	0.19	0.185	0.095	0.18	0.225	0.165	0.245	0.22	0.385	0.525	0.405	0.325	0.395	0.51	0.355	0.42	0.23	0.575	0.63	0.375	0.355	0.385	0.375	0.61	0.525	0.54	0.505	0.58	0.605	0.565	0.41	0.535	0.43
205	070a	070a-2013-10-T0000010.WAV	0.215	0.155	0.22	0.1	0	0.12	0.095	0.095	0	0.175	0.08	0.095	0.175	0	0.16	0.215	0.095	0.145	0.155	0.15	0.2	0.285	0.4	0.525	0.395	0.325	0.415	0.495	0.4	0.495	0.29	0.555	0.495	0.365	0.44	0.445	0.36	0.53	0.51	0.53	0.465	0.56	0.49	0.425	0.29	0.515	0.295
206	070a	070a-2013-11-T0000011.WAV	0.23	0.105	0.215	0.1	0	0.1	0.085	0.09	0	0.16	0.075	0.09	0.185	0.075	0.165	0.175	0.1	0.145	0.18	0.145	0.195	0.295	0.4	0.545	0.405	0.325	0.38	0.465	0.49	0.505	0.33	0.515	0.55	0.47	0.515	0.54	0.45	0.51	0.52	0.495	0.47	0.53	0.56	0.485	0.34	0.485	0.345
207	070a	070a-2013-12-T0000012.WAV	0.255	0.115	0.235	0.105	0	0.115	0.1	0.095	0	0.175	0.085	0.11	0.215	0.09	0.19	0.195	0.105	0.17	0.215	0.17	0.235	0.315	0.47	0.655	0.45	0.37	0.425	0.62	0.475	0.605	0.35	0.65	0.6	0.48	0.48	0.54	0.43	0.64	0.66	0.62	0.555	0.655	0.59	0.52	0.375	0.61	0.37
208	070a	070a-2013-13-T0000013.WAV	0.265	0.095	0.245	0.085	0	0.11	0.08	0.08	0	0.125	0.095	0.1	0.155	0.085	0.175	0.195	0.115	0.12	0.185	0.135	0.22	0.315	0.475	0.565	0.465	0.38	0.42	0.52	0.475	0.47	0.26	0.56	0.43	0.455	0.39	0.485	0.45	0.5	0.595	0.555	0.46	0.565	0.42	0.405	0.255	0.53	0.245
209	070a	070a-2013-14-T0000014.WAV	0.235	0.14	0.225	0.11	0	0.125	0.1	0.105	0	0.175	0.08	0.12	0.2	0.11	0.185	0.195	0.1	0.155	0.205	0.16	0.225	0.285	0.46	0.585	0.46	0.385	0.44	0.585	0.405	0.525	0.325	0.61	0.585	0.425	0.46	0.46	0.42	0.625	0.59	0.59	0.555	0.625	0.59	0.525	0.365	0.585	0.37
210	070a	070a-2013-15-T0000015.WAV	0.25	0.1	0.215	0.085	0	0.1	0.08	0.08	0	0.14	0.085	0.1	0.165	0.095	0.15	0.17	0.095	0.13	0.165	0.13	0.17	0.345	0.41	0.545	0.435	0.335	0.37	0.455	0.525	0.525	0.385	0.505	0.495	0.51	0.515	0.56	0.49	0.505	0.53	0.51	0.455	0.54	0.485	0.425	0.295	0.51	0.29
211	070a	070a-2013-16-T0000016.WAV	0.21	0.12	0.225	0.095	0	0.115	0.09	0.095	0	0.145	0.08	0.1	0.18	0.085	0.17	0.19	0.1	0.145	0.17	0.15	0.195	0.265	0.41	0.54	0.4	0.345	0.39	0.525	0.405	0.5	0.31	0.545	0.48	0.38	0.465	0.46	0.38	0.52	0.53	0.525	0.46	0.565	0.46	0.43	0.3	0.525	0.29
212	070a	070a-2013-17-T0000017.WAV	0.285	0.105	0.245	0.095	0.06	0.115	0.085	0.085	0	0.14	0.095	0.105	0.17	0.08	0.17	0.21	0.115	0.135	0.205	0.14	0.22	0.315	0.54	0.68	0.53	0.43	0.46	0.625	0.525	0.58	0.29	0.67	0.52	0.51	0.505	0.56	0.49	0.6	0.69	0.65	0.54	0.67	0.495	0.445	0.285	0.62	0.285
213	070a	070a-2013-18-T0000018.WAV	0.305	0.11	0.26	0.09	0	0.125	0.09	0.095	0	0.16	0.11	0.135	0.18	0.085	0.18	0.215	0.125	0.14	0.215	0.145	0.24	0.33	0.52	0.595	0.53	0.435	0.465	0.585	0.5	0.495	0.33	0.62	0.5	0.52	0.48	0.545	0.505	0.55	0.625	0.595	0.54	0.62	0.49	0.465	0.305	0.59	0.3
214	070a	070a-2013-19-T0000019.WAV	0.17	0.1	0.225	0.105	0	0.115	0.115	0.09	0	0.17	0.07	0.13	0.24	0	0.215	0.185	0.085	0.205	0.255	0.195	0.27	0.225	0.365	0.525	0.38	0.3	0.38	0.5	0.36	0.47	0.27	0.575	0.625	0.34	0.385	0.405	0.345	0.61	0.515	0.545	0.525	0.57	0.625	0.565	0.45	0.535	0.445
215	070a	070a-2013-20-T0000020.WAV	0.165	0.075	0.15	0.09	0	0.08	0.095	0.07	0	0.145	0.055	0.11	0.205	0	0.19	0.115	0.06	0.29	0.27	0.145	0.255	0.25	0.36	0.485	0.35	0.27	0.305	0.455	0.395	0.44	0.24	0.5	0.56	0.385	0.375	0.405	0.36	0.45	0.49	0.48	0.38	0.475	0.495	0.59	0.615	0.475	0.595
216	070a	070a-2013-21-T0000021.WAV	0.22	0.09	0.155	0.09	0	0.08	0.09	0.08	0	0.155	0.065	0.115	0.175	0	0.155	0.135	0.075	0.23	0.235	0.13	0.22	0.33	0.43	0.53	0.44	0.345	0.385	0.46	0.48	0.445	0.34	0.525	0.535	0.47	0.45	0.5	0.475	0.465	0.515	0.51	0.395	0.505	0.475	0.58	0.55	0.495	0.56
217	070a	070a-2013-22-T0000022.WAV	0.275	0.09	0.255	0.085	0	0.11	0.095	0.08	0	0.175	0.11	0.12	0.21	0.065	0.21	0.225	0.125	0.16	0.26	0.165	0.285	0.3	0.525	0.67	0.55	0.44	0.51	0.665	0.515	0.58	0.29	0.725	0.62	0.53	0.51	0.565	0.51	0.69	0.68	0.67	0.61	0.685	0.635	0.56	0.38	0.655	0.39
218	070a	070a-2013-23-T0000023.WAV	0.14	0.065	0.17	0.08	0	0.065	0.065	0.065	0	0.14	0	0.085	0.15	0	0.14	0.135	0.07	0.265	0.225	0.105	0.19	0.2	0.335	0.415	0.385	0.285	0.35	0.415	0.29	0.235	0.17	0.52	0.535	0.37	0.23	0.32	0.405	0.495	0.435	0.505	0.46	0.49	0.54	0.485	0.595	0.525	0.54
219	070a	070a-2013-24-T0000024.WAV	0.13	0.065	0.155	0.08	0	0.065	0.075	0.065	0	0.135	0	0.09	0.145	0	0.145	0.12	0.06	0.25	0.22	0.1	0.195	0.18	0.305	0.385	0.345	0.255	0.335	0.39	0.26	0.21	0.15	0.475	0.515	0.335	0.21	0.285	0.375	0.46	0.405	0.47	0.425	0.465	0.515	0.485	0.575	0.49	0.53
220	070p	070p-2014-1-T0000001.WAV	0.225	0.18	0.2	0.215	0.06	0.16	0.15	0.19	0.07	0.205	0.095	0.175	0.22	0.07	0.215	0.215	0.105	0.155	0.23	0.2	0.23	0.27	0.33	0.42	0.36	0.315	0.43	0.425	0.365	0.44	0.26	0.42	0.49	0.34	0.305	0.37	0.31	0.475	0.38	0.39	0.44	0.445	0.475	0.325	0.25	0.375	0.34
221	070p	070p-2014-2-T0000002.WAV	0.245	0.23	0.125	0.235	0.095	0.13	0.1	0.18	0.07	0.17	0.07	0.16	0.145	0.13	0.15	0.15	0.07	0.21	0.215	0.115	0.2	0.265	0.275	0.215	0.26	0.315	0.345	0.275	0.22	0.145	0.31	0.33	0.44	0.24	0.21	0.18	0.255	0.35	0.245	0.295	0.355	0.32	0.44	0.455	0.36	0.33	0.45
222	070p	070p-2014-3-T0000003.WAV	0.18	0.18	0.11	0.195	0.085	0.115	0.09	0.165	0.06	0.16	0.055	0.125	0.15	0.105	0.16	0.115	0.06	0.27	0.255	0.115	0.235	0.17	0.205	0.18	0.205	0.22	0.24	0.265	0.14	0.11	0.2	0.29	0.345	0.215	0.135	0.13	0.23	0.285	0.215	0.26	0.28	0.265	0.355	0.46	0.585	0.29	0.515
223	070p	070p-2014-4-T0000004.WAV	0.125	0.14	0.095	0.175	0.085	0.095	0.095	0.125	0	0.145	0.055	0.105	0.145	0.075	0.155	0.085	0.06	0.285	0.245	0.105	0.225	0.15	0.12	0.15	0.175	0.14	0.12	0.23	0.09	0.085	0.145	0.25	0.34	0.175	0.1	0.105	0.185	0.28	0.18	0.225	0.28	0.25	0.34	0.455	0.605	0.25	0.51
224	070p	070p-2014-5-T0000005.WAV	0.065	0.07	0.095	0.075	0	0.055	0.07	0.06	0	0.14	0	0.11	0.145	0	0.145	0.075	0	0.2	0.24	0.105	0.2	0.1	0.13	0.16	0.19	0.15	0.155	0.26	0.11	0.09	0.075	0.29	0.435	0.19	0.105	0.11	0.2	0.325	0.195	0.25	0.315	0.29	0.4	0.545	0.545	0.29	0.51
225	070p	070p-2014-6-T0000006.WAV	0.115	0.1	0.075	0.125	0.075	0.075	0.075	0.115	0	0.13	0	0.095	0.11	0	0.09	0.09	0	0.145	0.165	0.105	0.18	0.11	0.12	0.12	0.145	0.125	0.14	0.14	0.115	0.08	0.175	0.19	0.205	0.13	0.095	0.08	0.145	0.19	0.11	0.175	0.175	0.12	0.275	0.22	0.19	0.175	0.235
226	070p	070p-2014-7-T0000007.WAV	0.16	0.135	0.08	0.195	0.075	0.1	0.105	0.15	0	0.145	0	0.125	0.145	0.07	0.14	0.1	0.055	0.225	0.255	0.12	0.23	0.185	0.155	0.125	0.15	0.165	0.19	0.175	0.14	0.095	0.23	0.225	0.295	0.155	0.135	0.115	0.165	0.24	0.135	0.19	0.23	0.175	0.315	0.395	0.43	0.21	0.42
227	070p	070p-2014-8-T0000008.WAV	0.24	0.19	0.165	0.275	0.095	0.115	0.105	0.175	0.065	0.175	0.08	0.145	0.18	0.12	0.15	0.155	0.095	0.215	0.21	0.15	0.215	0.305	0.27	0.25	0.285	0.28	0.32	0.305	0.23	0.17	0.41	0.375	0.435	0.275	0.235	0.21	0.31	0.37	0.26	0.345	0.375	0.305	0.5	0.46	0.335	0.37	0.375
228	070p	070p-2014-9-T0000009.WAV	0.175	0.16	0.065	0.255	0.065	0.09	0.085	0.165	0	0.12	0	0.115	0.09	0.075	0.115	0.095	0	0.24	0.21	0.075	0.195	0.255	0.18	0.135	0.15	0.18	0.195	0.15	0.175	0.185	0.31	0.145	0.195	0.105	0.18	0.155	0.115	0.15	0.095	0.13	0.15	0.115	0.22	0.27	0.405	0.135	0.35
229	070p	070p-2014-10-T0000010.WAV	0.125	0.105	0.065	0.165	0.075	0.06	0.085	0.12	0	0.13	0	0.09	0.11	0	0.115	0.08	0	0.22	0.21	0.09	0.225	0.155	0.15	0.13	0.145	0.14	0.165	0.17	0.12	0.085	0.2	0.22	0.255	0.145	0.12	0.1	0.165	0.215	0.135	0.19	0.215	0.165	0.3	0.305	0.39	0.2	0.35
230	070p	070p-2014-11-T0000011.WAV	0.135	0.135	0.065	0.2	0.1	0.09	0.09	0.145	0	0.13	0	0.105	0.115	0.07	0.12	0.08	0.055	0.235	0.23	0.105	0.225	0.155	0.135	0.105	0.12	0.13	0.145	0.135	0.115	0.08	0.19	0.19	0.235	0.125	0.11	0.09	0.14	0.195	0.11	0.16	0.185	0.135	0.275	0.295	0.375	0.165	0.355
231	070p	070p-2014-12-T0000012.WAV	0.13	0.115	0.075	0.155	0.065	0.08	0.095	0.12	0	0.135	0	0.095	0.125	0.055	0.12	0.09	0	0.195	0.215	0.11	0.22	0.15	0.145	0.125	0.14	0.14	0.16	0.155	0.125	0.08	0.205	0.22	0.23	0.145	0.115	0.1	0.16	0.205	0.125	0.18	0.2	0.15	0.295	0.28	0.33	0.19	0.315
232	070p	070p-2014-13-T0000013.WAV	0.11	0.09	0.075	0.14	0.1	0.08	0.115	0.11	0.055	0.125	0.055	0.11	0.09	0.055	0.095	0.075	0.06	0.205	0.18	0.11	0.17	0.12	0.105	0.1	0.105	0.095	0.125	0.11	0.1	0.07	0.18	0.155	0.16	0.105	0.1	0.08	0.13	0.135	0.105	0.14	0.14	0.105	0.22	0.175	0.26	0.135	0.225
233	070p	070p-2014-14-T0000014.WAV	0.13	0.125	0.095	0.17	0	0.085	0.085	0.14	0	0.13	0	0.105	0.12	0	0.12	0.1	0.06	0.195	0.185	0.11	0.17	0.175	0.15	0.15	0.185	0.15	0.175	0.19	0.14	0.1	0.22	0.24	0.24	0.18	0.135	0.115	0.195	0.23	0.15	0.22	0.22	0.16	0.315	0.245	0.29	0.225	0.34
234	070p	070p-2014-15-T0000015.WAV	0.14	0.135	0.07	0.19	0.07	0.085	0.085	0.13	0	0.13	0	0.1	0.12	0.07	0.145	0.08	0	0.285	0.23	0.1	0.23	0.155	0.125	0.12	0.135	0.13	0.135	0.17	0.1	0.075	0.175	0.205	0.255	0.14	0.11	0.09	0.155	0.205	0.135	0.18	0.215	0.175	0.285	0.315	0.475	0.195	0.4
235	070p	070p-2014-16-T0000016.WAV	0.105	0.115	0.06	0.165	0.085	0.065	0.075	0.11	0	0.12	0	0.09	0.105	0.06	0.125	0.07	0	0.265	0.215	0.085	0.21	0.135	0.105	0.1	0.115	0.1	0.105	0.145	0.08	0.07	0.14	0.18	0.22	0.12	0.09	0.075	0.14	0.18	0.115	0.16	0.18	0.145	0.255	0.29	0.445	0.165	0.37
236	070p	070p-2014-17-T0000017.WAV	0.065	0.08	0.065	0.115	0.055	0.065	0.09	0.08	0	0.135	0	0.11	0.125	0	0.14	0.08	0	0.25	0.245	0.105	0.23	0.085	0.09	0.1	0.115	0.1	0.08	0.14	0.06	0.075	0.08	0.185	0.24	0.12	0.075	0.07	0.135	0.195	0.11	0.16	0.19	0.14	0.275	0.33	0.44	0.17	0.395
237	070p	070p-2014-18-T0000018.WAV	0.1	0.105	0.055	0.155	0.065	0.065	0.075	0.105	0	0.115	0	0.095	0.095	0	0.125	0.07	0	0.26	0.2	0.075	0.195	0.13	0.095	0.09	0.09	0.09	0.095	0.125	0.065	0.07	0.13	0.145	0.2	0.095	0.08	0.07	0.12	0.155	0.105	0.135	0.16	0.125	0.215	0.255	0.41	0.135	0.35
238	070p	070p-2014-19-T0000019.WAV	0.105	0.11	0	0.145	0.07	0.065	0.065	0.11	0	0.1	0	0.08	0.07	0	0.1	0.06	0	0.215	0.16	0.06	0.145	0.11	0.095	0.06	0.07	0.095	0.105	0.08	0.07	0.055	0.12	0.095	0.125	0.065	0.08	0.065	0.085	0.09	0.07	0.095	0.1	0.075	0.15	0.145	0.27	0.09	0.25
239	070p	070p-2014-20-T0000020.WAV	0.095	0.1	0	0.14	0.08	0.065	0.08	0.105	0	0.11	0	0.085	0.085	0	0.11	0.07	0	0.235	0.18	0.07	0.17	0.11	0.075	0.075	0.08	0.08	0.08	0.1	0.055	0.06	0.11	0.12	0.15	0.08	0.07	0.06	0.1	0.12	0.085	0.115	0.13	0.095	0.185	0.18	0.32	0.115	0.275
240	070p	070p-2014-21-T0000021.WAV	0.15	0.15	0.09	0.185	0.08	0.115	0.105	0.13	0.06	0.145	0.065	0.12	0.11	0.09	0.12	0.13	0.065	0.19	0.15	0.11	0.18	0.15	0.165	0.15	0.165	0.185	0.22	0.165	0.14	0.085	0.205	0.205	0.24	0.145	0.135	0.105	0.16	0.18	0.13	0.195	0.175	0.13	0.275	0.185	0.165	0.195	0.285
241	070p	070p-2014-22-T0000022.WAV	0.105	0.065	0.14	0.105	0.055	0.075	0.075	0.07	0	0.145	0.065	0.085	0.115	0	0.115	0.135	0.08	0.175	0.175	0.105	0.185	0.14	0.23	0.235	0.28	0.205	0.315	0.26	0.19	0.17	0.145	0.34	0.29	0.26	0.18	0.205	0.305	0.27	0.235	0.32	0.29	0.235	0.405	0.265	0.29	0.325	0.345
242	070p	070p-2014-23-T0000023.WAV	0.1	0.09	0.065	0.13	0.095	0.065	0.085	0.1	0	0.125	0	0.1	0.11	0	0.13	0.085	0	0.275	0.225	0.095	0.215	0.11	0.095	0.115	0.12	0.105	0.09	0.135	0.075	0.085	0.125	0.175	0.21	0.12	0.09	0.08	0.145	0.175	0.12	0.16	0.175	0.135	0.26	0.265	0.385	0.165	0.34
243	070p	070p-2014-24-T0000024.WAV	0.085	0.095	0.06	0.125	0.065	0.06	0.075	0.08	0	0.115	0	0.09	0.1	0	0.125	0.08	0	0.265	0.195	0.085	0.195	0.09	0.095	0.11	0.11	0.095	0.065	0.135	0.07	0.08	0.105	0.165	0.2	0.115	0.09	0.08	0.14	0.165	0.115	0.16	0.17	0.135	0.24	0.235	0.36	0.155	0.315
244	073a	073a-2013-1-T0000001.WAV	0.23	0.115	0.2	0.155	0.065	0.1	0.095	0.115	0	0.155	0.075	0.12	0.19	0	0.18	0.17	0.08	0.315	0.245	0.145	0.225	0.34	0.5	0.565	0.56	0.41	0.465	0.625	0.53	0.46	0.305	0.725	0.575	0.58	0.465	0.54	0.555	0.59	0.61	0.69	0.53	0.67	0.56	0.54	0.625	0.705	0.6
245	073a	073a-2013-2-T0000002.WAV	0.225	0.165	0.22	0.16	0.09	0.1	0.08	0.14	0	0.17	0.085	0.105	0.2	0.065	0.19	0.19	0.09	0.225	0.23	0.155	0.255	0.365	0.51	0.575	0.58	0.47	0.475	0.64	0.52	0.43	0.33	0.705	0.65	0.6	0.445	0.525	0.605	0.66	0.625	0.7	0.65	0.705	0.66	0.655	0.495	0.76	0.475
246	073a	073a-2013-3-T0000003.WAV	0.235	0.13	0.22	0.18	0.075	0.1	0.075	0.11	0	0.16	0.09	0.115	0.195	0	0.19	0.185	0.105	0.23	0.23	0.145	0.245	0.32	0.385	0.475	0.45	0.365	0.4	0.51	0.39	0.32	0.305	0.585	0.69	0.47	0.35	0.4	0.495	0.605	0.5	0.56	0.57	0.615	0.62	0.715	0.57	0.615	0.565
247	073a	073a-2013-4-T0000004.WAV	0.16	0.13	0.165	0.21	0	0.075	0.06	0.115	0	0.125	0.065	0.105	0.14	0	0.135	0.14	0.075	0.24	0.195	0.11	0.175	0.37	0.4	0.405	0.45	0.345	0.345	0.535	0.435	0.325	0.35	0.56	0.425	0.55	0.39	0.455	0.585	0.425	0.5	0.525	0.46	0.525	0.465	0.485	0.495	0.58	0.465
248	073a	073a-2013-5-T0000005.WAV	0.195	0.13	0.17	0.2	0	0.075	0.055	0.11	0	0.12	0.07	0.095	0.14	0	0.13	0.135	0.085	0.205	0.16	0.105	0.175	0.35	0.44	0.55	0.5	0.38	0.43	0.56	0.46	0.385	0.325	0.665	0.575	0.505	0.375	0.455	0.53	0.58	0.575	0.64	0.535	0.665	0.605	0.56	0.465	0.675	0.44
249	073a	073a-2013-6-T0000006.WAV	0.105	0.11	0.1	0.145	0	0.08	0.095	0.11	0	0.16	0	0.13	0.175	0	0.195	0.09	0	0.39	0.31	0.125	0.26	0.26	0.31	0.31	0.33	0.225	0.275	0.4	0.32	0.26	0.245	0.45	0.44	0.405	0.29	0.34	0.415	0.33	0.385	0.42	0.31	0.39	0.365	0.53	0.77	0.45	0.685
250	073a	073a-2013-7-T0000007.WAV	0.19	0.11	0.19	0.17	0	0.08	0.075	0.095	0	0.155	0.085	0.095	0.145	0	0.16	0.185	0.095	0.285	0.24	0.125	0.21	0.275	0.37	0.395	0.425	0.315	0.39	0.395	0.375	0.285	0.26	0.495	0.49	0.44	0.325	0.4	0.49	0.43	0.415	0.48	0.43	0.42	0.52	0.495	0.535	0.495	0.52
251	073a	073a-2013-8-T0000008.WAV	0.21	0.115	0.23	0.14	0.085	0.105	0.09	0.1	0	0.205	0.085	0.13	0.225	0	0.205	0.195	0.105	0.26	0.255	0.17	0.28	0.27	0.35	0.4	0.43	0.345	0.38	0.49	0.335	0.25	0.25	0.54	0.675	0.45	0.295	0.35	0.48	0.56	0.445	0.515	0.58	0.555	0.64	0.745	0.65	0.575	0.64
252	073a	073a-2013-9-T0000009.WAV	0.26	0.17	0.215	0.165	0.1	0.095	0.075	0.11	0	0.145	0.105	0.095	0.18	0.08	0.175	0.195	0.115	0.255	0.215	0.13	0.225	0.365	0.46	0.595	0.53	0.405	0.485	0.54	0.475	0.42	0.32	0.675	0.675	0.535	0.385	0.495	0.535	0.64	0.575	0.67	0.56	0.67	0.645	0.6	0.53	0.69	0.54
253	073a	073a-2013-10-T0000010.WAV	0.205	0.16	0.175	0.185	0.08	0.075	0.075	0.125	0	0.145	0.075	0.1	0.165	0.055	0.17	0.155	0.085	0.23	0.23	0.12	0.22	0.34	0.375	0.455	0.465	0.36	0.415	0.49	0.41	0.33	0.33	0.58	0.585	0.505	0.375	0.425	0.5	0.54	0.46	0.555	0.53	0.595	0.61	0.605	0.555	0.605	0.565
254	073a	073a-2013-11-T0000011.WAV	0.18	0.175	0.175	0.185	0.07	0.08	0.06	0.12	0	0.155	0.07	0.1	0.15	0.09	0.155	0.15	0.085	0.26	0.2	0.115	0.215	0.3	0.36	0.405	0.435	0.33	0.385	0.47	0.36	0.28	0.29	0.55	0.59	0.445	0.33	0.375	0.485	0.52	0.445	0.515	0.515	0.535	0.6	0.65	0.53	0.565	0.495
255	073a	073a-2013-12-T0000012.WAV	0.195	0.195	0.175	0.205	0.08	0.08	0.06	0.13	0	0.145	0.075	0.1	0.15	0.1	0.155	0.15	0.09	0.245	0.19	0.115	0.215	0.32	0.415	0.47	0.465	0.365	0.415	0.5	0.405	0.33	0.3	0.6	0.605	0.475	0.345	0.425	0.515	0.56	0.51	0.575	0.535	0.58	0.62	0.645	0.5	0.605	0.475
256	073a	073a-2013-13-T0000013.WAV	0.2	0.13	0.2	0.165	0.055	0.09	0.08	0.115	0	0.155	0.075	0.11	0.19	0	0.17	0.165	0.09	0.29	0.24	0.135	0.22	0.285	0.385	0.495	0.45	0.35	0.4	0.505	0.405	0.32	0.255	0.6	0.645	0.455	0.33	0.415	0.48	0.595	0.505	0.585	0.535	0.625	0.625	0.635	0.645	0.615	0.625
257	073a	073a-2013-14-T0000014.WAV	0.275	0.34	0.07	0.115	0.095	0.115	0.055	0.165	0.085	0.145	0.07	0.145	0.065	0.19	0.07	0.2	0	0.11	0.09	0.06	0.1	0.28	0.36	0.35	0.38	0.38	0.355	0.39	0.345	0.27	0.28	0.48	0.355	0.395	0.31	0.335	0.455	0.385	0.39	0.46	0.385	0.445	0.48	0.345	0.185	0.48	0.2
258	073a	073a-2013-15-T0000015.WAV	0.16	0.21	0.08	0.18	0.09	0.08	0.07	0.12	0	0.14	0	0.105	0.125	0.095	0.16	0.11	0	0.275	0.215	0.095	0.21	0.17	0.21	0.165	0.18	0.225	0.195	0.2	0.155	0.14	0.155	0.255	0.345	0.19	0.16	0.155	0.215	0.27	0.185	0.22	0.23	0.245	0.325	0.43	0.54	0.24	0.49
259	073a	073a-2013-16-T0000016.WAV	0.215	0.14	0.17	0.165	0.06	0.075	0.08	0.12	0	0.145	0.08	0.12	0.15	0.06	0.17	0.16	0.085	0.33	0.275	0.115	0.23	0.31	0.34	0.39	0.4	0.295	0.365	0.375	0.405	0.31	0.325	0.5	0.51	0.46	0.385	0.42	0.48	0.45	0.37	0.46	0.415	0.455	0.515	0.54	0.655	0.48	0.62
260	073a	073a-2013-17-T0000017.WAV	0.18	0.105	0.14	0.155	0	0.065	0.08	0.095	0	0.13	0.065	0.11	0.135	0	0.15	0.125	0.075	0.305	0.26	0.095	0.205	0.3	0.33	0.35	0.365	0.27	0.345	0.34	0.375	0.295	0.31	0.45	0.475	0.41	0.35	0.39	0.455	0.4	0.365	0.425	0.355	0.405	0.47	0.49	0.645	0.445	0.57
261	073a	073a-2013-18-T0000018.WAV	0.2	0.125	0.16	0.165	0	0.075	0.085	0.11	0	0.15	0.08	0.12	0.15	0	0.175	0.145	0.09	0.345	0.29	0.11	0.24	0.365	0.395	0.42	0.415	0.31	0.375	0.38	0.445	0.34	0.355	0.495	0.44	0.475	0.4	0.455	0.52	0.41	0.44	0.48	0.36	0.435	0.43	0.49	0.675	0.49	0.635
262	073a	073a-2013-19-T0000019.WAV	0.145	0.09	0.165	0.105	0	0.075	0.075	0.075	0	0.16	0.055	0.095	0.175	0	0.16	0.135	0.075	0.27	0.235	0.125	0.225	0.225	0.305	0.355	0.365	0.275	0.315	0.44	0.275	0.22	0.195	0.515	0.565	0.385	0.255	0.305	0.405	0.485	0.4	0.465	0.485	0.495	0.55	0.65	0.635	0.505	0.59
263	073a	073a-2013-20-T0000020.WAV	0.145	0.125	0.115	0.175	0.055	0.065	0.06	0.12	0	0.11	0.055	0.095	0.125	0	0.145	0.1	0.065	0.285	0.24	0.085	0.19	0.26	0.27	0.275	0.28	0.21	0.25	0.31	0.31	0.25	0.3	0.355	0.46	0.355	0.335	0.315	0.395	0.365	0.305	0.325	0.31	0.345	0.41	0.52	0.555	0.345	0.485
264	073a	073a-2013-21-T0000021.WAV	0.19	0.14	0.17	0.165	0.065	0.085	0.075	0.13	0	0.135	0.08	0.095	0.13	0.055	0.155	0.135	0.09	0.275	0.24	0.095	0.195	0.3	0.32	0.3	0.33	0.255	0.29	0.375	0.365	0.29	0.345	0.39	0.48	0.405	0.39	0.36	0.465	0.385	0.365	0.38	0.34	0.36	0.43	0.52	0.535	0.405	0.48
265	073a	073a-2013-22-T0000022.WAV	0.185	0.155	0.14	0.185	0.085	0.08	0.06	0.135	0	0.14	0.065	0.09	0.12	0.055	0.14	0.125	0.08	0.28	0.24	0.1	0.185	0.27	0.285	0.29	0.31	0.24	0.285	0.35	0.31	0.245	0.31	0.38	0.495	0.365	0.315	0.315	0.42	0.395	0.335	0.365	0.35	0.36	0.475	0.565	0.53	0.385	0.505
266	073a	073a-2013-23-T0000023.WAV	0.24	0.09	0.19	0.125	0	0.09	0.08	0.08	0	0.14	0.095	0.11	0.14	0	0.16	0.17	0.095	0.29	0.265	0.11	0.215	0.395	0.415	0.445	0.45	0.355	0.375	0.445	0.5	0.415	0.37	0.52	0.535	0.53	0.435	0.5	0.535	0.48	0.48	0.515	0.415	0.495	0.475	0.54	0.585	0.555	0.555
267	073a	073a-2013-24-T0000024.WAV	0.19	0.135	0.15	0.155	0.065	0.075	0.065	0.12	0	0.135	0.075	0.1	0.11	0	0.13	0.135	0.09	0.27	0.205	0.09	0.205	0.32	0.34	0.365	0.38	0.285	0.335	0.385	0.385	0.3	0.335	0.46	0.52	0.415	0.375	0.385	0.475	0.445	0.39	0.43	0.41	0.43	0.51	0.58	0.485	0.46	0.445
268	073a	073a-2013-25-T0000025.WAV	0.225	0.235	0.165	0.25	0.105	0.155	0.11	0.18	0.085	0.21	0.09	0.175	0.135	0.14	0.135	0.17	0.085	0.29	0.18	0.12	0.21	0.33	0.405	0.49	0.505	0.38	0.455	0.55	0.41	0.355	0.3	0.635	0.595	0.51	0.36	0.425	0.52	0.555	0.535	0.625	0.565	0.645	0.625	0.58	0.435	0.68	0.44
269	073a	073a-2013-26-T0000026.WAV	0.225	0.205	0.21	0.2	0.095	0.105	0.075	0.16	0	0.18	0.095	0.12	0.17	0.085	0.17	0.18	0.11	0.245	0.2	0.14	0.245	0.365	0.415	0.44	0.47	0.385	0.4	0.51	0.43	0.325	0.355	0.545	0.575	0.5	0.4	0.435	0.57	0.52	0.495	0.545	0.52	0.54	0.57	0.65	0.45	0.59	0.44
270	073a	073a-2013-27-T0000027.WAV	0.21	0.155	0.19	0.175	0.075	0.085	0.075	0.14	0	0.16	0.08	0.105	0.13	0.055	0.135	0.145	0.09	0.26	0.2	0.11	0.205	0.355	0.43	0.455	0.47	0.365	0.4	0.515	0.435	0.34	0.355	0.56	0.515	0.49	0.405	0.435	0.555	0.445	0.525	0.56	0.48	0.54	0.49	0.545	0.455	0.605	0.42
271	073a	073a-2013-28-T0000028.WAV	0.17	0.15	0.105	0.2	0.07	0.065	0.06	0.125	0	0.115	0	0.115	0.105	0.055	0.13	0.085	0.055	0.245	0.205	0.075	0.185	0.265	0.25	0.245	0.26	0.205	0.225	0.315	0.27	0.22	0.3	0.35	0.4	0.34	0.275	0.28	0.37	0.335	0.295	0.32	0.315	0.325	0.41	0.515	0.495	0.34	0.44
272	073a	073a-2013-29-T0000029.WAV	0.15	0.15	0.135	0.21	0.075	0.08	0.075	0.125	0	0.13	0.065	0.11	0.12	0.06	0.145	0.11	0.075	0.29	0.215	0.09	0.175	0.275	0.315	0.305	0.33	0.26	0.275	0.375	0.335	0.265	0.29	0.405	0.46	0.38	0.33	0.33	0.435	0.375	0.365	0.39	0.335	0.37	0.45	0.52	0.535	0.415	0.47
273	073a	073a-2013-30-T0000030.WAV	0.245	0.2	0.215	0.205	0.105	0.125	0.085	0.16	0	0.195	0.11	0.11	0.17	0.075	0.175	0.19	0.12	0.22	0.205	0.15	0.26	0.38	0.415	0.405	0.43	0.37	0.36	0.485	0.44	0.345	0.375	0.48	0.55	0.495	0.42	0.435	0.575	0.465	0.48	0.495	0.475	0.46	0.515	0.63	0.495	0.54	0.44
274	087a	087a-2013-1-T0000001.WAV	0.26	0.14	0.18	0.21	0	0.09	0.07	0.1	0	0.14	0.075	0.11	0.18	0.095	0.2	0.17	0.08	0.235	0.27	0.14	0.28	0.39	0.415	0.48	0.495	0.385	0.4	0.505	0.48	0.42	0.41	0.555	0.505	0.535	0.445	0.49	0.52	0.54	0.47	0.535	0.535	0.565	0.49	0.48	0.42	0.57	0.43
275	087a	087a-2013-2-T0000002.WAV	0.165	0.135	0.13	0.175	0	0.06	0.065	0.1	0	0.14	0.06	0.08	0.135	0	0.13	0.13	0.065	0.24	0.2	0.1	0.185	0.26	0.335	0.405	0.425	0.29	0.41	0.4	0.33	0.28	0.295	0.545	0.53	0.4	0.3	0.375	0.405	0.495	0.395	0.505	0.43	0.455	0.56	0.485	0.505	0.5	0.51
276	087a	087a-2013-3-T0000003.WAV	0.205	0.145	0.135	0.175	0.075	0.075	0.075	0.135	0	0.125	0	0.1	0.175	0.07	0.18	0.13	0	0.28	0.23	0.135	0.245	0.265	0.365	0.38	0.43	0.32	0.355	0.46	0.38	0.315	0.31	0.565	0.435	0.445	0.35	0.425	0.415	0.425	0.415	0.485	0.37	0.445	0.455	0.425	0.47	0.485	0.485
277	087a	087a-2013-4-T0000004.WAV	0.23	0.15	0.125	0.18	0.085	0.075	0.07	0.13	0	0.12	0	0.095	0.14	0.075	0.15	0.13	0	0.25	0.255	0.12	0.205	0.325	0.395	0.33	0.36	0.355	0.405	0.4	0.36	0.3	0.355	0.51	0.41	0.415	0.345	0.41	0.37	0.365	0.365	0.445	0.31	0.38	0.355	0.44	0.485	0.43	0.545
278	087a	087a-2013-5-T0000005.WAV	0.17	0.13	0.15	0.16	0.06	0.06	0.055	0.115	0	0.18	0.06	0.1	0.155	0.055	0.145	0.15	0.08	0.27	0.225	0.115	0.29	0.25	0.295	0.295	0.34	0.27	0.315	0.34	0.23	0.175	0.28	0.44	0.49	0.33	0.2	0.25	0.36	0.425	0.32	0.4	0.43	0.395	0.57	0.61	0.61	0.425	0.55
279	087a	087a-2013-6-T0000006.WAV	0.215	0.235	0.1	0.18	0.07	0.07	0	0.11	0	0.105	0	0.085	0.105	0.105	0.105	0.12	0.055	0.195	0.17	0.08	0.155	0.27	0.285	0.305	0.35	0.325	0.305	0.335	0.29	0.215	0.315	0.455	0.42	0.38	0.25	0.315	0.385	0.37	0.335	0.405	0.36	0.385	0.495	0.47	0.39	0.43	0.395
280	087a	087a-2013-7-T0000007.WAV	0.215	0.205	0.11	0.195	0.065	0.07	0.06	0.12	0	0.105	0	0.09	0.15	0.09	0.16	0.11	0	0.215	0.19	0.11	0.205	0.25	0.325	0.35	0.415	0.335	0.35	0.41	0.36	0.275	0.29	0.525	0.415	0.425	0.32	0.38	0.405	0.415	0.365	0.46	0.365	0.44	0.475	0.37	0.345	0.48	0.355
281	087a	087a-2013-8-T0000008.WAV	0.19	0.155	0.105	0.155	0.055	0.065	0.065	0.11	0	0.105	0.055	0.085	0.145	0.065	0.155	0.11	0	0.27	0.22	0.115	0.215	0.295	0.33	0.38	0.41	0.315	0.375	0.4	0.36	0.3	0.34	0.545	0.445	0.405	0.315	0.38	0.39	0.435	0.38	0.485	0.36	0.44	0.48	0.425	0.465	0.485	0.495
282	087a	087a-2013-9-T0000009.WAV	0.2	0.21	0.165	0.165	0.07	0.095	0.065	0.105	0.055	0.16	0.075	0.115	0.155	0.105	0.16	0.165	0.075	0.255	0.25	0.125	0.25	0.275	0.295	0.32	0.405	0.295	0.36	0.365	0.325	0.245	0.27	0.46	0.525	0.435	0.295	0.345	0.445	0.445	0.33	0.42	0.445	0.43	0.565	0.605	0.53	0.475	0.57
283	087a	087a-2013-10-T0000010.WAV	0.15	0.12	0.125	0.15	0	0.06	0.055	0.11	0	0.17	0	0.105	0.15	0	0.155	0.12	0.065	0.265	0.205	0.115	0.275	0.26	0.24	0.23	0.275	0.215	0.25	0.31	0.19	0.16	0.29	0.365	0.385	0.265	0.185	0.205	0.31	0.35	0.255	0.33	0.36	0.315	0.45	0.445	0.51	0.36	0.455
284	087a	087a-2013-11-T0000011.WAV	0.16	0.135	0.125	0.155	0	0.075	0.06	0.105	0	0.165	0	0.11	0.15	0.055	0.155	0.115	0.07	0.26	0.2	0.125	0.26	0.25	0.255	0.205	0.245	0.245	0.26	0.305	0.16	0.145	0.29	0.34	0.365	0.26	0.17	0.175	0.295	0.335	0.235	0.31	0.335	0.29	0.42	0.425	0.505	0.34	0.44
285	087a	087a-2013-12-T0000012.WAV	0.17	0.145	0.1	0.135	0	0.07	0.06	0.095	0	0.135	0	0.085	0.12	0.06	0.125	0.095	0.055	0.225	0.185	0.105	0.24	0.28	0.295	0.195	0.22	0.28	0.29	0.265	0.145	0.145	0.305	0.295	0.295	0.245	0.16	0.165	0.275	0.285	0.225	0.275	0.29	0.255	0.36	0.365	0.48	0.295	0.405
286	087a	087a-2013-13-T0000013.WAV	0.14	0.11	0.125	0.14	0	0.08	0.065	0.09	0	0.17	0.055	0.115	0.155	0	0.155	0.115	0.07	0.255	0.22	0.125	0.275	0.27	0.24	0.215	0.265	0.215	0.25	0.32	0.18	0.155	0.305	0.35	0.4	0.28	0.195	0.195	0.315	0.36	0.255	0.315	0.37	0.315	0.44	0.48	0.525	0.355	0.47
287	087a	087a-2013-14-T0000014.WAV	0.16	0.105	0.135	0.19	0	0.075	0.075	0.105	0	0.12	0.07	0.08	0.16	0	0.17	0.13	0.075	0.275	0.225	0.13	0.23	0.24	0.3	0.395	0.38	0.255	0.365	0.38	0.29	0.25	0.235	0.52	0.5	0.35	0.245	0.315	0.36	0.465	0.37	0.49	0.405	0.455	0.58	0.51	0.465	0.485	0.46
288	087a	087a-2013-15-T0000015.WAV	0.155	0.11	0.16	0.13	0	0.1	0.095	0.09	0	0.18	0.075	0.125	0.205	0	0.225	0.16	0.085	0.315	0.32	0.175	0.33	0.21	0.26	0.28	0.31	0.265	0.25	0.355	0.25	0.25	0.21	0.395	0.415	0.36	0.25	0.265	0.36	0.395	0.31	0.375	0.395	0.35	0.45	0.54	0.59	0.405	0.525
289	087a	087a-2013-16-T0000016.WAV	0.155	0.17	0.085	0.12	0	0.07	0.065	0.08	0	0.105	0	0.08	0.105	0.075	0.12	0.08	0	0.19	0.17	0.09	0.195	0.205	0.25	0.16	0.175	0.255	0.23	0.235	0.12	0.12	0.23	0.26	0.255	0.21	0.145	0.14	0.23	0.235	0.195	0.235	0.245	0.225	0.305	0.285	0.375	0.25	0.34
290	087a	087a-2013-17-T0000017.WAV	0.13	0.14	0.08	0.105	0	0.065	0.055	0.08	0	0.1	0	0.075	0.1	0.065	0.11	0.08	0	0.16	0.155	0.085	0.185	0.2	0.23	0.165	0.165	0.23	0.215	0.22	0.12	0.115	0.215	0.235	0.235	0.195	0.13	0.14	0.215	0.22	0.185	0.225	0.23	0.205	0.275	0.25	0.325	0.235	0.315
291	087a	087a-2013-18-T0000018.WAV	0.18	0.185	0.13	0.115	0.06	0.075	0.07	0.11	0	0.135	0.055	0.11	0.125	0.09	0.145	0.11	0.07	0.245	0.23	0.105	0.245	0.175	0.27	0.205	0.215	0.3	0.25	0.265	0.18	0.17	0.16	0.265	0.27	0.25	0.19	0.195	0.285	0.265	0.24	0.27	0.265	0.245	0.295	0.34	0.515	0.29	0.435
292	087a	087a-2013-19-T0000019.WAV	0.17	0.17	0.105	0.12	0	0.085	0.075	0.085	0	0.125	0	0.09	0.13	0.075	0.14	0.095	0.06	0.205	0.18	0.11	0.23	0.255	0.275	0.2	0.215	0.275	0.265	0.275	0.15	0.14	0.29	0.295	0.295	0.24	0.17	0.17	0.275	0.28	0.225	0.28	0.285	0.255	0.35	0.32	0.4	0.295	0.365
293	087a	087a-2013-20-T0000020.WAV	0.155	0.14	0.07	0.105	0	0.055	0.055	0.085	0	0.105	0	0.06	0.085	0.065	0.085	0.07	0	0.115	0.125	0.075	0.175	0.235	0.275	0.18	0.195	0.26	0.25	0.24	0.125	0.12	0.265	0.285	0.27	0.22	0.145	0.145	0.235	0.25	0.2	0.245	0.26	0.235	0.325	0.255	0.28	0.265	0.29
294	087a	087a-2013-21-T0000021.WAV	0.18	0.195	0.09	0.13	0.055	0	0	0.095	0	0.11	0	0.075	0.12	0.095	0.125	0.09	0	0.21	0.17	0.095	0.205	0.25	0.275	0.235	0.25	0.3	0.27	0.29	0.165	0.14	0.275	0.365	0.36	0.25	0.145	0.19	0.285	0.33	0.255	0.32	0.32	0.305	0.42	0.405	0.43	0.335	0.395
295	087a	087a-2013-22-T0000022.WAV	0.175	0.185	0.09	0.125	0.055	0.07	0.055	0.09	0	0.1	0	0.075	0.115	0.095	0.135	0.085	0	0.175	0.165	0.1	0.18	0.22	0.28	0.175	0.195	0.29	0.26	0.255	0.15	0.14	0.25	0.27	0.255	0.24	0.18	0.17	0.265	0.24	0.21	0.245	0.245	0.23	0.295	0.28	0.315	0.27	0.3
296	0942	0942-2013-1-T0000001.WAV	0.165	0.105	0.22	0.09	0	0.12	0.1	0.085	0	0.165	0.08	0.125	0.215	0	0.175	0.165	0.105	0.165	0.225	0.165	0.205	0.22	0.285	0.32	0.34	0.285	0.3	0.445	0.255	0.2	0.205	0.455	0.535	0.37	0.25	0.265	0.4	0.475	0.38	0.43	0.5	0.48	0.51	0.54	0.435	0.5	0.41
297	0942	0942-2013-2-T0000002.WAV	0.15	0.1	0.205	0.095	0	0.125	0.115	0.09	0	0.165	0.08	0.135	0.215	0	0.18	0.145	0.1	0.175	0.265	0.17	0.225	0.205	0.255	0.275	0.3	0.26	0.245	0.4	0.225	0.185	0.195	0.4	0.495	0.34	0.235	0.235	0.36	0.445	0.335	0.38	0.455	0.415	0.465	0.535	0.475	0.44	0.44
298	0942	0942-2013-3-T0000003.WAV	0.165	0.105	0.225	0.09	0.055	0.125	0.105	0.09	0	0.17	0.085	0.13	0.22	0	0.18	0.165	0.105	0.17	0.235	0.17	0.21	0.215	0.28	0.31	0.335	0.285	0.295	0.44	0.245	0.2	0.205	0.445	0.53	0.365	0.25	0.26	0.39	0.475	0.37	0.425	0.495	0.47	0.5	0.535	0.445	0.495	0.415
299	0942	0942-2013-4-T0000004.WAV	0.145	0.1	0.2	0.095	0	0.125	0.115	0.09	0	0.165	0.075	0.135	0.215	0	0.18	0.145	0.095	0.17	0.27	0.165	0.225	0.205	0.25	0.27	0.295	0.255	0.245	0.395	0.225	0.185	0.19	0.4	0.495	0.34	0.235	0.235	0.36	0.445	0.335	0.375	0.45	0.41	0.465	0.535	0.475	0.435	0.44
300	0942	0942-2013-5-T0000005.WAV	0.195	0.115	0.25	0.1	0.07	0.135	0.115	0.095	0	0.175	0.1	0.125	0.225	0	0.185	0.18	0.12	0.17	0.22	0.175	0.205	0.245	0.31	0.365	0.365	0.31	0.33	0.465	0.285	0.225	0.23	0.47	0.525	0.395	0.275	0.29	0.425	0.485	0.405	0.455	0.52	0.51	0.505	0.52	0.415	0.525	0.375
301	0942	0942-2013-6-T0000006.WAV	0.175	0.11	0.235	0.095	0.055	0.125	0.11	0.09	0	0.165	0.09	0.125	0.22	0	0.18	0.175	0.11	0.17	0.225	0.175	0.21	0.23	0.3	0.335	0.35	0.3	0.31	0.45	0.265	0.215	0.21	0.455	0.505	0.38	0.26	0.28	0.41	0.475	0.395	0.44	0.505	0.48	0.485	0.51	0.42	0.51	0.38
302	0942	0942-2013-7-T0000007.WAV	0.175	0.115	0.235	0.1	0.055	0.13	0.115	0.095	0	0.175	0.09	0.14	0.24	0	0.2	0.175	0.11	0.19	0.27	0.185	0.24	0.225	0.29	0.315	0.335	0.29	0.28	0.44	0.255	0.205	0.205	0.445	0.53	0.37	0.25	0.265	0.4	0.485	0.385	0.43	0.505	0.46	0.5	0.555	0.49	0.485	0.45
303	0942	0942-2013-8-T0000008.WAV	0.16	0.11	0.22	0.1	0.06	0.13	0.115	0.09	0	0.17	0.085	0.14	0.225	0	0.185	0.16	0.105	0.18	0.265	0.175	0.23	0.215	0.275	0.295	0.325	0.28	0.275	0.425	0.235	0.195	0.2	0.425	0.525	0.36	0.245	0.25	0.38	0.47	0.36	0.405	0.485	0.445	0.49	0.545	0.475	0.47	0.44
304	0942	0942-2013-9-T0000009.WAV	0.16	0.105	0.22	0.09	0	0.12	0.105	0.085	0	0.17	0.08	0.13	0.225	0	0.185	0.16	0.1	0.18	0.25	0.17	0.225	0.215	0.28	0.31	0.335	0.28	0.285	0.435	0.245	0.195	0.2	0.445	0.55	0.365	0.245	0.26	0.39	0.48	0.37	0.42	0.495	0.465	0.515	0.58	0.485	0.485	0.465
305	0942	0942-2013-10-T0000010.WAV	0.15	0.1	0.185	0.1	0	0.125	0.12	0.09	0	0.15	0.075	0.14	0.21	0	0.2	0.145	0.095	0.23	0.31	0.165	0.25	0.21	0.24	0.26	0.265	0.25	0.185	0.355	0.22	0.175	0.19	0.36	0.445	0.325	0.23	0.235	0.35	0.375	0.32	0.345	0.39	0.355	0.4	0.56	0.57	0.385	0.525
306	0942	0942-2013-11-T0000011.WAV	0.145	0.1	0.19	0.1	0	0.125	0.12	0.095	0	0.15	0.075	0.14	0.22	0	0.205	0.145	0.095	0.225	0.315	0.17	0.255	0.205	0.245	0.265	0.275	0.255	0.2	0.375	0.22	0.175	0.19	0.375	0.465	0.33	0.23	0.23	0.35	0.4	0.325	0.36	0.41	0.375	0.425	0.57	0.57	0.405	0.53
307	0942	0942-2013-12-T0000012.WAV	0.14	0.1	0.185	0.1	0	0.12	0.115	0.09	0	0.155	0.075	0.14	0.215	0	0.205	0.14	0.09	0.225	0.31	0.165	0.25	0.195	0.235	0.255	0.27	0.245	0.195	0.365	0.21	0.17	0.18	0.365	0.465	0.32	0.22	0.225	0.34	0.4	0.315	0.345	0.405	0.37	0.425	0.585	0.6	0.395	0.55
308	0942	0942-2013-13-T0000013.WAV	0.16	0.105	0.215	0.095	0	0.13	0.115	0.09	0	0.165	0.085	0.14	0.23	0	0.2	0.16	0.105	0.205	0.28	0.18	0.24	0.22	0.275	0.3	0.32	0.28	0.265	0.43	0.25	0.2	0.205	0.43	0.555	0.365	0.25	0.26	0.39	0.47	0.37	0.41	0.48	0.445	0.495	0.625	0.555	0.47	0.53
309	0942	0942-2013-14-T0000014.WAV	0.17	0.105	0.225	0.09	0	0.125	0.105	0.09	0	0.175	0.085	0.13	0.225	0	0.19	0.17	0.105	0.18	0.245	0.175	0.22	0.23	0.29	0.325	0.345	0.29	0.3	0.455	0.26	0.21	0.21	0.465	0.565	0.38	0.255	0.275	0.405	0.49	0.385	0.44	0.51	0.49	0.53	0.595	0.485	0.51	0.465
310	0942	0942-2013-15-T0000015.WAV	0.14	0.095	0.18	0.1	0	0.125	0.125	0.095	0	0.16	0.075	0.145	0.215	0	0.2	0.14	0.09	0.215	0.315	0.165	0.255	0.2	0.23	0.25	0.26	0.24	0.19	0.35	0.205	0.17	0.18	0.355	0.465	0.31	0.22	0.22	0.33	0.395	0.305	0.335	0.395	0.355	0.415	0.575	0.585	0.38	0.54
311	0942	0942-2013-16-T0000016.WAV	0.14	0.095	0.175	0.1	0	0.125	0.12	0.095	0	0.15	0.075	0.14	0.205	0	0.205	0.135	0.09	0.24	0.315	0.16	0.25	0.2	0.225	0.24	0.25	0.23	0.175	0.34	0.205	0.17	0.185	0.345	0.425	0.305	0.225	0.22	0.325	0.37	0.3	0.325	0.375	0.34	0.39	0.56	0.61	0.365	0.545
312	0942	0942-2013-17-T0000017.WAV	0.15	0.105	0.195	0.1	0	0.13	0.12	0.095	0	0.16	0.08	0.145	0.225	0	0.21	0.15	0.095	0.215	0.315	0.175	0.255	0.205	0.25	0.27	0.285	0.255	0.21	0.38	0.22	0.18	0.19	0.38	0.48	0.335	0.23	0.235	0.355	0.41	0.33	0.365	0.42	0.385	0.435	0.575	0.565	0.415	0.525
313	0942	0942-2013-18-T0000018.WAV	0.135	0.095	0.18	0.095	0	0.12	0.115	0.09	0	0.165	0.075	0.145	0.215	0	0.2	0.135	0.085	0.22	0.305	0.165	0.25	0.19	0.225	0.245	0.265	0.24	0.205	0.365	0.2	0.165	0.18	0.36	0.495	0.31	0.215	0.21	0.325	0.415	0.3	0.34	0.415	0.375	0.44	0.61	0.6	0.4	0.565
314	0942	0942-2013-19-T0000019.WAV	0.145	0.1	0.185	0.1	0	0.13	0.125	0.095	0	0.16	0.08	0.15	0.215	0	0.2	0.14	0.095	0.21	0.32	0.17	0.25	0.21	0.235	0.255	0.265	0.25	0.2	0.36	0.215	0.18	0.2	0.355	0.465	0.315	0.235	0.225	0.34	0.4	0.31	0.34	0.405	0.365	0.42	0.55	0.545	0.395	0.505
315	0942	0942-2013-20-T0000020.WAV	0.14	0.095	0.17	0.095	0	0.12	0.12	0.09	0	0.145	0.075	0.135	0.205	0	0.2	0.135	0.09	0.25	0.31	0.16	0.25	0.195	0.22	0.24	0.25	0.235	0.17	0.34	0.205	0.17	0.19	0.345	0.425	0.305	0.225	0.22	0.325	0.365	0.295	0.325	0.375	0.34	0.39	0.565	0.615	0.365	0.555
316	0942	0942-2013-21-T0000021.WAV	0.145	0.1	0.185	0.1	0	0.13	0.125	0.095	0	0.15	0.075	0.14	0.22	0	0.215	0.145	0.09	0.275	0.31	0.17	0.27	0.205	0.235	0.255	0.265	0.245	0.185	0.355	0.215	0.175	0.19	0.36	0.405	0.32	0.23	0.23	0.345	0.38	0.315	0.345	0.395	0.36	0.41	0.55	0.61	0.39	0.535
317	0942	0942-2013-22-T0000022.WAV	0.14	0.1	0.185	0.1	0	0.125	0.125	0.095	0	0.155	0.075	0.14	0.22	0	0.21	0.14	0.09	0.23	0.315	0.17	0.26	0.2	0.235	0.255	0.265	0.245	0.185	0.36	0.21	0.17	0.19	0.365	0.44	0.315	0.225	0.225	0.34	0.395	0.315	0.345	0.4	0.365	0.42	0.55	0.57	0.395	0.515
318	0942	0942-2013-23-T0000023.WAV	0.145	0.105	0.185	0.105	0	0.13	0.125	0.095	0	0.15	0.08	0.14	0.215	0	0.205	0.145	0.095	0.245	0.315	0.17	0.255	0.21	0.24	0.26	0.265	0.25	0.185	0.36	0.215	0.175	0.195	0.36	0.435	0.32	0.23	0.23	0.345	0.38	0.315	0.345	0.39	0.36	0.405	0.56	0.58	0.39	0.53
319	0942	0942-2013-24-T0000024.WAV	0.155	0.105	0.185	0.105	0	0.135	0.13	0.095	0	0.15	0.08	0.14	0.215	0	0.205	0.145	0.1	0.24	0.315	0.165	0.255	0.215	0.245	0.26	0.265	0.25	0.18	0.355	0.22	0.18	0.2	0.36	0.42	0.325	0.24	0.235	0.35	0.37	0.325	0.345	0.385	0.35	0.395	0.525	0.54	0.385	0.49
320	0942	0942-2013-25-T0000025.WAV	0.135	0.095	0.165	0.1	0	0.125	0.12	0.095	0	0.15	0.075	0.14	0.195	0	0.195	0.13	0.085	0.235	0.305	0.15	0.245	0.195	0.215	0.23	0.235	0.225	0.16	0.32	0.195	0.165	0.185	0.33	0.425	0.29	0.22	0.21	0.315	0.35	0.285	0.31	0.355	0.32	0.375	0.555	0.6	0.345	0.545
321	0942	0942-2013-26-T0000026.WAV	0.15	0.105	0.18	0.105	0	0.13	0.125	0.1	0	0.155	0.08	0.145	0.205	0	0.2	0.145	0.095	0.23	0.31	0.16	0.245	0.21	0.235	0.255	0.26	0.245	0.175	0.345	0.215	0.18	0.2	0.35	0.43	0.315	0.235	0.225	0.34	0.36	0.31	0.34	0.375	0.34	0.39	0.525	0.535	0.375	0.49
322	094a	094a-2013-1-T0000001.WAV	0.255	0.115	0.23	0.1	0.155	0.125	0.115	0.1	0	0.16	0.11	0.155	0.205	0.155	0.2	0.2	0.12	0.175	0.235	0.18	0.25	0.26	0.4	0.565	0.455	0.35	0.42	0.52	0.41	0.535	0.305	0.62	0.55	0.415	0.44	0.46	0.405	0.595	0.56	0.585	0.51	0.57	0.56	0.48	0.36	0.57	0.355
323	094a	094a-2013-2-T0000002.WAV	0.225	0.09	0.215	0.09	0.1	0.115	0.105	0.08	0	0.18	0.08	0.12	0.19	0.1	0.165	0.19	0.095	0.155	0.205	0.145	0.22	0.27	0.445	0.635	0.47	0.375	0.45	0.555	0.47	0.545	0.29	0.665	0.635	0.48	0.49	0.565	0.44	0.62	0.61	0.615	0.5	0.585	0.59	0.505	0.36	0.58	0.385
324	094a	094a-2013-3-T0000003.WAV	0.195	0.1	0.115	0.055	0.11	0.105	0.09	0.075	0	0.105	0.1	0.095	0.09	0.125	0.11	0.12	0.115	0.06	0.145	0.085	0.17	0.22	0.255	0.285	0.255	0.215	0.23	0.255	0.31	0.36	0.24	0.265	0.16	0.29	0.36	0.335	0.285	0.21	0.305	0.225	0.175	0.22	0.17	0.205	0.11	0.215	0.1
325	094a	094a-2013-4-T0000004.WAV	0.25	0.1	0.215	0.08	0.12	0.1	0.08	0.08	0	0.12	0.095	0.095	0.155	0.13	0.165	0.2	0.11	0.135	0.18	0.14	0.21	0.275	0.44	0.615	0.45	0.335	0.45	0.47	0.455	0.525	0.285	0.62	0.49	0.435	0.49	0.565	0.44	0.57	0.585	0.575	0.425	0.53	0.525	0.385	0.26	0.51	0.275
326	094a	094a-2013-5-T0000005.WAV	0.195	0.08	0.225	0.1	0.15	0.105	0.1	0.085	0	0.13	0.095	0.125	0.22	0.135	0.23	0.22	0.105	0.2	0.255	0.18	0.295	0.21	0.4	0.55	0.4	0.325	0.405	0.46	0.37	0.54	0.23	0.565	0.42	0.395	0.45	0.49	0.365	0.495	0.53	0.54	0.42	0.455	0.485	0.395	0.315	0.485	0.31
327	094a	094a-2013-6-T0000006.WAV	0.175	0.11	0.18	0.07	0.1	0.09	0.09	0.09	0	0.14	0.085	0.11	0.16	0.12	0.15	0.175	0.09	0.145	0.215	0.125	0.21	0.22	0.345	0.495	0.375	0.295	0.355	0.435	0.34	0.485	0.205	0.49	0.49	0.35	0.39	0.44	0.315	0.5	0.465	0.49	0.405	0.45	0.51	0.425	0.31	0.47	0.32
328	094a	094a-2013-7-T0000007.WAV	0.225	0.12	0.205	0.115	0.1	0.135	0.125	0.11	0	0.175	0.09	0.12	0.22	0.115	0.2	0.175	0.09	0.195	0.235	0.18	0.255	0.255	0.435	0.59	0.435	0.355	0.41	0.54	0.435	0.56	0.275	0.605	0.61	0.43	0.45	0.505	0.385	0.595	0.595	0.575	0.495	0.585	0.61	0.54	0.41	0.555	0.425
329	094a	094a-2013-8-T0000008.WAV	0.19	0.095	0.22	0.115	0.09	0.135	0.14	0.1	0	0.17	0.09	0.13	0.215	0.105	0.245	0.23	0.11	0.2	0.275	0.2	0.295	0.24	0.4	0.545	0.39	0.35	0.325	0.495	0.36	0.545	0.25	0.515	0.41	0.405	0.41	0.435	0.39	0.49	0.525	0.515	0.44	0.49	0.415	0.395	0.33	0.495	0.31
330	094a	094a-2013-9-T0000009.WAV	0.21	0.06	0.21	0.06	0.105	0.11	0.075	0.07	0	0.13	0.1	0.075	0.15	0.095	0.17	0.18	0.11	0.13	0.17	0.14	0.2	0.22	0.38	0.455	0.36	0.305	0.36	0.42	0.385	0.47	0.2	0.455	0.34	0.375	0.385	0.395	0.36	0.385	0.475	0.435	0.355	0.395	0.37	0.325	0.2	0.4	0.205
331	094a	094a-2013-10-T0000010.WAV	0.255	0.09	0.195	0.105	0.095	0.12	0.135	0.09	0	0.14	0.11	0.135	0.19	0.095	0.19	0.195	0.11	0.16	0.22	0.185	0.23	0.3	0.415	0.575	0.385	0.33	0.305	0.445	0.465	0.56	0.295	0.495	0.5	0.44	0.44	0.485	0.38	0.505	0.545	0.5	0.4	0.475	0.475	0.395	0.305	0.445	0.335
332	094a	094a-2013-11-T0000011.WAV	0.295	0.115	0.205	0.115	0.085	0.125	0.13	0.12	0.075	0.195	0.15	0.155	0.205	0.095	0.155	0.2	0.12	0.16	0.24	0.165	0.22	0.285	0.43	0.595	0.445	0.34	0.4	0.475	0.465	0.45	0.3	0.56	0.525	0.485	0.415	0.49	0.44	0.505	0.56	0.555	0.405	0.49	0.515	0.41	0.305	0.49	0.335
333	094a	094a-2013-12-T0000012.WAV	0.205	0.06	0.17	0.06	0.08	0.08	0.085	0.065	0	0.115	0.095	0.11	0.11	0.08	0.135	0.16	0.095	0.1	0.17	0.1	0.165	0.245	0.385	0.525	0.365	0.335	0.36	0.41	0.36	0.52	0.235	0.48	0.34	0.375	0.36	0.385	0.35	0.42	0.48	0.49	0.325	0.415	0.36	0.275	0.155	0.45	0.17
334	094a	094a-2013-13-T0000013.WAV	0.175	0.115	0.175	0.085	0.16	0.095	0.085	0.08	0	0.155	0.07	0.085	0.165	0.06	0.145	0.17	0.085	0.165	0.165	0.145	0.185	0.205	0.355	0.48	0.33	0.275	0.325	0.38	0.395	0.455	0.21	0.455	0.455	0.38	0.4	0.445	0.32	0.455	0.455	0.44	0.375	0.4	0.475	0.37	0.26	0.4	0.28
335	094a	094a-2013-14-T0000014.WAV	0.21	0.085	0.23	0.07	0.12	0.105	0.1	0.085	0	0.195	0.095	0.125	0.2	0.075	0.195	0.21	0.105	0.175	0.275	0.175	0.275	0.23	0.38	0.55	0.375	0.285	0.35	0.45	0.42	0.51	0.25	0.545	0.51	0.4	0.415	0.46	0.35	0.535	0.525	0.505	0.44	0.47	0.525	0.45	0.36	0.48	0.36
336	094a	094a-2013-15-T0000015.WAV	0.235	0.075	0.17	0.075	0.075	0.09	0.095	0.07	0	0.145	0.11	0.13	0.125	0	0.135	0.165	0.1	0.13	0.24	0.11	0.22	0.265	0.38	0.54	0.375	0.315	0.33	0.43	0.41	0.52	0.28	0.475	0.365	0.415	0.375	0.455	0.36	0.415	0.5	0.47	0.325	0.405	0.375	0.31	0.195	0.43	0.21
337	094a	094a-2013-16-T0000016.WAV	0.2	0.06	0.175	0.06	0.08	0.08	0.08	0.06	0	0.13	0.075	0.11	0.185	0.08	0.175	0.175	0.09	0.18	0.22	0.145	0.245	0.23	0.385	0.535	0.4	0.32	0.39	0.475	0.38	0.535	0.25	0.57	0.535	0.4	0.375	0.43	0.36	0.53	0.52	0.535	0.435	0.485	0.54	0.47	0.355	0.515	0.39
338	094a	094a-2013-17-T0000017.WAV	0.195	0.1	0.17	0.095	0.13	0.095	0.095	0.1	0	0.15	0.07	0.12	0.225	0.055	0.195	0.18	0.095	0.23	0.195	0.17	0.215	0.235	0.385	0.525	0.37	0.305	0.345	0.435	0.41	0.495	0.235	0.485	0.52	0.4	0.405	0.46	0.36	0.47	0.51	0.48	0.375	0.445	0.505	0.425	0.37	0.455	0.355
339	094a	094a-2013-18-T0000018.WAV	0.23	0.08	0.165	0.085	0.12	0.115	0.115	0.085	0	0.12	0.095	0.11	0.145	0.135	0.145	0.175	0.095	0.12	0.2	0.135	0.205	0.235	0.355	0.525	0.34	0.275	0.295	0.41	0.395	0.535	0.24	0.465	0.355	0.38	0.44	0.465	0.32	0.44	0.475	0.46	0.33	0.405	0.35	0.3	0.215	0.41	0.22
340	094a	094a-2013-19-T0000019.WAV	0.23	0.09	0.165	0.105	0.115	0.11	0.115	0.09	0.06	0.13	0.09	0.115	0.19	0.105	0.18	0.17	0.08	0.18	0.225	0.175	0.235	0.25	0.43	0.56	0.395	0.31	0.41	0.495	0.44	0.515	0.265	0.595	0.505	0.43	0.44	0.49	0.35	0.54	0.585	0.545	0.425	0.515	0.545	0.41	0.3	0.51	0.315
341	094a	094a-2013-20-T0000020.WAV	0.205	0	0.155	0.065	0.105	0.08	0.085	0.065	0	0.095	0.095	0.08	0.105	0.055	0.12	0.145	0.1	0.075	0.135	0.095	0.17	0.22	0.335	0.46	0.32	0.255	0.305	0.35	0.35	0.495	0.215	0.41	0.345	0.35	0.36	0.4	0.3	0.365	0.44	0.415	0.305	0.355	0.38	0.265	0.145	0.355	0.17
342	101a	101a-2013-1-T0000001.WAV	0.115	0.1	0	0.15	0	0.06	0.07	0.065	0	0.085	0	0.075	0.07	0	0.065	0	0	0.085	0.085	0.055	0.08	0.26	0.135	0.095	0.12	0.1	0.165	0.115	0.145	0.18	0.31	0.11	0.14	0.085	0.145	0.14	0.095	0.115	0.08	0.105	0.12	0.105	0.14	0.135	0.17	0.115	0.19
343	101a	101a-2013-2-T0000002.WAV	0.12	0.1	0.07	0.175	0	0.085	0.07	0.095	0	0.09	0	0.095	0.09	0	0.105	0.07	0.06	0.1	0.1	0.07	0.105	0.245	0.12	0.095	0.11	0.09	0.16	0.145	0.135	0.185	0.3	0.14	0.16	0.11	0.135	0.135	0.115	0.14	0.095	0.13	0.15	0.13	0.175	0.14	0.145	0.15	0.18
344	101a	101a-2013-3-T0000003.WAV	0.11	0.09	0	0.15	0	0	0	0.075	0	0.08	0	0.07	0.055	0	0.065	0	0	0.08	0.08	0	0.07	0.22	0.115	0.09	0.095	0.09	0.145	0.11	0.125	0.175	0.285	0.105	0.135	0.08	0.13	0.125	0.085	0.105	0.07	0.1	0.11	0.105	0.135	0.12	0.15	0.115	0.175
345	101a	101a-2013-4-T0000004.WAV	0.13	0.135	0.055	0.16	0.08	0.075	0.07	0.115	0.065	0.095	0	0.085	0.085	0.07	0.075	0.065	0.06	0.085	0.085	0.055	0.075	0.235	0.18	0.115	0.135	0.135	0.18	0.125	0.155	0.19	0.31	0.1	0.135	0.09	0.155	0.145	0.11	0.11	0.09	0.11	0.125	0.085	0.14	0.085	0.14	0.11	0.18
346	101a	101a-2013-5-T0000005.WAV	0.135	0.13	0.09	0.17	0.09	0.095	0.095	0.1	0.055	0.105	0.055	0.1	0.08	0	0.065	0.08	0.06	0.065	0.08	0.085	0.07	0.22	0.135	0.085	0.11	0.11	0.165	0.09	0.13	0.19	0.27	0.095	0.11	0.065	0.14	0.13	0.08	0.095	0.075	0.095	0.105	0.09	0.12	0.105	0.115	0.085	0.13
347	101a	101a-2013-6-T0000006.WAV	0.11	0.125	0.065	0.15	0.075	0.075	0.07	0.09	0	0.1	0	0.08	0.09	0	0.07	0.06	0	0.07	0.075	0.065	0.075	0.225	0.15	0.085	0.115	0.115	0.17	0.105	0.135	0.195	0.29	0.105	0.14	0.075	0.14	0.125	0.085	0.13	0.075	0.1	0.135	0.11	0.14	0.15	0.15	0.115	0.15
348	101a	101a-2013-7-T0000007.WAV	0.115	0.13	0.075	0.155	0.08	0.075	0.075	0.095	0	0.085	0	0.075	0.085	0	0.065	0.065	0	0.075	0.085	0.065	0.07	0.21	0.15	0.09	0.115	0.105	0.165	0.11	0.13	0.2	0.255	0.1	0.14	0.08	0.13	0.13	0.09	0.105	0.085	0.095	0.12	0.115	0.14	0.16	0.155	0.1	0.165
349	101a	101a-2013-8-T0000008.WAV	0.125	0.1	0.07	0.14	0	0.055	0.06	0.085	0	0.085	0	0.085	0.075	0	0.055	0.06	0	0.065	0.07	0.055	0.06	0.24	0.165	0.095	0.13	0.115	0.175	0.145	0.135	0.18	0.295	0.13	0.145	0.11	0.145	0.14	0.125	0.13	0.11	0.14	0.145	0.125	0.155	0.145	0.155	0.145	0.165
350	101a	101a-2013-9-T0000009.WAV	0.11	0.105	0.075	0.135	0	0.07	0.075	0.085	0	0.09	0	0.07	0.085	0	0.06	0.055	0	0.06	0.08	0.065	0.07	0.24	0.155	0.1	0.125	0.115	0.185	0.15	0.13	0.18	0.295	0.13	0.165	0.11	0.145	0.145	0.125	0.14	0.105	0.135	0.145	0.13	0.16	0.165	0.155	0.135	0.17
351	101a	101a-2013-10-T0000010.WAV	0.105	0.105	0.065	0.145	0.085	0.065	0.065	0.085	0	0.105	0	0.065	0.09	0	0.065	0.06	0.055	0.075	0.09	0.065	0.09	0.235	0.13	0.1	0.115	0.105	0.16	0.12	0.12	0.18	0.275	0.125	0.155	0.095	0.145	0.125	0.105	0.135	0.09	0.12	0.145	0.12	0.15	0.16	0.16	0.13	0.18
352	101a	101a-2013-11-T0000011.WAV	0.11	0.105	0.065	0.15	0	0.06	0.07	0.085	0	0.095	0	0.07	0.1	0	0.07	0.055	0	0.065	0.085	0.065	0.075	0.235	0.17	0.095	0.125	0.115	0.18	0.14	0.13	0.195	0.28	0.13	0.18	0.105	0.14	0.135	0.11	0.15	0.11	0.13	0.16	0.145	0.18	0.195	0.18	0.135	0.175
353	101a	101a-2013-12-T0000012.WAV	0.12	0.13	0.065	0.15	0	0.075	0.085	0.09	0	0.085	0	0.075	0.095	0	0.085	0.055	0	0.075	0.095	0.075	0.08	0.25	0.1	0.08	0.11	0.09	0.135	0.125	0.145	0.185	0.345	0.12	0.17	0.09	0.15	0.135	0.105	0.145	0.1	0.12	0.155	0.13	0.15	0.175	0.175	0.13	0.165
354	101a	101a-2013-13-T0000013.WAV	0.105	0.13	0.06	0.16	0.105	0.075	0.075	0.1	0	0.11	0	0.085	0.085	0.055	0.075	0.07	0	0.09	0.1	0.065	0.08	0.21	0.145	0.085	0.11	0.1	0.155	0.11	0.13	0.18	0.27	0.105	0.135	0.08	0.135	0.13	0.095	0.115	0.09	0.1	0.125	0.09	0.13	0.14	0.17	0.11	0.19
355	101a	101a-2013-14-T0000014.WAV	0.12	0.14	0.06	0.165	0	0.07	0.07	0.1	0	0.085	0	0.09	0.08	0	0.075	0.055	0	0.09	0.075	0.065	0.075	0.225	0.14	0.095	0.12	0.11	0.17	0.13	0.135	0.185	0.28	0.115	0.135	0.095	0.14	0.135	0.11	0.12	0.095	0.125	0.13	0.115	0.145	0.125	0.175	0.13	0.185
356	101a	101a-2013-15-T0000015.WAV	0.11	0.12	0	0.13	0	0.055	0.06	0.075	0	0.08	0	0.075	0.06	0	0	0	0	0.055	0.06	0	0.055	0.235	0.15	0.1	0.125	0.11	0.175	0.12	0.135	0.19	0.275	0.095	0.13	0.08	0.155	0.14	0.095	0.1	0.085	0.115	0.115	0.1	0.14	0.11	0.165	0.12	0.18
357	101a	101a-2013-16-T0000016.WAV	0.115	0.1	0.065	0.14	0	0	0.065	0.075	0	0.08	0	0.075	0.075	0	0	0.06	0	0.065	0.065	0.055	0.055	0.22	0.13	0.1	0.12	0.105	0.15	0.13	0.13	0.17	0.3	0.105	0.135	0.09	0.145	0.14	0.105	0.115	0.095	0.12	0.135	0.12	0.145	0.125	0.17	0.125	0.18
358	101a	101a-2013-17-T0000017.WAV	0.12	0.095	0.08	0.13	0	0.06	0.065	0.07	0	0.075	0	0.065	0.075	0	0.065	0.065	0	0.075	0.075	0.06	0.085	0.24	0.135	0.095	0.115	0.11	0.17	0.13	0.13	0.16	0.325	0.13	0.145	0.095	0.155	0.15	0.11	0.13	0.105	0.125	0.145	0.13	0.16	0.145	0.195	0.13	0.2
359	101a	101a-2013-18-T0000018.WAV	0.115	0.115	0	0.15	0	0.055	0	0.075	0	0.09	0	0.075	0.06	0	0.055	0	0	0.06	0.09	0	0.06	0.23	0.13	0.095	0.11	0.105	0.155	0.14	0.13	0.2	0.31	0.11	0.145	0.095	0.14	0.14	0.1	0.105	0.11	0.115	0.11	0.11	0.15	0.115	0.17	0.12	0.175
360	101a	101a-2013-19-T0000019.WAV	0.095	0.09	0	0.135	0	0	0.055	0.075	0	0.09	0	0.07	0.085	0	0.06	0	0	0.07	0.09	0.055	0.085	0.215	0.13	0.085	0.105	0.09	0.135	0.125	0.115	0.165	0.295	0.11	0.16	0.085	0.13	0.125	0.105	0.115	0.095	0.12	0.115	0.11	0.15	0.175	0.19	0.125	0.19
361	101a	101a-2013-20-T0000020.WAV	0.095	0.1	0	0.135	0	0	0.055	0.08	0	0.085	0	0.07	0.06	0	0	0	0	0.065	0.1	0	0.06	0.22	0.155	0.095	0.115	0.12	0.16	0.135	0.11	0.18	0.275	0.115	0.15	0.095	0.13	0.12	0.1	0.105	0.1	0.12	0.11	0.115	0.15	0.14	0.175	0.11	0.18
362	101a	101a-2013-21-T0000021.WAV	0.09	0.1	0	0.12	0	0	0	0.08	0	0.075	0	0.075	0	0	0	0	0	0.06	0.06	0	0.07	0.21	0.15	0.1	0.13	0.12	0.165	0.14	0.115	0.2	0.28	0.12	0.165	0.1	0.14	0.135	0.105	0.12	0.1	0.12	0.125	0.115	0.17	0.135	0.2	0.13	0.195
363	101a	101a-2013-22-T0000022.WAV	0.09	0.095	0.065	0.135	0	0.06	0.065	0.08	0	0.075	0	0.08	0.065	0	0.055	0	0	0.065	0.065	0	0.07	0.22	0.15	0.1	0.12	0.1	0.165	0.15	0.115	0.195	0.28	0.125	0.17	0.1	0.14	0.13	0.105	0.12	0.11	0.12	0.125	0.125	0.17	0.135	0.195	0.12	0.195
364	101a	101a-2013-23-T0000023.WAV	0.095	0.105	0.06	0.135	0	0	0	0.085	0	0.07	0	0.075	0	0	0.055	0	0	0.06	0.065	0	0.065	0.225	0.15	0.1	0.125	0.13	0.16	0.15	0.12	0.205	0.29	0.13	0.165	0.105	0.14	0.125	0.11	0.12	0.115	0.135	0.125	0.13	0.165	0.135	0.19	0.13	0.19
365	101a	101a-2013-24-T0000024.WAV	0.105	0.1	0.085	0.155	0	0.065	0.065	0.075	0	0.075	0	0.08	0.085	0	0.065	0.06	0	0.075	0.075	0.065	0.08	0.25	0.135	0.1	0.11	0.09	0.145	0.135	0.135	0.195	0.275	0.13	0.155	0.1	0.145	0.135	0.115	0.145	0.115	0.14	0.165	0.145	0.17	0.15	0.185	0.145	0.2
366	101a	101a-2013-25-T0000025.WAV	0.11	0.11	0.08	0.155	0	0.065	0.065	0.08	0	0.08	0	0.08	0.08	0	0.06	0.055	0	0.065	0.065	0.06	0.075	0.245	0.16	0.11	0.14	0.12	0.18	0.15	0.145	0.2	0.29	0.13	0.16	0.11	0.165	0.155	0.115	0.13	0.125	0.135	0.15	0.14	0.165	0.15	0.18	0.145	0.195
367	101a	101a-2013-26-T0000026.WAV	0.115	0.15	0.065	0.15	0	0.065	0.06	0.09	0	0.1	0	0.09	0.08	0	0	0.085	0	0.065	0.09	0.06	0.06	0.235	0.155	0.115	0.15	0.135	0.17	0.17	0.155	0.21	0.285	0.13	0.17	0.125	0.185	0.17	0.12	0.15	0.105	0.125	0.165	0.145	0.175	0.175	0.155	0.15	0.15
368	101a	101a-2013-27-T0000027.WAV	0.095	0.11	0.07	0.145	0	0.07	0.065	0.085	0	0.095	0	0.075	0.08	0	0	0	0	0.06	0.075	0.06	0.065	0.23	0.145	0.12	0.14	0.115	0.15	0.18	0.145	0.215	0.3	0.14	0.175	0.13	0.165	0.155	0.13	0.14	0.135	0.145	0.155	0.145	0.18	0.16	0.185	0.15	0.185
369	105a	105a-2014-1-T0000001.WAV	0.33	0.375	0.23	0.325	0.195	0.32	0.235	0.29	0.26	0.355	0.25	0.245	0.16	0.205	0.21	0.335	0.185	0.455	0.31	0.245	0.42	0.41	0.315	0.415	0.43	0.335	0.37	0.385	0.42	0.355	0.375	0.43	0.485	0.495	0.39	0.4	0.465	0.455	0.345	0.43	0.45	0.44	0.44	0.5	0.45	0.5	0.515
370	105a	105a-2014-2-T0000002.WAV	0.365	0.51	0.345	0.42	0.305	0.425	0.36	0.4	0.405	0.305	0.37	0.37	0.26	0.3	0.29	0.385	0.34	0.535	0.32	0.36	0.445	0.405	0.385	0.26	0.47	0.445	0.42	0.325	0.405	0.26	0.355	0.295	0.28	0.46	0.415	0.42	0.4	0.3	0.23	0.29	0.405	0.31	0.33	0.32	0.3	0.36	0.305
371	105a	105a-2014-3-T0000003.WAV	0.35	0.49	0.32	0.355	0.26	0.4	0.325	0.375	0.38	0.32	0.355	0.34	0.23	0.27	0.245	0.325	0.3	0.475	0.255	0.33	0.35	0.33	0.38	0.455	0.505	0.37	0.48	0.445	0.43	0.39	0.315	0.52	0.5	0.52	0.415	0.45	0.475	0.51	0.405	0.5	0.5	0.48	0.495	0.415	0.335	0.545	0.415
372	105a	105a-2014-4-T0000004.WAV	0.375	0.355	0.4	0.435	0.28	0.42	0.4	0.42	0.37	0.36	0.365	0.4	0.225	0.26	0.365	0.39	0.305	0.59	0.445	0.45	0.625	0.365	0.35	0.385	0.43	0.37	0.4	0.37	0.46	0.4	0.415	0.395	0.32	0.55	0.485	0.485	0.545	0.355	0.365	0.405	0.395	0.36	0.32	0.305	0.315	0.44	0.33
373	105a	105a-2014-5-T0000005.WAV	0.305	0.455	0.255	0.275	0.2	0.345	0.255	0.315	0.335	0.3	0.305	0.28	0.165	0.215	0.18	0.27	0.23	0.275	0.245	0.27	0.27	0.245	0.275	0.23	0.27	0.235	0.28	0.3	0.25	0.205	0.265	0.33	0.33	0.3	0.25	0.25	0.345	0.305	0.275	0.3	0.315	0.305	0.345	0.38	0.36	0.335	0.355
374	105a	105a-2014-6-T0000006.WAV	0.245	0.38	0.21	0.225	0.255	0.28	0.22	0.27	0.24	0.225	0.25	0.23	0.165	0.205	0.175	0.255	0.22	0.245	0.315	0.21	0.31	0.315	0.28	0.28	0.365	0.275	0.305	0.35	0.315	0.23	0.295	0.385	0.39	0.41	0.3	0.33	0.43	0.355	0.33	0.37	0.405	0.365	0.465	0.52	0.52	0.415	0.48
375	105a	105a-2014-7-T0000007.WAV	0.34	0.345	0.38	0.555	0.245	0.41	0.38	0.4	0.4	0.35	0.355	0.405	0.23	0.24	0.255	0.28	0.295	0.47	0.27	0.38	0.37	0.33	0.27	0.26	0.335	0.26	0.285	0.35	0.305	0.235	0.29	0.39	0.395	0.38	0.295	0.295	0.415	0.34	0.31	0.355	0.365	0.365	0.46	0.525	0.475	0.405	0.44
376	105a	105a-2014-8-T0000008.WAV	0.38	0.39	0.375	0.53	0.29	0.44	0.35	0.405	0.415	0.355	0.405	0.41	0.275	0.285	0.275	0.325	0.335	0.46	0.25	0.36	0.37	0.295	0.28	0.295	0.35	0.255	0.32	0.345	0.285	0.21	0.25	0.425	0.485	0.375	0.255	0.29	0.405	0.385	0.33	0.39	0.395	0.375	0.53	0.565	0.46	0.425	0.465
377	105a	105a-2014-9-T0000009.WAV	0.23	0.24	0.26	0.435	0.21	0.28	0.27	0.335	0.255	0.28	0.245	0.365	0.205	0.19	0.195	0.22	0.24	0.325	0.24	0.265	0.25	0.22	0.195	0.185	0.24	0.185	0.19	0.275	0.205	0.17	0.215	0.29	0.295	0.27	0.225	0.21	0.305	0.265	0.23	0.26	0.28	0.27	0.33	0.38	0.405	0.295	0.35
378	105a	105a-2014-10-T0000010.WAV	0.315	0.315	0.24	0.37	0.22	0.315	0.24	0.32	0.245	0.32	0.27	0.295	0.16	0.22	0.18	0.295	0.21	0.445	0.26	0.24	0.295	0.37	0.29	0.315	0.425	0.295	0.39	0.345	0.33	0.245	0.295	0.445	0.495	0.435	0.3	0.32	0.435	0.445	0.335	0.42	0.465	0.425	0.575	0.56	0.525	0.5	0.505
379	105a	105a-2014-11-T0000011.WAV	0.295	0.42	0.3	0.3	0.255	0.375	0.315	0.34	0.335	0.275	0.33	0.305	0.205	0.245	0.225	0.31	0.28	0.3	0.245	0.31	0.31	0.24	0.25	0.25	0.295	0.225	0.24	0.31	0.25	0.2	0.265	0.365	0.325	0.32	0.245	0.26	0.38	0.3	0.29	0.335	0.32	0.3	0.38	0.435	0.46	0.345	0.43
380	105a	105a-2014-12-T0000012.WAV	0.355	0.4	0.305	0.37	0.245	0.38	0.29	0.355	0.355	0.305	0.325	0.32	0.2	0.245	0.22	0.305	0.265	0.32	0.195	0.315	0.315	0.21	0.2	0.195	0.23	0.21	0.18	0.295	0.21	0.18	0.255	0.32	0.285	0.29	0.225	0.215	0.325	0.26	0.245	0.285	0.265	0.255	0.315	0.365	0.39	0.305	0.36
381	105a	105a-2014-13-T0000013.WAV	0.365	0.525	0.405	0.43	0.28	0.425	0.405	0.43	0.4	0.33	0.42	0.36	0.225	0.305	0.28	0.39	0.33	0.355	0.255	0.41	0.38	0.265	0.245	0.24	0.305	0.245	0.255	0.34	0.25	0.21	0.245	0.365	0.37	0.34	0.26	0.26	0.385	0.34	0.285	0.335	0.365	0.33	0.435	0.535	0.51	0.365	0.445
382	105a	105a-2014-14-T0000014.WAV	0.335	0.305	0.21	0.375	0.2	0.28	0.22	0.3	0.225	0.295	0.24	0.3	0.155	0.22	0.155	0.3	0.2	0.335	0.205	0.195	0.23	0.325	0.305	0.375	0.425	0.28	0.38	0.355	0.36	0.275	0.29	0.495	0.49	0.435	0.3	0.365	0.435	0.445	0.375	0.47	0.435	0.44	0.55	0.525	0.43	0.495	0.435
383	105a	105a-2014-15-T0000015.WAV	0.315	0.38	0.265	0.335	0.18	0.305	0.27	0.3	0.29	0.315	0.245	0.295	0.13	0.18	0.17	0.275	0.205	0.29	0.225	0.28	0.27	0.25	0.255	0.25	0.33	0.235	0.28	0.325	0.27	0.2	0.255	0.38	0.34	0.365	0.26	0.29	0.4	0.32	0.3	0.35	0.35	0.335	0.45	0.46	0.45	0.38	0.415
384	105a	105a-2014-16-T0000016.WAV	0.275	0.365	0.195	0.245	0.155	0.225	0.16	0.205	0.165	0.28	0.18	0.165	0.11	0.175	0.115	0.255	0.12	0.22	0.235	0.165	0.25	0.325	0.255	0.245	0.355	0.265	0.31	0.33	0.3	0.215	0.295	0.37	0.38	0.41	0.29	0.305	0.415	0.34	0.28	0.345	0.385	0.345	0.465	0.52	0.475	0.41	0.43
385	105a	105a-2014-17-T0000017.WAV	0.315	0.395	0.3	0.29	0.21	0.33	0.285	0.32	0.3	0.305	0.295	0.3	0.16	0.22	0.2	0.275	0.235	0.29	0.175	0.295	0.3	0.21	0.22	0.18	0.225	0.245	0.23	0.275	0.17	0.145	0.245	0.3	0.34	0.255	0.195	0.17	0.28	0.27	0.21	0.27	0.275	0.25	0.38	0.4	0.39	0.305	0.365
386	105a	105a-2014-18-T0000018.WAV	0.255	0.325	0.22	0.23	0.18	0.245	0.215	0.245	0.215	0.255	0.18	0.235	0.105	0.155	0.14	0.23	0.17	0.22	0.17	0.235	0.22	0.175	0.215	0.15	0.18	0.22	0.205	0.235	0.125	0.115	0.185	0.26	0.295	0.205	0.145	0.135	0.22	0.25	0.185	0.225	0.24	0.22	0.315	0.355	0.43	0.25	0.38
387	105a	105a-2014-19-T0000019.WAV	0.3	0.405	0.225	0.27	0.225	0.32	0.215	0.285	0.3	0.275	0.275	0.275	0.18	0.205	0.17	0.28	0.22	0.26	0.145	0.235	0.235	0.23	0.235	0.13	0.17	0.23	0.24	0.18	0.115	0.135	0.245	0.205	0.185	0.17	0.13	0.125	0.19	0.17	0.155	0.185	0.18	0.16	0.235	0.21	0.295	0.195	0.255
388	105a	105a-2014-20-T0000020.WAV	0.33	0.47	0.4	0.395	0.275	0.43	0.375	0.38	0.495	0.3	0.38	0.36	0.265	0.25	0.265	0.315	0.315	0.375	0.24	0.435	0.34	0.195	0.19	0.105	0.15	0.205	0.2	0.155	0.095	0.13	0.22	0.175	0.19	0.13	0.105	0.105	0.145	0.155	0.125	0.15	0.155	0.145	0.22	0.22	0.295	0.165	0.265
389	105a	105a-2014-21-T0000021.WAV	0.365	0.47	0.35	0.415	0.255	0.425	0.35	0.39	0.495	0.305	0.36	0.39	0.275	0.245	0.25	0.305	0.31	0.385	0.255	0.395	0.315	0.22	0.245	0.105	0.17	0.235	0.235	0.15	0.11	0.145	0.25	0.17	0.165	0.135	0.125	0.125	0.155	0.14	0.125	0.15	0.145	0.14	0.2	0.18	0.23	0.16	0.22
390	105a	105a-2014-22-T0000022.WAV	0.295	0.405	0.265	0.295	0.165	0.32	0.27	0.28	0.315	0.31	0.265	0.265	0.14	0.16	0.17	0.235	0.21	0.285	0.165	0.28	0.26	0.21	0.25	0.14	0.175	0.245	0.245	0.2	0.12	0.125	0.245	0.22	0.21	0.19	0.15	0.13	0.205	0.195	0.165	0.2	0.195	0.18	0.255	0.225	0.29	0.215	0.255
391	105a	105a-2014-23-T0000023.WAV	0.28	0.41	0.28	0.31	0.17	0.315	0.27	0.28	0.32	0.305	0.255	0.275	0.145	0.155	0.17	0.225	0.205	0.285	0.175	0.29	0.255	0.225	0.23	0.125	0.17	0.24	0.235	0.155	0.115	0.12	0.26	0.17	0.155	0.155	0.135	0.125	0.175	0.135	0.145	0.165	0.145	0.145	0.19	0.16	0.23	0.165	0.215
392	105a	105a-2014-24-T0000024.WAV	0.22	0.445	0.28	0.25	0.15	0.275	0.27	0.235	0.29	0.33	0.245	0.215	0.08	0.125	0.145	0.21	0.17	0.25	0.145	0.295	0.25	0.23	0.24	0.125	0.18	0.25	0.255	0.165	0.12	0.13	0.26	0.19	0.175	0.165	0.135	0.135	0.18	0.155	0.14	0.165	0.16	0.15	0.22	0.185	0.25	0.18	0.22
393	105a	105a-2014-25-T0000025.WAV	0.195	0.37	0.235	0.165	0.13	0.235	0.205	0.2	0.22	0.29	0.2	0.165	0	0.11	0.11	0.2	0.125	0.17	0.09	0.225	0.2	0.21	0.26	0.105	0.19	0.25	0.255	0.115	0.12	0.13	0.245	0.12	0.115	0.1	0.14	0.135	0.12	0.09	0.1	0.11	0.1	0.1	0.135	0.105	0.155	0.105	0.16
394	129a	129a-2013-16-T0000001.WAV	0.225	0.085	0.22	0.085	0.1	0.11	0.1	0.08	0	0.16	0.075	0.125	0.23	0.095	0.235	0.19	0.09	0.34	0.3	0.18	0.315	0.275	0.47	0.63	0.5	0.39	0.43	0.565	0.485	0.495	0.315	0.66	0.665	0.515	0.455	0.58	0.49	0.645	0.625	0.625	0.525	0.595	0.61	0.635	0.645	0.59	0.62
395	129a	129a-2013-17-T0000002.WAV	0.26	0.08	0.195	0.08	0	0.105	0.1	0.07	0	0.15	0.1	0.115	0.22	0.075	0.22	0.18	0.1	0.325	0.3	0.175	0.285	0.305	0.425	0.595	0.42	0.325	0.375	0.525	0.46	0.47	0.315	0.605	0.59	0.475	0.41	0.49	0.44	0.57	0.585	0.57	0.465	0.55	0.535	0.6	0.625	0.515	0.615
396	129a	129a-2013-18-T0000003.WAV	0.235	0.09	0.23	0.1	0.105	0.135	0.115	0.08	0	0.18	0.09	0.135	0.255	0.095	0.275	0.22	0.1	0.36	0.33	0.205	0.37	0.275	0.485	0.575	0.505	0.42	0.4	0.605	0.48	0.485	0.28	0.655	0.58	0.535	0.46	0.545	0.5	0.635	0.59	0.61	0.55	0.6	0.545	0.55	0.61	0.6	0.55
397	129a	129a-2013-19-T0000004.WAV	0.19	0.1	0.2	0.125	0	0.095	0.08	0.065	0	0.18	0.075	0.115	0.21	0	0.205	0.18	0.09	0.29	0.275	0.165	0.305	0.26	0.37	0.41	0.43	0.35	0.375	0.49	0.355	0.32	0.23	0.55	0.565	0.46	0.345	0.375	0.485	0.52	0.45	0.525	0.53	0.52	0.585	0.64	0.61	0.56	0.57
398	129a	129a-2013-20-T0000005.WAV	0.21	0.09	0.205	0.085	0	0.09	0.085	0.06	0	0.185	0.075	0.115	0.205	0	0.195	0.195	0.09	0.29	0.28	0.16	0.31	0.28	0.415	0.445	0.47	0.375	0.405	0.5	0.405	0.35	0.245	0.585	0.6	0.495	0.36	0.435	0.52	0.57	0.495	0.545	0.55	0.545	0.63	0.675	0.62	0.585	0.6
399	129a	129a-2013-21-T0000006.WAV	0.155	0.095	0.18	0.12	0	0.09	0.08	0.065	0	0.165	0.065	0.105	0.18	0	0.185	0.16	0.08	0.27	0.26	0.15	0.285	0.24	0.33	0.39	0.38	0.31	0.305	0.425	0.31	0.27	0.195	0.495	0.51	0.405	0.27	0.33	0.44	0.495	0.42	0.48	0.455	0.46	0.535	0.555	0.58	0.5	0.525
400	129a	129a-2013-22-T0000007.WAV	0.17	0.095	0.18	0.115	0	0.09	0.075	0.065	0	0.17	0.07	0.105	0.2	0	0.185	0.16	0.085	0.29	0.24	0.145	0.275	0.255	0.355	0.41	0.415	0.335	0.375	0.495	0.33	0.31	0.215	0.56	0.55	0.45	0.3	0.35	0.455	0.51	0.45	0.535	0.51	0.53	0.59	0.585	0.57	0.575	0.53
401	129a	129a-2013-23-T0000008.WAV	0.15	0.105	0.18	0.115	0	0.095	0.08	0.06	0	0.165	0.06	0.105	0.19	0	0.195	0.165	0.075	0.285	0.245	0.155	0.29	0.22	0.335	0.395	0.39	0.31	0.32	0.435	0.3	0.245	0.185	0.51	0.51	0.395	0.25	0.325	0.43	0.505	0.425	0.5	0.475	0.475	0.56	0.52	0.53	0.515	0.485
402	129a	129a-2013-24-T0000009.WAV	0.135	0.1	0.17	0.11	0	0.095	0.085	0.06	0	0.155	0.055	0.1	0.17	0	0.18	0.16	0.07	0.27	0.21	0.145	0.255	0.21	0.315	0.36	0.35	0.275	0.27	0.4	0.28	0.22	0.175	0.48	0.41	0.365	0.24	0.315	0.42	0.42	0.395	0.455	0.43	0.425	0.495	0.42	0.47	0.46	0.41
403	129a	129a-2013-25-T0000010.WAV	0.145	0.105	0.17	0.13	0	0.1	0.09	0.065	0	0.155	0.06	0.1	0.18	0	0.195	0.16	0.075	0.265	0.235	0.15	0.275	0.22	0.315	0.365	0.35	0.285	0.265	0.395	0.29	0.24	0.18	0.465	0.425	0.375	0.25	0.32	0.415	0.435	0.4	0.45	0.41	0.42	0.485	0.44	0.48	0.46	0.435
404	129a	129a-2013-26-T0000011.WAV	0.26	0.075	0.195	0.08	0	0.1	0.1	0.07	0	0.165	0.115	0.11	0.215	0.08	0.195	0.175	0.105	0.32	0.265	0.16	0.27	0.3	0.41	0.525	0.49	0.365	0.46	0.505	0.425	0.405	0.275	0.635	0.67	0.5	0.39	0.46	0.465	0.635	0.5	0.595	0.53	0.575	0.61	0.625	0.62	0.585	0.625
405	129a	129a-2013-27-T0000012.WAV	0.345	0.085	0.26	0.08	0.055	0.125	0.13	0.08	0	0.26	0.145	0.18	0.24	0.115	0.25	0.27	0.13	0.355	0.395	0.195	0.405	0.33	0.34	0.405	0.505	0.38	0.485	0.385	0.4	0.325	0.315	0.515	0.575	0.53	0.375	0.43	0.54	0.54	0.365	0.5	0.57	0.465	0.655	0.625	0.6	0.55	0.615
406	129a	129a-2013-28-T0000013.WAV	0.08	0.105	0.13	0.13	0	0.08	0.08	0.065	0	0.15	0	0.1	0.165	0	0.16	0.115	0	0.26	0.21	0.13	0.235	0.12	0.2	0.23	0.265	0.2	0.225	0.33	0.15	0.115	0.1	0.39	0.415	0.27	0.15	0.175	0.3	0.355	0.28	0.355	0.36	0.345	0.48	0.44	0.49	0.37	0.44
407	129a	129a-2013-29-T0000014.WAV	0.165	0.1	0.185	0.105	0	0.1	0.09	0.065	0	0.175	0.07	0.11	0.2	0	0.21	0.17	0.085	0.3	0.275	0.165	0.3	0.245	0.34	0.39	0.385	0.32	0.305	0.44	0.315	0.29	0.215	0.495	0.47	0.44	0.3	0.34	0.465	0.47	0.43	0.485	0.455	0.46	0.52	0.505	0.545	0.505	0.475
408	129a	129a-2013-30-T0000015.WAV	0.125	0.11	0.17	0.13	0	0.095	0.09	0.075	0	0.2	0.055	0.115	0.175	0	0.175	0.145	0.07	0.29	0.22	0.145	0.285	0.17	0.265	0.305	0.32	0.265	0.265	0.375	0.215	0.16	0.14	0.45	0.455	0.32	0.2	0.24	0.37	0.415	0.36	0.43	0.445	0.4	0.53	0.49	0.545	0.42	0.485
409	129a	129a-2013-31-T0000016.WAV	0.26	0.085	0.225	0.08	0	0.095	0.09	0.065	0	0.195	0.095	0.12	0.22	0	0.2	0.215	0.1	0.335	0.28	0.16	0.285	0.315	0.415	0.51	0.515	0.39	0.5	0.52	0.425	0.355	0.28	0.65	0.66	0.54	0.385	0.475	0.535	0.615	0.52	0.615	0.585	0.61	0.7	0.66	0.625	0.645	0.62
410	129a	129a-2013-32-T0000017.WAV	0.175	0.09	0.185	0.1	0	0.09	0.075	0.06	0	0.165	0.075	0.105	0.195	0	0.195	0.18	0.09	0.29	0.245	0.155	0.28	0.245	0.37	0.41	0.425	0.325	0.37	0.48	0.36	0.33	0.23	0.56	0.485	0.465	0.34	0.39	0.48	0.48	0.445	0.525	0.48	0.495	0.555	0.5	0.495	0.555	0.455
411	129a	129a-2013-33-T0000018.WAV	0.185	0.1	0.2	0.14	0	0.1	0.095	0.075	0	0.18	0.08	0.125	0.215	0	0.225	0.195	0.095	0.3	0.295	0.18	0.305	0.275	0.37	0.385	0.405	0.33	0.315	0.455	0.375	0.32	0.25	0.495	0.43	0.465	0.36	0.39	0.505	0.44	0.435	0.485	0.445	0.45	0.475	0.535	0.565	0.51	0.52
412	129a	129a-2013-34-T0000019.WAV	0.15	0.095	0.17	0.12	0	0.09	0.085	0.065	0	0.15	0.06	0.1	0.18	0	0.19	0.16	0.075	0.265	0.25	0.15	0.27	0.255	0.35	0.405	0.39	0.31	0.3	0.43	0.325	0.295	0.2	0.505	0.47	0.42	0.28	0.35	0.45	0.475	0.435	0.49	0.445	0.455	0.51	0.54	0.545	0.515	0.505
413	129a	129a-2013-35-T0000020.WAV	0.14	0.1	0.155	0.12	0	0.095	0.08	0.065	0	0.15	0.06	0.1	0.17	0	0.185	0.145	0.075	0.265	0.225	0.145	0.26	0.22	0.3	0.34	0.34	0.28	0.26	0.385	0.29	0.26	0.195	0.45	0.39	0.39	0.265	0.315	0.41	0.41	0.375	0.435	0.39	0.4	0.465	0.42	0.455	0.45	0.41
414	129a	129a-2013-36-T0000021.WAV	0	0.095	0.06	0.14	0	0	0	0.055	0	0.11	0	0.08	0.095	0	0.095	0.055	0	0.155	0.17	0.075	0.17	0.065	0.085	0.105	0.12	0.095	0.08	0.175	0	0.095	0.06	0.2	0.245	0.125	0.065	0.07	0.13	0.2	0.12	0.16	0.2	0.17	0.265	0.27	0.355	0.19	0.345
415	129a	129a-2013-37-T0000022.WAV	0.12	0.095	0.14	0.12	0	0.085	0.075	0.065	0	0.13	0	0.095	0.15	0	0.16	0.13	0.065	0.24	0.22	0.12	0.24	0.195	0.28	0.315	0.31	0.245	0.245	0.35	0.255	0.21	0.16	0.425	0.425	0.335	0.225	0.28	0.375	0.41	0.345	0.39	0.37	0.375	0.46	0.435	0.46	0.415	0.425
416	129a	129a-2013-38-T0000023.WAV	0.135	0.09	0.155	0.135	0	0.075	0.07	0.075	0	0.125	0	0.085	0.145	0	0.14	0.135	0.07	0.22	0.195	0.105	0.195	0.215	0.335	0.405	0.385	0.29	0.355	0.415	0.3	0.265	0.175	0.49	0.51	0.395	0.24	0.325	0.415	0.43	0.43	0.495	0.4	0.45	0.525	0.495	0.44	0.515	0.46
417	129a	129a-2013-39-T0000024.WAV	0.175	0.1	0.185	0.115	0	0.095	0.08	0.065	0	0.155	0.075	0.095	0.175	0	0.18	0.17	0.09	0.27	0.25	0.145	0.245	0.27	0.355	0.375	0.39	0.32	0.345	0.465	0.36	0.325	0.245	0.51	0.505	0.475	0.345	0.38	0.485	0.45	0.43	0.475	0.45	0.465	0.53	0.54	0.54	0.52	0.51
418	129a	129a-2013-40-T0000025.WAV	0.145	0.095	0.155	0.1	0	0.1	0.085	0.055	0	0.145	0.065	0.1	0.17	0	0.185	0.14	0.08	0.275	0.245	0.145	0.265	0.225	0.29	0.325	0.325	0.27	0.245	0.375	0.285	0.245	0.2	0.435	0.405	0.37	0.27	0.305	0.4	0.405	0.365	0.415	0.38	0.39	0.455	0.44	0.5	0.43	0.44
419	129a	129a-2013-41-T0000026.WAV	0.12	0.095	0.15	0.12	0	0.085	0.07	0.065	0	0.13	0	0.09	0.165	0	0.17	0.14	0.065	0.23	0.205	0.13	0.235	0.18	0.275	0.31	0.31	0.245	0.255	0.355	0.245	0.19	0.155	0.425	0.415	0.33	0.215	0.275	0.365	0.405	0.34	0.395	0.385	0.375	0.465	0.42	0.415	0.415	0.415
420	129a	129a-2013-42-T0000027.WAV	0.09	0.095	0.13	0.115	0	0.075	0.065	0.06	0	0.135	0	0.085	0.15	0	0.145	0.11	0	0.235	0.185	0.115	0.215	0.125	0.205	0.235	0.26	0.2	0.22	0.315	0.17	0.125	0.11	0.385	0.39	0.275	0.165	0.195	0.305	0.34	0.285	0.34	0.35	0.325	0.445	0.42	0.45	0.355	0.43
421	129a	129a-2013-43-T0000028.WAV	0.125	0.095	0.15	0.105	0	0.09	0.075	0.055	0	0.13	0	0.085	0.15	0	0.17	0.14	0.07	0.25	0.21	0.125	0.23	0.185	0.275	0.305	0.295	0.235	0.225	0.335	0.25	0.195	0.16	0.41	0.365	0.325	0.225	0.28	0.37	0.355	0.345	0.385	0.355	0.355	0.425	0.39	0.435	0.385	0.405
422	129a	129a-2013-44-T0000029.WAV	0.135	0.1	0.15	0.12	0	0.09	0.075	0.06	0	0.135	0.06	0.09	0.155	0	0.15	0.14	0.075	0.24	0.21	0.125	0.21	0.225	0.3	0.33	0.33	0.27	0.275	0.39	0.295	0.245	0.195	0.445	0.475	0.385	0.26	0.315	0.405	0.43	0.37	0.42	0.39	0.4	0.475	0.52	0.5	0.45	0.495
423	129a	129a-2013-45-T0000030.WAV	0.095	0.1	0.13	0.12	0	0.08	0.065	0.06	0	0.14	0	0.085	0.15	0	0.15	0.12	0.055	0.245	0.175	0.12	0.215	0.13	0.215	0.24	0.26	0.2	0.22	0.315	0.175	0.13	0.115	0.385	0.36	0.275	0.17	0.2	0.31	0.33	0.29	0.345	0.345	0.325	0.425	0.37	0.43	0.355	0.39
424	129a	129a-2013-46-T0000031.WAV	0.115	0.1	0.145	0.115	0	0.085	0.075	0.055	0	0.14	0	0.085	0.155	0	0.165	0.135	0.065	0.255	0.2	0.125	0.235	0.175	0.27	0.3	0.3	0.235	0.24	0.345	0.235	0.185	0.155	0.43	0.38	0.315	0.215	0.265	0.365	0.36	0.345	0.39	0.375	0.365	0.45	0.395	0.46	0.4	0.4
425	129a	129a-2013-47-T0000032.WAV	0.095	0.1	0.135	0.105	0	0.08	0.07	0.055	0	0.145	0	0.09	0.155	0	0.155	0.12	0.055	0.255	0.19	0.125	0.23	0.14	0.235	0.265	0.285	0.215	0.24	0.345	0.19	0.14	0.125	0.42	0.4	0.3	0.18	0.215	0.335	0.355	0.32	0.38	0.37	0.355	0.465	0.42	0.48	0.385	0.425
426	129a	129a-2013-48-T0000033.WAV	0.155	0.1	0.17	0.125	0	0.11	0.095	0.065	0	0.155	0.07	0.105	0.19	0	0.205	0.16	0.085	0.3	0.26	0.16	0.28	0.235	0.3	0.34	0.335	0.285	0.255	0.39	0.295	0.27	0.21	0.44	0.4	0.4	0.285	0.32	0.42	0.415	0.38	0.43	0.39	0.395	0.455	0.445	0.505	0.445	0.45
427	129a	129a-2013-49-T0000034.WAV	0.14	0.105	0.16	0.13	0	0.105	0.09	0.06	0	0.145	0.065	0.1	0.18	0	0.195	0.16	0.08	0.285	0.235	0.15	0.26	0.2	0.275	0.31	0.305	0.25	0.23	0.35	0.255	0.21	0.17	0.41	0.375	0.33	0.225	0.28	0.37	0.375	0.335	0.385	0.37	0.36	0.435	0.39	0.46	0.405	0.425
428	129a	129a-2013-50-T0000035.WAV	0.13	0.11	0.17	0.14	0	0.095	0.075	0.07	0	0.155	0.055	0.095	0.17	0	0.165	0.15	0.07	0.285	0.225	0.14	0.25	0.185	0.3	0.335	0.345	0.26	0.295	0.395	0.255	0.195	0.16	0.475	0.48	0.355	0.22	0.28	0.4	0.435	0.375	0.445	0.415	0.415	0.52	0.5	0.55	0.46	0.51
429	129a	129a-2013-51-T0000036.WAV	0.17	0.1	0.18	0.125	0	0.1	0.075	0.065	0	0.15	0.075	0.09	0.165	0	0.165	0.16	0.095	0.26	0.22	0.14	0.22	0.25	0.33	0.36	0.375	0.305	0.36	0.445	0.335	0.31	0.235	0.495	0.52	0.45	0.325	0.34	0.45	0.445	0.405	0.46	0.445	0.47	0.55	0.525	0.505	0.505	0.49
430	129a	129a-2013-52-T0000037.WAV	0.12	0.105	0.15	0.135	0	0.095	0.08	0.06	0	0.135	0	0.09	0.155	0	0.165	0.14	0.065	0.23	0.185	0.13	0.22	0.155	0.245	0.275	0.27	0.215	0.22	0.315	0.21	0.16	0.135	0.39	0.34	0.285	0.19	0.24	0.33	0.33	0.315	0.36	0.355	0.33	0.42	0.345	0.38	0.36	0.365
431	129a	129a-2013-53-T0000038.WAV	0.17	0.095	0.175	0.11	0	0.1	0.075	0.06	0	0.16	0.075	0.105	0.185	0	0.18	0.165	0.095	0.275	0.24	0.145	0.255	0.235	0.315	0.35	0.37	0.295	0.33	0.435	0.315	0.285	0.23	0.485	0.495	0.43	0.325	0.33	0.43	0.44	0.385	0.45	0.45	0.45	0.52	0.52	0.49	0.495	0.48
432	129a	129a-2013-54-T0000039.WAV	0.18	0.1	0.19	0.145	0	0.095	0.075	0.065	0	0.15	0.08	0.09	0.17	0	0.16	0.16	0.095	0.235	0.195	0.125	0.215	0.245	0.355	0.425	0.385	0.305	0.385	0.435	0.335	0.3	0.22	0.53	0.555	0.43	0.3	0.36	0.455	0.485	0.445	0.515	0.425	0.495	0.56	0.515	0.46	0.515	0.48
433	129a	129a-2013-55-T0000040.WAV	0.24	0.075	0.235	0.075	0	0.115	0.09	0.07	0	0.175	0.105	0.11	0.185	0	0.18	0.21	0.12	0.285	0.225	0.145	0.24	0.275	0.385	0.51	0.45	0.33	0.44	0.44	0.385	0.335	0.26	0.56	0.53	0.445	0.33	0.42	0.48	0.515	0.505	0.57	0.48	0.535	0.545	0.505	0.54	0.565	0.525
434	129a	129a-2013-56-T0000041.WAV	0.28	0.1	0.285	0.105	0.115	0.14	0.125	0.095	0	0.2	0.11	0.155	0.275	0.11	0.3	0.265	0.12	0.33	0.36	0.225	0.415	0.285	0.51	0.61	0.55	0.45	0.46	0.585	0.5	0.535	0.28	0.65	0.61	0.56	0.515	0.62	0.555	0.63	0.635	0.625	0.61	0.595	0.605	0.64	0.585	0.625	0.57
435	130a	130a-2013-34-T0000001.WAV	0.14	0.11	0	0.12	0	0.055	0	0.08	0	0.095	0	0.07	0	0.055	0	0	0	0.09	0.08	0	0.095	0.195	0.205	0.07	0.13	0.145	0.2	0.09	0.095	0.155	0.225	0.095	0.115	0.06	0.115	0.11	0.075	0.085	0.055	0.085	0.09	0.08	0.13	0.125	0.215	0.095	0.22
436	130a	130a-2013-35-T0000002.WAV	0.11	0.11	0.06	0.175	0.065	0.055	0	0.1	0	0.105	0	0.085	0.09	0	0.11	0.06	0	0.175	0.13	0.07	0.14	0.175	0.12	0.11	0.125	0.125	0.14	0.14	0.1	0.15	0.21	0.17	0.2	0.135	0.1	0.095	0.16	0.155	0.13	0.155	0.155	0.14	0.245	0.22	0.265	0.165	0.275
437	130a	130a-2013-36-T0000003.WAV	0.075	0.1	0.055	0.155	0	0.06	0	0.08	0	0.09	0	0.085	0.095	0	0.11	0.065	0	0.145	0.12	0.075	0.13	0.105	0.095	0.11	0.115	0.09	0.1	0.135	0.075	0.14	0.15	0.155	0.2	0.115	0.085	0.08	0.135	0.15	0.11	0.14	0.16	0.13	0.235	0.19	0.215	0.155	0.24
438	130a	130a-2013-37-T0000004.WAV	0.1	0.1	0	0.115	0	0	0	0.065	0	0.09	0	0.055	0	0	0	0	0	0.065	0.06	0	0.07	0.22	0.13	0.08	0.105	0.1	0.165	0.105	0.11	0.15	0.265	0.075	0.1	0.075	0.135	0.13	0.085	0.075	0.07	0.09	0.08	0.07	0.1	0.085	0.17	0.08	0.17
439	130a	130a-2013-38-T0000005.WAV	0	0.105	0	0.14	0	0	0	0.065	0	0.07	0	0.08	0	0	0.07	0	0	0.12	0.1	0	0.1	0.07	0	0.055	0	0	0	0.075	0	0.095	0	0.06	0.095	0	0.06	0	0.06	0.07	0.06	0.065	0.075	0.055	0.11	0.12	0.235	0.07	0.225
440	130a	130a-2013-39-T0000006.WAV	0.1	0.1	0	0.125	0	0	0	0.065	0	0.07	0	0.07	0.055	0	0.06	0	0	0.09	0.085	0	0.095	0.165	0.1	0.07	0.085	0.105	0.125	0.105	0.08	0.16	0.21	0.095	0.135	0.07	0.095	0.09	0.085	0.1	0.065	0.095	0.105	0.085	0.14	0.13	0.2	0.095	0.215
441	130a	130a-2013-40-T0000007.WAV	0.135	0.1	0	0.12	0	0	0	0.075	0	0.08	0	0.065	0.055	0	0.065	0	0	0.085	0.11	0	0.115	0.21	0.22	0.09	0.14	0.16	0.21	0.14	0.1	0.145	0.24	0.135	0.185	0.095	0.13	0.125	0.1	0.14	0.075	0.12	0.135	0.12	0.2	0.19	0.23	0.125	0.25
442	130a	130a-2013-41-T0000008.WAV	0.13	0.12	0	0.095	0	0	0	0.08	0	0.08	0	0.065	0	0.06	0	0	0	0.07	0.065	0	0.065	0.275	0.245	0.095	0.17	0.205	0.245	0.105	0.135	0.16	0.305	0.065	0.12	0.08	0.155	0.145	0.08	0.085	0.06	0.08	0.095	0.08	0.095	0.075	0.14	0.075	0.17
443	130a	130a-2013-42-T0000009.WAV	0.125	0.105	0	0.065	0	0	0	0.07	0	0.07	0	0.055	0	0.055	0	0	0	0	0	0	0	0.275	0.215	0.105	0.145	0.19	0.215	0.11	0.14	0.135	0.325	0.055	0.11	0.085	0.175	0.165	0.085	0.075	0	0.06	0.09	0.085	0.075	0	0.075	0.06	0.11
444	130a	130a-2013-43-T0000010.WAV	0.155	0.16	0	0.06	0	0	0	0.09	0	0.08	0	0.075	0	0.085	0	0.065	0	0	0	0	0	0.205	0.235	0.1	0.155	0.23	0.215	0.1	0.135	0.16	0.27	0	0.09	0.07	0.15	0.14	0.065	0.075	0	0	0.085	0.08	0.06	0	0.055	0	0.085
445	130a	130a-2013-44-T0000011.WAV	0.125	0.105	0	0.095	0	0	0	0.07	0	0.065	0	0.06	0	0	0	0	0	0	0	0	0	0.205	0.19	0.08	0.125	0.135	0.185	0.07	0.11	0.155	0.265	0	0.07	0.06	0.13	0.125	0.055	0	0	0	0.055	0.065	0.065	0	0.075	0	0.095
446	130a	130a-2013-45-T0000012.WAV	0.125	0.1	0	0.09	0	0	0	0.06	0	0.07	0	0.055	0	0	0	0	0	0.065	0.055	0	0.055	0.245	0.25	0.09	0.17	0.2	0.24	0.09	0.12	0.12	0.28	0	0.09	0.07	0.145	0.14	0.065	0.06	0	0.06	0.07	0.08	0.075	0.06	0.13	0.055	0.145
447	130a	130a-2013-46-T0000013.WAV	0.135	0.1	0	0.1	0	0	0	0.065	0	0.08	0	0.06	0	0	0	0	0	0	0	0	0	0.22	0.25	0.095	0.165	0.2	0.24	0.095	0.12	0.135	0.27	0	0.08	0.07	0.135	0.13	0.065	0.055	0	0.055	0.065	0.085	0.07	0	0.1	0	0.11
448	130a	130a-2013-47-T0000014.WAV	0.145	0.16	0	0	0	0	0	0.075	0	0.08	0	0.06	0	0.075	0	0.065	0	0	0	0	0	0.235	0.235	0.09	0.16	0.215	0.235	0.095	0.125	0.115	0.285	0	0.085	0.075	0.15	0.14	0.07	0.06	0	0	0.075	0.08	0.06	0	0	0	0.09
449	130a	130a-2013-48-T0000015.WAV	0.155	0.13	0	0.105	0	0	0	0.075	0	0.08	0	0.07	0	0.065	0	0	0	0	0	0	0	0.22	0.235	0.095	0.165	0.23	0.23	0.095	0.115	0.155	0.26	0	0.075	0.07	0.13	0.12	0.06	0.07	0	0.055	0.075	0.085	0.08	0	0.085	0.06	0.1
450	130a	130a-2013-49-T0000016.WAV	0.135	0.105	0	0.055	0	0	0	0.065	0	0.075	0	0.065	0	0	0	0	0	0	0	0	0	0.23	0.245	0.115	0.165	0.19	0.235	0.125	0.135	0.105	0.285	0.06	0.12	0.095	0.175	0.16	0.09	0.085	0	0	0.1	0.1	0.07	0	0.06	0	0.11
451	130a	130a-2013-50-T0000017.WAV	0.13	0.1	0	0.1	0	0	0	0.06	0	0.07	0	0.065	0	0	0	0	0	0	0	0	0	0.23	0.245	0.095	0.17	0.2	0.24	0.09	0.11	0.155	0.275	0	0.085	0.07	0.14	0.13	0.06	0.06	0	0.055	0.07	0.085	0.075	0	0.1	0.06	0.115
452	130a	130a-2013-51-T0000018.WAV	0.135	0.105	0	0.09	0	0	0	0.08	0	0.075	0	0.055	0	0	0	0	0	0	0	0	0	0.22	0.245	0.085	0.16	0.215	0.23	0.09	0.115	0.18	0.265	0	0.08	0.07	0.14	0.135	0.065	0.06	0	0.06	0.07	0.08	0.065	0	0.07	0.055	0.1
453	130a	130a-2013-52-T0000019.WAV	0.145	0.15	0	0	0	0	0	0.065	0	0.055	0	0.06	0	0.065	0	0	0	0	0	0	0	0.23	0.29	0.11	0.205	0.26	0.29	0.125	0.135	0.065	0.24	0	0.1	0.1	0.165	0.155	0.095	0.08	0	0	0.1	0.1	0.065	0	0	0	0.095
454	130a	130a-2013-53-T0000020.WAV	0.14	0.105	0	0.125	0	0	0	0.065	0	0.075	0	0.065	0	0	0	0	0	0.075	0.065	0	0.07	0.235	0.225	0.095	0.155	0.165	0.225	0.095	0.12	0.16	0.275	0.07	0.105	0.07	0.145	0.135	0.08	0.075	0.07	0.075	0.085	0.085	0.1	0.075	0.17	0.07	0.185
455	130a	130a-2013-54-T0000021.WAV	0.14	0.16	0	0.085	0	0	0	0.075	0	0.07	0	0.06	0	0.07	0	0.055	0	0	0	0	0	0.22	0.27	0.105	0.18	0.21	0.255	0.105	0.12	0.135	0.26	0	0.08	0.08	0.14	0.135	0.075	0.065	0	0	0.08	0.09	0	0	0.055	0	0.08
456	130a	130a-2013-55-T0000022.WAV	0.14	0.105	0	0.095	0	0	0	0.075	0	0.09	0	0.065	0	0	0	0	0	0	0	0	0	0.23	0.245	0.09	0.165	0.2	0.235	0.09	0.115	0.135	0.26	0	0.075	0.07	0.135	0.135	0.06	0.055	0	0	0.07	0.085	0	0	0.065	0	0.085
457	134a	134a-2013-2-T0000001.WAV	0.095	0.105	0.13	0.105	0	0.085	0.075	0.065	0	0.135	0	0.1	0.165	0	0.17	0.12	0.065	0.295	0.215	0.13	0.245	0.14	0.2	0.225	0.255	0.195	0.195	0.3	0.175	0.145	0.135	0.34	0.35	0.265	0.175	0.19	0.295	0.33	0.26	0.315	0.33	0.3	0.395	0.405	0.505	0.335	0.44
458	134a	134a-2013-3-T0000002.WAV	0.065	0.09	0.09	0.13	0	0.065	0.065	0.065	0	0.1	0	0.085	0.12	0	0.13	0.08	0	0.185	0.19	0.095	0.205	0.09	0.13	0.15	0.16	0.13	0.115	0.205	0.095	0.09	0.07	0.245	0.265	0.17	0.105	0.115	0.195	0.23	0.17	0.215	0.235	0.205	0.31	0.3	0.36	0.225	0.36
459	134a	134a-2013-4-T0000003.WAV	0.08	0.09	0.105	0.095	0	0.065	0.065	0.055	0	0.12	0	0.095	0.14	0	0.145	0.095	0	0.24	0.205	0.105	0.23	0.11	0.16	0.185	0.205	0.16	0.15	0.265	0.13	0.11	0.095	0.3	0.33	0.215	0.135	0.145	0.235	0.29	0.22	0.265	0.295	0.265	0.35	0.37	0.47	0.29	0.435
460	134a	134a-2013-5-T0000004.WAV	0.09	0.095	0.11	0.095	0	0.07	0.075	0.055	0	0.12	0	0.095	0.14	0	0.15	0.105	0	0.225	0.2	0.11	0.23	0.125	0.17	0.19	0.205	0.17	0.14	0.26	0.135	0.115	0.105	0.29	0.305	0.22	0.145	0.16	0.245	0.28	0.225	0.265	0.29	0.26	0.335	0.325	0.425	0.29	0.39
461	134a	134a-2013-6-T0000005.WAV	0.085	0.09	0.11	0.09	0	0.065	0.07	0	0	0.12	0	0.095	0.14	0	0.145	0.1	0	0.21	0.185	0.11	0.225	0.11	0.165	0.19	0.21	0.165	0.155	0.275	0.13	0.105	0.09	0.305	0.32	0.22	0.13	0.145	0.24	0.295	0.225	0.275	0.305	0.275	0.36	0.325	0.4	0.3	0.375
462	134a	134a-2013-7-T0000006.WAV	0.085	0.085	0.095	0.12	0	0.065	0.065	0.06	0	0.115	0	0.09	0.125	0	0.135	0.085	0	0.23	0.205	0.1	0.21	0.125	0.155	0.17	0.195	0.165	0.13	0.26	0.135	0.12	0.12	0.275	0.305	0.23	0.155	0.15	0.24	0.27	0.205	0.25	0.27	0.245	0.325	0.365	0.455	0.28	0.415
463	134a	134a-2013-8-T0000007.WAV	0.065	0.095	0.085	0.115	0	0.065	0.065	0.055	0	0.1	0	0.085	0.12	0	0.135	0.08	0	0.195	0.19	0.095	0.205	0.095	0.13	0.15	0.165	0.135	0.115	0.21	0.095	0.085	0.075	0.245	0.27	0.17	0.105	0.115	0.19	0.235	0.17	0.215	0.24	0.21	0.31	0.305	0.375	0.23	0.37
464	134a	134a-2013-9-T0000008.WAV	0.055	0.095	0.07	0.12	0	0.06	0.06	0.055	0	0.11	0	0.085	0.11	0	0.12	0.065	0	0.17	0.17	0.085	0.19	0.075	0.1	0.115	0.13	0.105	0.085	0.185	0.06	0.08	0.055	0.205	0.265	0.135	0.08	0.08	0.15	0.21	0.135	0.18	0.215	0.185	0.28	0.29	0.37	0.2	0.365
465	134a	134a-2013-10-T0000009.WAV	0.055	0.095	0.055	0.13	0	0.06	0.055	0.06	0	0.09	0	0.07	0.095	0	0.105	0.06	0	0.13	0.14	0.07	0.165	0.08	0.085	0.105	0.105	0.09	0.065	0.16	0	0.11	0.06	0.18	0.22	0.115	0.075	0.065	0.125	0.18	0.11	0.15	0.18	0.155	0.24	0.225	0.285	0.17	0.31
466	134a	134a-2013-11-T0000010.WAV	0.065	0.09	0.08	0.11	0	0.065	0.065	0.055	0	0.105	0	0.08	0.115	0	0.13	0.075	0	0.17	0.17	0.09	0.195	0.085	0.115	0.135	0.145	0.12	0.1	0.2	0.08	0.075	0.065	0.225	0.26	0.155	0.095	0.1	0.175	0.22	0.155	0.2	0.225	0.195	0.295	0.275	0.335	0.215	0.35
467	134a	134a-2013-12-T0000011.WAV	0.105	0.1	0.12	0.11	0	0.085	0.085	0.065	0	0.135	0	0.105	0.15	0	0.16	0.105	0.06	0.26	0.22	0.12	0.235	0.145	0.17	0.19	0.21	0.185	0.14	0.275	0.145	0.13	0.12	0.285	0.305	0.24	0.155	0.165	0.26	0.285	0.23	0.265	0.295	0.265	0.34	0.335	0.455	0.295	0.405
468	134a	134a-2013-13-T0000012.WAV	0.085	0.1	0.11	0.11	0	0.075	0.08	0.06	0	0.12	0	0.095	0.135	0	0.15	0.1	0	0.235	0.215	0.105	0.23	0.12	0.16	0.185	0.195	0.16	0.135	0.25	0.125	0.11	0.095	0.285	0.31	0.205	0.135	0.145	0.235	0.27	0.22	0.26	0.28	0.25	0.345	0.35	0.455	0.265	0.415
469	134a	134a-2013-14-T0000013.WAV	0.085	0.1	0.115	0.1	0	0.075	0.075	0.06	0	0.125	0	0.1	0.145	0	0.16	0.1	0	0.215	0.215	0.115	0.245	0.115	0.17	0.195	0.205	0.17	0.145	0.265	0.13	0.11	0.1	0.3	0.33	0.215	0.14	0.15	0.24	0.3	0.22	0.265	0.305	0.27	0.365	0.355	0.415	0.295	0.42
470	134a	134a-2013-16-T0000014.WAV	0.11	0.085	0.09	0.1	0	0.08	0.07	0.08	0	0.1	0.09	0.08	0.12	0	0.125	0.095	0.085	0.17	0.17	0.095	0.2	0.14	0.165	0.19	0.175	0.14	0.175	0.205	0.165	0.18	0.15	0.255	0.285	0.17	0.175	0.17	0.2	0.255	0.19	0.225	0.24	0.21	0.305	0.275	0.325	0.23	0.33
471	134a	134a-2013-17-T0000015.WAV	0.085	0.1	0.115	0.105	0	0.075	0.08	0.06	0	0.125	0	0.095	0.15	0	0.16	0.105	0	0.24	0.21	0.115	0.245	0.11	0.155	0.185	0.2	0.165	0.145	0.26	0.12	0.1	0.09	0.3	0.325	0.205	0.13	0.14	0.23	0.295	0.215	0.265	0.3	0.265	0.37	0.35	0.44	0.285	0.42
472	134a	134a-2013-18-T0000016.WAV	0.08	0.11	0.1	0.12	0	0.07	0.075	0.065	0	0.12	0	0.095	0.135	0	0.145	0.09	0	0.18	0.195	0.11	0.225	0.11	0.15	0.18	0.19	0.155	0.135	0.26	0.115	0.105	0.09	0.285	0.315	0.195	0.125	0.135	0.215	0.28	0.2	0.25	0.285	0.26	0.355	0.33	0.375	0.28	0.395
473	134a	134a-2013-20-T0000017.WAV	0.085	0.1	0.12	0.095	0	0.07	0.075	0.055	0	0.14	0	0.105	0.165	0	0.165	0.105	0	0.26	0.21	0.12	0.24	0.12	0.18	0.21	0.235	0.18	0.19	0.305	0.145	0.12	0.1	0.34	0.385	0.235	0.145	0.16	0.255	0.345	0.24	0.3	0.35	0.315	0.41	0.415	0.475	0.34	0.455
474	134a	134a-2013-22-T0000018.WAV	0.105	0.115	0.13	0.105	0	0.09	0.09	0.07	0	0.145	0	0.115	0.16	0	0.17	0.12	0.06	0.23	0.22	0.13	0.255	0.135	0.185	0.21	0.215	0.19	0.16	0.28	0.14	0.12	0.11	0.31	0.335	0.235	0.145	0.165	0.265	0.3	0.24	0.285	0.315	0.28	0.365	0.355	0.42	0.31	0.415
475	134a	134a-2013-23-T0000019.WAV	0.055	0.095	0.075	0.1	0	0.065	0.08	0.06	0	0.11	0	0.085	0.13	0	0.14	0.075	0	0.175	0.175	0.095	0.2	0.095	0.13	0.17	0.185	0.135	0.15	0.22	0.1	0.11	0.095	0.25	0.325	0.17	0.1	0.115	0.175	0.27	0.18	0.23	0.26	0.235	0.345	0.335	0.36	0.25	0.385
476	134a	134a-2013-24-T0000020.WAV	0.1	0.1	0.125	0.1	0	0.08	0.08	0.06	0	0.14	0	0.105	0.155	0	0.16	0.115	0.055	0.25	0.21	0.125	0.24	0.14	0.185	0.21	0.225	0.19	0.16	0.295	0.15	0.125	0.12	0.31	0.32	0.25	0.15	0.175	0.27	0.305	0.245	0.29	0.32	0.29	0.36	0.34	0.44	0.32	0.4
477	134a	134a-2013-25-T0000021.WAV	0.085	0.11	0.1	0.14	0	0.075	0.075	0.065	0	0.125	0	0.105	0.14	0	0.145	0.085	0	0.19	0.205	0.11	0.22	0.11	0.145	0.165	0.185	0.15	0.14	0.25	0.105	0.095	0.09	0.27	0.31	0.185	0.12	0.125	0.205	0.275	0.185	0.24	0.28	0.25	0.35	0.325	0.37	0.27	0.39
478	134a	134a-2013-26-T0000022.WAV	0.07	0.09	0.075	0.12	0	0.06	0.06	0.06	0	0.085	0	0.075	0.095	0	0.115	0.07	0	0.135	0.155	0.075	0.17	0.095	0.12	0.135	0.135	0.11	0.09	0.185	0.09	0.1	0.075	0.205	0.22	0.155	0.11	0.11	0.175	0.195	0.16	0.19	0.2	0.18	0.25	0.23	0.295	0.2	0.295
479	134a	134a-2013-27-T0000023.WAV	0.07	0.095	0.08	0.11	0	0.065	0.065	0.06	0	0.115	0	0.085	0.12	0	0.125	0.075	0	0.165	0.165	0.09	0.195	0.095	0.125	0.14	0.155	0.13	0.11	0.215	0.085	0.08	0.07	0.235	0.275	0.165	0.1	0.105	0.18	0.235	0.165	0.21	0.245	0.215	0.305	0.28	0.34	0.235	0.35
480	134a	134a-2013-28-T0000024.WAV	0.095	0.095	0.12	0.085	0	0.075	0.075	0.055	0	0.13	0	0.1	0.14	0	0.15	0.11	0	0.205	0.185	0.115	0.225	0.135	0.18	0.205	0.22	0.18	0.155	0.285	0.145	0.125	0.115	0.3	0.305	0.235	0.145	0.17	0.26	0.29	0.235	0.285	0.305	0.28	0.35	0.3	0.355	0.31	0.35
481	134a	134a-2013-29-T0000025.WAV	0.075	0.09	0.1	0.09	0	0.065	0.065	0.055	0	0.12	0	0.095	0.135	0	0.145	0.09	0	0.195	0.19	0.105	0.225	0.1	0.145	0.17	0.19	0.15	0.14	0.25	0.11	0.095	0.08	0.285	0.315	0.19	0.115	0.13	0.215	0.28	0.2	0.25	0.285	0.255	0.35	0.325	0.385	0.275	0.385
482	137b	137b-2014-2-T0000001.WAV	0.11	0.15	0.075	0.215	0.095	0.06	0.055	0.12	0	0.09	0.055	0.11	0.07	0.075	0.075	0.07	0.065	0.095	0.12	0.06	0.09	0.22	0.105	0.1	0.135	0.11	0.13	0.12	0.135	0.145	0.215	0.11	0.135	0.12	0.13	0.105	0.13	0.12	0.11	0.115	0.125	0.13	0.13	0.155	0.195	0.125	0.165
483	137b	137b-2014-3-T0000002.WAV	0.145	0.15	0.125	0.165	0.32	0.135	0.13	0.125	0	0.17	0.1	0.145	0.165	0.08	0.19	0.15	0.11	0.27	0.31	0.165	0.265	0.175	0.135	0.135	0.16	0.145	0.17	0.16	0.12	0.14	0.205	0.185	0.215	0.17	0.135	0.135	0.2	0.19	0.135	0.18	0.19	0.135	0.26	0.265	0.395	0.185	0.37
484	137b	137b-2014-4-T0000003.WAV	0.22	0.365	0.205	0.26	0.145	0.235	0.17	0.185	0.205	0.355	0.255	0.16	0.12	0.175	0.155	0.26	0.13	0.26	0.185	0.15	0.245	0.165	0.15	0.17	0.225	0.165	0.18	0.205	0.185	0.175	0.19	0.225	0.22	0.23	0.18	0.205	0.26	0.225	0.175	0.22	0.26	0.205	0.275	0.29	0.35	0.25	0.285
485	137b	137b-2014-5-T0000004.WAV	0.075	0.09	0.055	0.145	0.11	0.055	0	0.08	0	0.09	0	0.065	0.06	0	0.065	0.06	0	0.115	0.11	0.06	0.115	0.11	0.11	0.105	0.115	0.1	0.095	0.135	0.12	0.125	0.14	0.16	0.12	0.16	0.18	0.14	0.185	0.115	0.12	0.14	0.115	0.105	0.165	0.14	0.205	0.145	0.175
486	137b	137b-2014-6-T0000005.WAV	0.08	0.1	0	0.125	0.125	0	0	0.07	0	0.07	0	0.06	0.06	0	0.07	0.065	0	0.12	0.105	0.055	0.115	0.125	0.105	0.11	0.12	0.095	0.105	0.12	0.095	0.095	0.13	0.165	0.12	0.13	0.105	0.105	0.155	0.115	0.115	0.155	0.115	0.1	0.175	0.125	0.2	0.14	0.175
487	137b	137b-2014-7-T0000006.WAV	0.125	0.11	0.13	0.125	0.2	0.095	0.095	0.08	0	0.15	0.08	0.115	0.16	0.065	0.18	0.145	0.095	0.275	0.25	0.145	0.23	0.16	0.14	0.14	0.175	0.14	0.135	0.205	0.12	0.11	0.13	0.225	0.235	0.185	0.145	0.135	0.22	0.215	0.16	0.205	0.22	0.18	0.27	0.28	0.38	0.215	0.345
488	137b	137b-2014-8-T0000007.WAV	0.11	0.135	0.06	0.14	0.105	0.07	0	0.095	0	0.105	0	0.075	0.07	0.075	0.08	0.08	0	0.145	0.13	0.065	0.145	0.13	0.12	0.13	0.14	0.115	0.11	0.145	0.1	0.1	0.145	0.19	0.16	0.145	0.105	0.11	0.17	0.155	0.135	0.17	0.15	0.13	0.205	0.185	0.27	0.165	0.235
489	137b	137b-2014-9-T0000008.WAV	0.095	0.12	0.06	0.175	0.13	0.065	0	0.115	0	0.11	0	0.095	0.06	0.06	0.06	0.07	0	0.105	0.115	0	0.125	0.14	0.135	0.13	0.14	0.12	0.105	0.145	0.135	0.135	0.175	0.16	0.125	0.165	0.155	0.14	0.19	0.13	0.14	0.16	0.13	0.115	0.17	0.145	0.215	0.165	0.185
490	137b	137b-2014-10-T0000009.WAV	0.315	0.11	0.245	0.115	0.175	0.135	0.105	0.085	0.055	0.24	0.125	0.165	0.255	0.115	0.255	0.245	0.135	0.355	0.345	0.2	0.36	0.4	0.36	0.39	0.52	0.41	0.485	0.445	0.445	0.33	0.395	0.535	0.595	0.55	0.39	0.44	0.575	0.535	0.395	0.51	0.585	0.51	0.63	0.655	0.645	0.585	0.64
491	137b	137b-2014-11-T0000010.WAV	0.185	0.13	0.185	0.19	0.12	0.13	0.13	0.12	0	0.2	0.105	0.16	0.185	0	0.165	0.16	0.12	0.215	0.29	0.165	0.31	0.24	0.245	0.245	0.275	0.26	0.21	0.335	0.245	0.215	0.26	0.335	0.345	0.335	0.28	0.24	0.37	0.345	0.29	0.325	0.36	0.31	0.395	0.39	0.48	0.365	0.425
492	137b	137b-2014-12-T0000011.WAV	0.195	0.14	0.19	0.18	0.14	0.13	0.125	0.11	0	0.185	0.105	0.16	0.185	0.06	0.17	0.16	0.125	0.205	0.275	0.16	0.285	0.255	0.24	0.25	0.275	0.26	0.205	0.35	0.255	0.22	0.26	0.32	0.33	0.33	0.28	0.245	0.37	0.335	0.295	0.32	0.355	0.315	0.36	0.355	0.44	0.36	0.395
493	137b	137b-2014-13-T0000012.WAV	0.115	0.105	0.095	0.17	0.1	0.07	0.07	0.105	0	0.105	0.065	0.085	0.085	0	0.075	0.095	0.07	0.1	0.165	0.085	0.18	0.225	0.22	0.22	0.22	0.21	0.17	0.25	0.23	0.21	0.29	0.275	0.215	0.285	0.25	0.23	0.315	0.235	0.245	0.265	0.24	0.215	0.275	0.225	0.255	0.285	0.23
494	137b	137b-2014-14-T0000013.WAV	0.175	0.14	0.16	0.19	0.145	0.11	0.115	0.135	0	0.2	0.1	0.16	0.16	0.075	0.14	0.15	0.105	0.165	0.28	0.15	0.33	0.265	0.22	0.19	0.225	0.215	0.255	0.25	0.205	0.205	0.34	0.245	0.26	0.26	0.225	0.205	0.295	0.27	0.22	0.255	0.28	0.215	0.305	0.29	0.39	0.27	0.37
495	137b	137b-2014-15-T0000014.WAV	0.22	0.15	0.16	0.155	0.135	0.09	0.105	0.135	0	0.16	0.08	0.12	0.15	0.08	0.115	0.17	0.1	0.115	0.23	0.135	0.27	0.355	0.315	0.215	0.245	0.295	0.36	0.22	0.225	0.18	0.465	0.275	0.22	0.23	0.24	0.23	0.27	0.25	0.22	0.27	0.255	0.2	0.305	0.23	0.31	0.265	0.285
496	137b	137b-2014-16-T0000015.WAV	0.18	0.14	0.08	0.175	0.11	0.075	0.07	0.14	0.055	0.13	0.065	0.125	0.06	0.09	0	0.085	0.065	0.075	0.09	0.065	0.17	0.285	0.22	0.125	0.175	0.22	0.265	0.16	0.17	0.17	0.38	0.215	0.215	0.135	0.19	0.175	0.155	0.2	0.12	0.18	0.21	0.145	0.305	0.19	0.19	0.195	0.215
497	137b	137b-2014-17-T0000016.WAV	0.085	0.095	0	0.185	0.135	0.055	0	0.11	0	0.08	0	0.095	0	0	0	0	0	0.06	0.075	0	0.1	0.155	0.13	0.13	0.135	0.115	0.11	0.15	0.11	0.16	0.18	0.195	0.145	0.155	0.115	0.115	0.185	0.145	0.14	0.18	0.15	0.13	0.22	0.145	0.16	0.175	0.15
498	137b	137b-2014-18-T0000017.WAV	0.16	0.13	0.07	0.16	0.09	0.07	0.065	0.135	0.055	0.125	0.06	0.12	0	0.08	0	0.085	0.06	0.07	0.06	0.055	0.095	0.26	0.175	0.16	0.18	0.17	0.215	0.205	0.145	0.165	0.335	0.26	0.205	0.195	0.16	0.15	0.22	0.185	0.17	0.235	0.185	0.18	0.305	0.165	0.13	0.235	0.145
499	137b	137b-2014-19-T0000018.WAV	0.145	0.13	0.075	0.16	0.105	0.075	0.065	0.13	0.055	0.135	0.065	0.11	0	0.08	0	0.09	0.06	0.07	0.08	0.06	0.105	0.225	0.145	0.125	0.145	0.15	0.18	0.155	0.12	0.145	0.28	0.215	0.15	0.16	0.13	0.12	0.175	0.145	0.135	0.185	0.155	0.135	0.235	0.145	0.16	0.18	0.15
500	137b	137b-2014-20-T0000019.WAV	0.14	0.13	0.075	0.155	0.12	0.06	0	0.125	0	0.11	0	0.105	0.065	0.065	0	0.08	0	0.07	0.085	0.055	0.13	0.235	0.21	0.22	0.245	0.175	0.225	0.26	0.17	0.17	0.315	0.33	0.235	0.245	0.15	0.175	0.29	0.245	0.24	0.32	0.255	0.23	0.365	0.21	0.18	0.3	0.17
501	137b	137b-2014-21-T0000020.WAV	0.18	0.14	0.085	0.175	0.135	0.06	0.065	0.13	0	0.145	0	0.105	0.115	0.08	0.09	0.09	0	0.115	0.17	0.095	0.24	0.28	0.22	0.165	0.19	0.22	0.255	0.225	0.175	0.18	0.365	0.265	0.285	0.195	0.19	0.17	0.21	0.26	0.175	0.24	0.27	0.215	0.35	0.29	0.355	0.26	0.355
502	137b	137b-2014-22-T0000021.WAV	0.15	0.12	0.055	0.135	0.095	0.06	0	0.11	0	0.11	0	0.11	0	0.07	0	0.075	0	0.055	0.075	0	0.12	0.24	0.17	0.135	0.145	0.175	0.205	0.16	0.13	0.15	0.31	0.22	0.215	0.15	0.145	0.135	0.175	0.185	0.145	0.19	0.185	0.155	0.29	0.195	0.18	0.185	0.195
503	137b	137b-2014-23-T0000022.WAV	0.18	0.145	0.12	0.175	0.115	0.105	0.11	0.16	0.085	0.16	0.1	0.155	0.08	0.115	0.08	0.12	0.095	0.11	0.11	0.105	0.165	0.285	0.23	0.125	0.18	0.22	0.27	0.145	0.165	0.155	0.36	0.18	0.2	0.13	0.18	0.17	0.16	0.17	0.13	0.175	0.18	0.135	0.26	0.185	0.24	0.165	0.265
504	137b	137b-2014-24-T0000023.WAV	0.165	0.13	0.06	0.135	0.09	0.065	0.055	0.12	0	0.12	0.055	0.11	0.055	0.085	0	0.08	0	0.06	0.1	0	0.175	0.265	0.21	0.15	0.165	0.205	0.245	0.19	0.14	0.155	0.325	0.23	0.27	0.155	0.16	0.15	0.18	0.23	0.16	0.205	0.24	0.185	0.33	0.265	0.295	0.215	0.315
505	156b	156b-2014-1-T0000001.WAV	0.215	0.215	0.105	0.09	0.115	0.085	0.085	0.13	0.08	0.1	0.1	0.1	0.105	0.17	0.115	0.125	0.11	0.105	0.155	0.09	0.145	0.32	0.15	0.15	0.165	0.13	0.135	0.16	0.185	0.18	0.21	0.18	0.135	0.16	0.17	0.17	0.16	0.145	0.16	0.135	0.12	0.175	0.12	0.21	0.135	0.165	0.095
506	156b	156b-2014-2-T0000002.WAV	0.235	0.21	0.13	0.155	0.165	0.115	0.12	0.16	0.11	0.14	0.125	0.155	0.135	0.225	0.15	0.145	0.13	0.12	0.165	0.105	0.195	0.32	0.16	0.17	0.235	0.18	0.19	0.175	0.24	0.235	0.27	0.195	0.155	0.275	0.28	0.235	0.235	0.15	0.19	0.18	0.165	0.195	0.16	0.18	0.135	0.185	0.155
507	156b	156b-2014-3-T0000003.WAV	0.255	0.265	0.175	0.2	0.19	0.16	0.15	0.215	0.155	0.195	0.165	0.215	0.13	0.245	0.14	0.21	0.15	0.205	0.205	0.15	0.285	0.325	0.255	0.18	0.22	0.255	0.27	0.175	0.23	0.215	0.27	0.21	0.16	0.22	0.225	0.23	0.215	0.18	0.2	0.175	0.16	0.2	0.15	0.22	0.155	0.205	0.115
508	156b	156b-2014-4-T0000004.WAV	0.235	0.195	0.155	0.15	0.185	0.135	0.14	0.18	0.14	0.17	0.14	0.19	0.15	0.22	0.165	0.19	0.14	0.17	0.17	0.13	0.3	0.28	0.215	0.175	0.215	0.24	0.22	0.17	0.235	0.225	0.26	0.2	0.17	0.26	0.255	0.21	0.255	0.16	0.19	0.18	0.16	0.2	0.145	0.215	0.145	0.19	0.11
509	156b	156b-2014-5-T0000005.WAV	0.265	0.18	0.175	0.17	0.15	0.14	0.14	0.19	0.175	0.16	0.145	0.205	0.155	0.215	0.14	0.18	0.125	0.21	0.175	0.155	0.29	0.295	0.24	0.22	0.265	0.245	0.26	0.19	0.285	0.295	0.305	0.23	0.19	0.32	0.33	0.29	0.28	0.18	0.225	0.205	0.205	0.22	0.165	0.21	0.135	0.205	0.105
510	156b	156b-2014-6-T0000006.WAV	0.26	0.22	0.175	0.16	0.19	0.155	0.155	0.175	0.135	0.16	0.16	0.185	0.135	0.23	0.15	0.195	0.155	0.175	0.195	0.125	0.245	0.315	0.27	0.205	0.245	0.26	0.27	0.19	0.26	0.245	0.275	0.22	0.19	0.28	0.275	0.235	0.235	0.185	0.215	0.2	0.185	0.23	0.165	0.235	0.16	0.22	0.125
511	156b	156b-2014-7-T0000007.WAV	0.3	0.135	0.175	0.115	0.14	0.17	0.145	0.155	0.12	0.18	0.145	0.19	0.15	0.195	0.165	0.17	0.155	0.14	0.2	0.12	0.235	0.32	0.285	0.335	0.35	0.255	0.305	0.27	0.4	0.415	0.4	0.32	0.24	0.405	0.475	0.435	0.39	0.28	0.32	0.28	0.295	0.3	0.23	0.255	0.16	0.275	0.14
512	156b	156b-2014-8-T0000008.WAV	0.32	0.18	0.195	0.15	0.165	0.22	0.19	0.16	0.1	0.205	0.19	0.215	0.14	0.19	0.16	0.185	0.2	0.13	0.2	0.135	0.185	0.325	0.275	0.3	0.32	0.275	0.29	0.245	0.355	0.36	0.445	0.28	0.24	0.375	0.45	0.38	0.375	0.265	0.285	0.255	0.28	0.275	0.235	0.265	0.17	0.26	0.145
513	156b	156b-2014-9-T0000009.WAV	0.24	0.235	0.135	0.19	0.185	0.11	0.125	0.175	0.14	0.15	0.125	0.185	0.14	0.225	0.14	0.155	0.12	0.16	0.17	0.12	0.23	0.315	0.185	0.18	0.235	0.205	0.2	0.17	0.245	0.24	0.32	0.21	0.16	0.275	0.275	0.235	0.24	0.165	0.195	0.19	0.17	0.21	0.135	0.2	0.135	0.205	0.095
514	156b	156b-2014-10-T0000010.WAV	0.41	0.17	0.22	0.235	0.145	0.225	0.185	0.17	0.12	0.2	0.175	0.225	0.14	0.18	0.15	0.23	0.185	0.2	0.195	0.14	0.315	0.525	0.315	0.32	0.365	0.385	0.295	0.255	0.435	0.4	0.585	0.315	0.235	0.425	0.52	0.435	0.515	0.28	0.31	0.295	0.31	0.31	0.225	0.25	0.165	0.305	0.135
515	156b	156b-2014-11-T0000011.WAV	0.265	0.25	0.155	0.165	0.185	0.145	0.135	0.21	0.155	0.2	0.145	0.21	0.185	0.275	0.205	0.185	0.185	0.175	0.19	0.145	0.295	0.33	0.21	0.185	0.24	0.185	0.23	0.175	0.245	0.23	0.27	0.215	0.165	0.255	0.255	0.245	0.245	0.175	0.205	0.195	0.175	0.21	0.145	0.22	0.15	0.215	0.115
516	156b	156b-2014-12-T0000012.WAV	0.285	0.165	0.175	0.16	0.165	0.19	0.18	0.165	0.15	0.21	0.175	0.215	0.125	0.205	0.14	0.175	0.175	0.19	0.18	0.12	0.285	0.315	0.21	0.27	0.305	0.215	0.27	0.225	0.335	0.335	0.4	0.265	0.215	0.36	0.39	0.355	0.345	0.235	0.255	0.24	0.25	0.255	0.205	0.24	0.16	0.24	0.13
517	156b	156b-2014-13-T0000013.WAV	0.18	0.165	0.21	0.21	0.18	0.155	0.155	0.195	0.24	0.165	0.155	0.25	0.17	0.24	0.155	0.18	0.135	0.235	0.19	0.19	0.335	0.265	0.165	0.135	0.185	0.175	0.18	0.13	0.195	0.195	0.28	0.15	0.12	0.24	0.25	0.2	0.195	0.12	0.15	0.15	0.135	0.15	0.1	0.145	0.1	0.145	0.07
518	156b	156b-2014-14-T0000014.WAV	0.19	0.215	0.165	0.22	0.145	0.145	0.14	0.235	0.175	0.175	0.135	0.24	0.185	0.255	0.195	0.19	0.17	0.2	0.15	0.15	0.27	0.265	0.195	0.12	0.165	0.185	0.21	0.125	0.16	0.155	0.265	0.155	0.1	0.17	0.185	0.175	0.18	0.13	0.145	0.13	0.115	0.14	0.105	0.155	0.11	0.155	0.08
519	156b	156b-2014-15-T0000015.WAV	0.365	0.21	0.23	0.145	0.125	0.195	0.17	0.15	0.085	0.175	0.195	0.185	0.175	0.2	0.205	0.205	0.195	0.145	0.255	0.15	0.225	0.475	0.3	0.36	0.39	0.305	0.295	0.33	0.43	0.435	0.525	0.35	0.32	0.42	0.4	0.39	0.425	0.34	0.33	0.355	0.34	0.41	0.25	0.375	0.255	0.375	0.195
520	156b	156b-2014-16-T0000016.WAV	0.33	0.16	0.175	0.12	0.095	0.145	0.12	0.13	0.125	0.17	0.14	0.17	0.13	0.18	0.145	0.175	0.15	0.145	0.21	0.11	0.22	0.405	0.395	0.425	0.415	0.36	0.27	0.445	0.52	0.535	0.455	0.395	0.255	0.47	0.58	0.515	0.485	0.355	0.455	0.375	0.335	0.405	0.215	0.29	0.185	0.38	0.155
521	156b	156b-2014-17-T0000017.WAV	0.375	0.18	0.265	0.165	0.315	0.205	0.18	0.17	0.175	0.22	0.195	0.22	0.17	0.21	0.165	0.24	0.2	0.165	0.23	0.16	0.205	0.42	0.325	0.385	0.405	0.325	0.315	0.355	0.465	0.445	0.5	0.37	0.305	0.48	0.53	0.46	0.49	0.34	0.365	0.345	0.37	0.38	0.26	0.33	0.235	0.365	0.2
522	156b	156b-2014-18-T0000018.WAV	0.275	0.18	0.175	0.115	0.16	0.155	0.155	0.14	0.12	0.16	0.16	0.155	0.125	0.185	0.15	0.17	0.16	0.13	0.185	0.11	0.215	0.315	0.195	0.24	0.28	0.205	0.23	0.22	0.295	0.315	0.355	0.24	0.22	0.32	0.32	0.28	0.295	0.215	0.23	0.225	0.225	0.27	0.175	0.255	0.165	0.245	0.125
523	156b	156b-2014-19-T0000019.WAV	0.35	0.205	0.245	0.17	0.145	0.22	0.2	0.155	0.125	0.175	0.21	0.2	0.17	0.2	0.185	0.215	0.215	0.14	0.225	0.15	0.24	0.4	0.375	0.29	0.335	0.385	0.27	0.295	0.395	0.345	0.505	0.285	0.285	0.41	0.495	0.39	0.435	0.29	0.31	0.295	0.305	0.335	0.24	0.33	0.235	0.32	0.18
524	156b	156b-2014-20-T0000020.WAV	0.43	0.13	0.255	0.145	0.095	0.155	0.13	0.115	0.115	0.185	0.16	0.205	0.145	0.17	0.165	0.23	0.155	0.14	0.23	0.14	0.235	0.515	0.455	0.5	0.485	0.465	0.355	0.46	0.63	0.59	0.575	0.465	0.35	0.595	0.695	0.615	0.62	0.42	0.49	0.455	0.42	0.49	0.275	0.345	0.22	0.475	0.2
525	156b	156b-2014-21-T0000021.WAV	0.395	0.13	0.255	0.11	0.085	0.155	0.125	0.105	0.09	0.18	0.15	0.185	0.15	0.13	0.18	0.225	0.16	0.12	0.225	0.14	0.24	0.445	0.45	0.5	0.48	0.43	0.37	0.455	0.595	0.56	0.47	0.475	0.365	0.565	0.64	0.595	0.575	0.44	0.505	0.46	0.44	0.495	0.305	0.36	0.24	0.48	0.215
526	156b	156b-2014-22-T0000022.WAV	0.225	0.125	0.135	0.095	0.13	0.11	0.1	0.09	0.09	0.13	0.1	0.135	0.1	0.16	0.11	0.13	0.11	0.125	0.13	0.08	0.185	0.245	0.21	0.255	0.255	0.19	0.2	0.23	0.295	0.32	0.29	0.23	0.175	0.295	0.38	0.325	0.29	0.215	0.245	0.195	0.225	0.235	0.16	0.21	0.125	0.21	0.1
527	156b	156b-2014-23-T0000023.WAV	0.27	0.16	0.225	0.18	0.135	0.14	0.17	0.205	0.2	0.18	0.145	0.225	0.175	0.2	0.17	0.19	0.14	0.21	0.175	0.18	0.31	0.305	0.23	0.28	0.31	0.22	0.245	0.23	0.34	0.36	0.365	0.265	0.215	0.355	0.4	0.37	0.35	0.245	0.265	0.24	0.265	0.27	0.19	0.23	0.145	0.25	0.12
528	156b	156b-2014-24-T0000024.WAV	0.295	0.155	0.18	0.14	0.265	0.155	0.14	0.145	0.145	0.17	0.155	0.195	0.125	0.185	0.145	0.17	0.15	0.16	0.19	0.11	0.23	0.325	0.25	0.31	0.345	0.25	0.275	0.265	0.38	0.395	0.405	0.295	0.24	0.38	0.405	0.39	0.375	0.275	0.285	0.27	0.29	0.3	0.215	0.255	0.16	0.28	0.135
529	156b	156b-2014-25-T0000025.WAV	0.32	0.17	0.21	0.155	0.13	0.195	0.175	0.155	0.1	0.195	0.18	0.2	0.15	0.19	0.16	0.185	0.19	0.145	0.2	0.13	0.225	0.355	0.27	0.315	0.335	0.26	0.27	0.265	0.375	0.385	0.42	0.295	0.25	0.4	0.45	0.415	0.41	0.275	0.305	0.28	0.305	0.3	0.225	0.28	0.19	0.3	0.155
530	156b	156b-2014-26-T0000026.WAV	0.34	0.135	0.21	0.12	0.18	0.185	0.15	0.13	0.08	0.18	0.165	0.195	0.135	0.15	0.16	0.19	0.175	0.11	0.215	0.125	0.21	0.37	0.36	0.42	0.39	0.335	0.31	0.38	0.475	0.48	0.43	0.385	0.28	0.445	0.555	0.485	0.455	0.345	0.395	0.35	0.345	0.385	0.245	0.31	0.2	0.365	0.17
531	156b	156b-2014-27-T0000027.WAV	0.375	0.2	0.315	0.18	0.135	0.245	0.205	0.19	0.105	0.245	0.215	0.245	0.2	0.15	0.19	0.265	0.235	0.13	0.26	0.205	0.24	0.42	0.52	0.485	0.515	0.51	0.35	0.525	0.615	0.56	0.425	0.475	0.36	0.615	0.675	0.625	0.615	0.46	0.535	0.49	0.495	0.495	0.36	0.38	0.285	0.52	0.24
532	159c	159c-2014-1-T0000001.WAV	0.055	0.11	0.055	0.08	0.12	0	0	0	0	0.06	0	0.06	0.075	0	0.095	0.06	0	0.135	0.12	0.06	0.12	0.085	0.085	0.095	0.115	0.085	0.075	0.135	0.085	0.07	0.065	0.13	0.17	0.1	0.06	0.065	0.11	0.145	0.115	0.13	0.15	0.13	0.175	0.17	0.23	0.14	0.235
533	159c	159c-2014-2-T0000002.WAV	0.07	0.085	0.08	0.11	0	0.065	0.06	0.055	0	0.08	0	0.07	0.1	0	0.12	0.08	0	0.15	0.14	0.085	0.16	0.095	0.13	0.145	0.15	0.125	0.1	0.2	0.105	0.09	0.08	0.22	0.215	0.17	0.11	0.12	0.185	0.2	0.17	0.2	0.205	0.19	0.255	0.215	0.26	0.215	0.265
534	159c	159c-2014-3-T0000003.WAV	0.08	0.09	0.08	0.155	0	0.075	0.065	0.085	0	0.085	0	0.075	0.1	0	0.115	0.075	0.055	0.17	0.16	0.085	0.155	0.135	0.145	0.15	0.155	0.14	0.095	0.21	0.135	0.13	0.13	0.225	0.205	0.205	0.16	0.15	0.22	0.195	0.18	0.2	0.2	0.19	0.245	0.225	0.285	0.22	0.265
535	159c	159c-2014-4-T0000004.WAV	0.07	0.085	0.075	0.115	0	0.07	0.06	0.06	0	0.07	0	0.07	0.085	0	0.095	0.075	0	0.1	0.11	0.075	0.115	0.1	0.13	0.14	0.14	0.12	0.095	0.19	0.11	0.1	0.085	0.21	0.175	0.165	0.12	0.125	0.19	0.17	0.16	0.19	0.18	0.17	0.22	0.155	0.165	0.2	0.185
536	159c	159c-2014-5-T0000005.WAV	0.07	0.09	0.075	0.15	0	0.075	0.065	0.065	0	0.085	0	0.075	0.095	0	0.095	0.08	0	0.1	0.11	0.08	0.11	0.105	0.125	0.14	0.145	0.12	0.105	0.195	0.095	0.14	0.075	0.21	0.195	0.16	0.1	0.105	0.175	0.185	0.15	0.19	0.195	0.18	0.235	0.16	0.16	0.205	0.185
537	159c	159c-2014-6-T0000006.WAV	0.09	0.11	0.095	0.14	0	0.09	0.07	0.07	0	0.1	0	0.085	0.105	0	0.11	0.095	0	0.12	0.13	0.095	0.135	0.12	0.165	0.175	0.19	0.155	0.14	0.24	0.125	0.14	0.095	0.26	0.225	0.2	0.13	0.14	0.22	0.225	0.195	0.24	0.24	0.215	0.29	0.205	0.205	0.255	0.205
538	159c	159c-2014-7-T0000007.WAV	0.09	0.095	0.09	0.11	0	0.08	0.07	0.06	0	0.09	0	0.08	0.1	0	0.115	0.095	0	0.14	0.135	0.09	0.14	0.12	0.155	0.17	0.175	0.145	0.12	0.225	0.125	0.115	0.1	0.245	0.215	0.2	0.14	0.145	0.225	0.205	0.195	0.23	0.22	0.205	0.27	0.185	0.205	0.24	0.225
539	159c	159c-2014-8-T0000008.WAV	0.065	0.085	0.08	0.135	0	0.07	0.06	0.07	0	0.085	0	0.075	0.11	0	0.115	0.08	0	0.135	0.13	0.09	0.15	0.09	0.13	0.145	0.155	0.12	0.115	0.205	0.1	0.115	0.07	0.23	0.22	0.165	0.1	0.115	0.185	0.205	0.16	0.205	0.21	0.195	0.265	0.195	0.2	0.225	0.225
540	159c	159c-2014-9-T0000009.WAV	0.08	0.105	0.085	0.115	0	0.08	0.065	0.065	0	0.085	0	0.085	0.1	0	0.11	0.09	0	0.125	0.125	0.085	0.125	0.125	0.145	0.16	0.17	0.14	0.125	0.225	0.115	0.12	0.085	0.235	0.215	0.18	0.12	0.125	0.205	0.205	0.18	0.22	0.22	0.2	0.27	0.18	0.185	0.235	0.215
541	159c	159c-2014-10-T0000010.WAV	0.055	0.08	0.06	0.135	0	0.06	0.055	0.065	0	0.07	0	0.065	0.08	0	0.095	0.06	0	0.115	0.11	0.065	0.12	0.08	0.105	0.12	0.125	0.1	0.08	0.175	0.08	0.105	0.065	0.2	0.185	0.145	0.095	0.095	0.16	0.165	0.135	0.17	0.17	0.16	0.225	0.175	0.2	0.185	0.215
542	159c	159c-2014-11-T0000011.WAV	0.055	0.105	0.06	0.125	0	0.06	0.055	0.065	0	0.075	0	0.07	0.08	0	0.095	0.06	0	0.12	0.115	0.065	0.12	0.095	0.11	0.12	0.135	0.105	0.085	0.165	0.09	0.09	0.08	0.185	0.185	0.135	0.095	0.09	0.155	0.16	0.135	0.165	0.165	0.155	0.215	0.18	0.21	0.175	0.22
543	159c	159c-2014-12-T0000012.WAV	0.055	0.08	0	0.165	0	0.06	0.055	0.07	0	0.07	0	0.07	0.08	0	0.085	0.055	0	0.105	0.105	0.065	0.115	0.125	0.09	0.095	0.1	0.08	0.07	0.15	0.075	0.185	0.16	0.17	0.18	0.11	0.08	0.07	0.12	0.155	0.1	0.14	0.155	0.14	0.21	0.16	0.175	0.16	0.205
544	159c	159c-2014-13-T0000013.WAV	0.07	0.09	0	0.15	0	0.055	0	0.065	0	0.065	0	0.065	0.065	0	0.075	0	0	0.09	0.09	0.055	0.105	0.16	0.085	0.095	0.09	0.075	0.085	0.14	0.095	0.175	0.21	0.155	0.165	0.1	0.105	0.095	0.115	0.14	0.095	0.13	0.14	0.13	0.195	0.15	0.185	0.145	0.21
545	159c	159c-2014-14-T0000014.WAV	0	0.075	0	0.155	0	0.055	0	0.065	0	0.055	0	0.06	0.065	0	0.07	0	0	0.085	0.09	0.055	0.095	0.115	0.075	0.085	0.085	0.065	0.055	0.13	0.065	0.18	0.15	0.145	0.155	0.095	0.07	0.06	0.105	0.13	0.085	0.12	0.13	0.12	0.185	0.14	0.165	0.14	0.19
546	159c	159c-2014-15-T0000015.WAV	0	0.08	0	0.15	0	0	0	0.065	0	0.06	0	0.06	0.06	0	0.075	0	0	0.1	0.1	0	0.11	0.115	0.075	0.08	0.075	0.06	0	0.12	0.06	0.17	0.145	0.135	0.155	0.085	0.065	0.055	0.1	0.125	0.085	0.115	0.125	0.115	0.175	0.165	0.21	0.125	0.225
547	159c	159c-2014-16-T0000016.WAV	0.09	0.1	0.09	0.12	0	0.085	0.075	0.06	0	0.085	0	0.08	0.11	0	0.13	0.095	0.055	0.15	0.145	0.095	0.155	0.125	0.16	0.18	0.17	0.14	0.115	0.225	0.13	0.125	0.11	0.25	0.225	0.195	0.14	0.15	0.215	0.21	0.195	0.23	0.215	0.215	0.265	0.205	0.24	0.235	0.255
548	159c	159c-2014-17-T0000017.WAV	0.07	0.085	0	0.155	0	0.065	0.055	0.075	0	0.075	0	0.08	0.075	0	0.075	0.06	0	0.09	0.09	0.065	0.14	0.135	0.095	0.105	0.11	0.09	0.125	0.165	0.085	0.165	0.165	0.175	0.18	0.12	0.095	0.085	0.13	0.155	0.11	0.15	0.16	0.145	0.21	0.14	0.155	0.17	0.19
549	159c	159c-2014-18-T0000018.WAV	0.06	0.08	0.055	0.14	0	0.065	0.055	0.065	0	0.075	0	0.08	0.08	0	0.085	0.06	0	0.1	0.1	0.07	0.115	0.095	0.105	0.115	0.12	0.1	0.085	0.175	0.065	0.14	0.075	0.19	0.195	0.135	0.08	0.08	0.145	0.17	0.12	0.165	0.175	0.16	0.23	0.165	0.175	0.19	0.2
550	159c	159c-2014-19-T0000019.WAV	0.055	0.085	0.06	0.14	0	0.065	0.06	0.065	0	0.075	0	0.075	0.09	0	0.095	0.06	0	0.105	0.105	0.075	0.12	0.09	0.105	0.12	0.125	0.1	0.095	0.175	0.09	0.12	0.095	0.195	0.205	0.14	0.08	0.085	0.15	0.18	0.13	0.17	0.18	0.17	0.24	0.175	0.175	0.195	0.205
551	159c	159c-2014-20-T0000020.WAV	0.07	0.095	0.085	0.125	0	0.08	0.07	0.06	0	0.09	0	0.08	0.115	0	0.12	0.085	0	0.13	0.14	0.095	0.15	0.1	0.13	0.145	0.155	0.125	0.11	0.21	0.095	0.095	0.08	0.23	0.23	0.17	0.105	0.11	0.185	0.215	0.16	0.205	0.22	0.195	0.275	0.2	0.195	0.23	0.23
552	185b	185b-2013-3-T0000001.WAV	0.315	0.125	0.23	0.16	0.075	0.115	0.105	0.105	0	0.21	0.125	0.15	0.195	0.11	0.195	0.215	0.13	0.27	0.26	0.145	0.26	0.41	0.405	0.52	0.5	0.375	0.44	0.515	0.47	0.405	0.36	0.6	0.645	0.515	0.415	0.45	0.5	0.62	0.49	0.57	0.52	0.57	0.565	0.635	0.565	0.58	0.62
553	185b	185b-2013-4-T0000002.WAV	0.345	0.135	0.25	0.135	0.07	0.125	0.125	0.095	0.085	0.245	0.155	0.155	0.23	0.145	0.23	0.255	0.14	0.345	0.315	0.17	0.335	0.335	0.355	0.465	0.515	0.39	0.505	0.48	0.4	0.345	0.3	0.595	0.73	0.495	0.355	0.385	0.455	0.64	0.435	0.555	0.57	0.575	0.68	0.665	0.605	0.605	0.67
554	185b	185b-2013-5-T0000003.WAV	0.21	0.145	0.24	0.125	0.085	0.135	0.125	0.12	0	0.23	0.15	0.185	0.24	0.11	0.245	0.25	0.145	0.34	0.375	0.205	0.305	0.245	0.225	0.235	0.28	0.225	0.25	0.305	0.225	0.18	0.215	0.34	0.435	0.295	0.225	0.23	0.345	0.36	0.26	0.32	0.365	0.315	0.485	0.61	0.68	0.345	0.635
555	185b	185b-2013-6-T0000004.WAV	0.21	0.155	0.24	0.165	0.08	0.145	0.145	0.12	0	0.245	0.155	0.205	0.25	0.125	0.235	0.245	0.145	0.355	0.39	0.205	0.33	0.25	0.215	0.225	0.27	0.21	0.23	0.305	0.21	0.185	0.21	0.34	0.425	0.29	0.21	0.22	0.335	0.355	0.255	0.32	0.36	0.31	0.48	0.595	0.67	0.34	0.615
556	185b	185b-2013-7-T0000005.WAV	0.37	0.16	0.305	0.125	0.09	0.17	0.16	0.13	0.135	0.26	0.195	0.175	0.245	0.2	0.225	0.29	0.18	0.245	0.295	0.19	0.285	0.385	0.405	0.535	0.525	0.41	0.525	0.525	0.425	0.385	0.325	0.635	0.725	0.52	0.365	0.435	0.475	0.64	0.52	0.605	0.555	0.595	0.65	0.6	0.465	0.63	0.54
557	185b	185b-2013-8-T0000006.WAV	0.215	0.14	0.24	0.125	0.09	0.14	0.125	0.115	0	0.225	0.145	0.175	0.235	0.11	0.25	0.25	0.145	0.355	0.355	0.195	0.325	0.255	0.245	0.255	0.3	0.235	0.265	0.32	0.245	0.185	0.225	0.36	0.42	0.315	0.24	0.255	0.365	0.36	0.28	0.335	0.37	0.33	0.485	0.585	0.675	0.365	0.62
558	185b	185b-2013-9-T0000007.WAV	0.26	0.14	0.26	0.135	0.095	0.14	0.14	0.115	0	0.245	0.16	0.205	0.25	0.11	0.25	0.265	0.155	0.32	0.38	0.215	0.335	0.305	0.265	0.305	0.365	0.28	0.325	0.35	0.305	0.255	0.265	0.41	0.54	0.395	0.295	0.31	0.4	0.45	0.32	0.395	0.43	0.41	0.545	0.68	0.65	0.455	0.65
559	185b	185b-2013-10-T0000008.WAV	0.245	0.13	0.24	0.105	0.08	0.145	0.13	0.1	0	0.245	0.14	0.21	0.26	0.115	0.285	0.245	0.14	0.41	0.39	0.21	0.34	0.29	0.23	0.245	0.29	0.23	0.235	0.31	0.26	0.205	0.26	0.325	0.345	0.33	0.265	0.265	0.365	0.325	0.285	0.33	0.365	0.315	0.405	0.495	0.605	0.35	0.49
560	185b	185b-2013-11-T0000009.WAV	0.23	0.135	0.25	0.1	0.095	0.145	0.135	0.125	0	0.25	0.16	0.18	0.255	0.12	0.27	0.255	0.155	0.335	0.38	0.21	0.335	0.26	0.255	0.28	0.32	0.255	0.29	0.32	0.255	0.21	0.22	0.38	0.48	0.33	0.24	0.265	0.365	0.385	0.295	0.365	0.395	0.345	0.51	0.635	0.66	0.39	0.64
561	185b	185b-2013-12-T0000010.WAV	0.18	0.13	0.21	0.105	0.09	0.13	0.105	0.115	0	0.2	0.13	0.17	0.215	0.1	0.22	0.215	0.145	0.335	0.33	0.18	0.3	0.245	0.265	0.28	0.315	0.25	0.295	0.345	0.265	0.215	0.22	0.395	0.445	0.35	0.255	0.285	0.385	0.38	0.315	0.37	0.385	0.36	0.48	0.57	0.625	0.4	0.57
562	185b	185b-2013-13-T0000011.WAV	0.155	0.125	0.18	0.095	0.105	0.13	0.13	0.11	0	0.18	0.115	0.165	0.22	0.105	0.225	0.185	0.12	0.355	0.29	0.175	0.265	0.19	0.16	0.16	0.2	0.17	0.15	0.245	0.15	0.12	0.17	0.25	0.275	0.22	0.18	0.155	0.255	0.255	0.195	0.25	0.265	0.225	0.295	0.325	0.49	0.27	0.37
563	185b	185b-2013-14-T0000012.WAV	0.145	0.165	0.165	0.135	0.09	0.165	0.145	0.14	0.06	0.185	0.125	0.165	0.22	0.115	0.22	0.185	0.145	0.335	0.265	0.195	0.24	0.175	0.18	0.19	0.22	0.2	0.16	0.275	0.155	0.15	0.15	0.26	0.295	0.235	0.17	0.17	0.265	0.285	0.215	0.255	0.29	0.255	0.32	0.33	0.455	0.29	0.395
564	185b	185b-2013-15-T0000013.WAV	0.195	0.16	0.205	0.115	0.09	0.175	0.17	0.125	0.055	0.23	0.14	0.185	0.24	0.11	0.24	0.215	0.15	0.36	0.305	0.21	0.29	0.22	0.165	0.18	0.21	0.185	0.15	0.26	0.145	0.14	0.175	0.26	0.3	0.225	0.17	0.16	0.26	0.285	0.205	0.25	0.29	0.24	0.335	0.34	0.47	0.28	0.405
565	185b	185b-2013-16-T0000014.WAV	0.185	0.16	0.22	0.12	0.105	0.2	0.18	0.16	0.075	0.22	0.16	0.195	0.285	0.125	0.295	0.245	0.19	0.375	0.31	0.245	0.32	0.195	0.185	0.2	0.225	0.2	0.175	0.275	0.175	0.155	0.18	0.28	0.29	0.255	0.205	0.18	0.3	0.28	0.225	0.285	0.295	0.245	0.335	0.325	0.445	0.3	0.37
566	185b	185b-2013-17-T0000015.WAV	0.15	0.155	0.18	0.13	0.135	0.19	0.16	0.165	0.065	0.205	0.14	0.19	0.255	0.155	0.255	0.21	0.185	0.32	0.26	0.22	0.255	0.175	0.18	0.18	0.21	0.19	0.155	0.235	0.17	0.145	0.185	0.245	0.22	0.235	0.195	0.18	0.285	0.235	0.215	0.265	0.255	0.205	0.285	0.24	0.355	0.27	0.29
567	185b	185b-2013-18-T0000016.WAV	0.165	0.15	0.22	0.11	0.09	0.15	0.135	0.135	0.055	0.225	0.135	0.17	0.26	0.105	0.255	0.225	0.145	0.405	0.365	0.215	0.31	0.185	0.225	0.24	0.28	0.22	0.245	0.32	0.195	0.16	0.16	0.36	0.385	0.29	0.19	0.215	0.325	0.345	0.265	0.34	0.365	0.305	0.435	0.505	0.625	0.36	0.525
568	185b	185b-2013-19-T0000017.WAV	0.18	0.165	0.205	0.12	0.105	0.185	0.165	0.14	0.07	0.225	0.15	0.175	0.255	0.095	0.26	0.22	0.165	0.4	0.325	0.235	0.31	0.205	0.195	0.2	0.225	0.205	0.18	0.27	0.18	0.16	0.18	0.285	0.29	0.26	0.2	0.185	0.3	0.285	0.22	0.27	0.3	0.245	0.335	0.345	0.49	0.3	0.385
569	185b	185b-2013-20-T0000018.WAV	0.145	0.145	0.155	0.125	0.085	0.17	0.16	0.125	0.055	0.19	0.115	0.16	0.205	0.095	0.225	0.18	0.145	0.33	0.265	0.19	0.24	0.165	0.155	0.16	0.185	0.16	0.13	0.225	0.13	0.125	0.14	0.25	0.26	0.205	0.16	0.14	0.235	0.245	0.19	0.23	0.25	0.215	0.31	0.295	0.415	0.25	0.365
570	185b	185b-2013-21-T0000019.WAV	0.15	0.135	0.165	0.115	0.085	0.175	0.15	0.115	0	0.19	0.125	0.16	0.21	0.085	0.23	0.19	0.155	0.32	0.26	0.2	0.245	0.18	0.17	0.185	0.2	0.185	0.145	0.245	0.155	0.14	0.17	0.255	0.25	0.23	0.19	0.165	0.265	0.25	0.205	0.25	0.26	0.22	0.305	0.265	0.375	0.265	0.325
571	185b	185b-2013-22-T0000020.WAV	0.155	0.15	0.21	0.12	0.07	0.165	0.14	0.14	0.06	0.195	0.125	0.175	0.275	0.095	0.28	0.225	0.155	0.425	0.325	0.235	0.3	0.18	0.215	0.24	0.27	0.22	0.215	0.315	0.185	0.155	0.165	0.34	0.34	0.275	0.195	0.2	0.325	0.335	0.275	0.335	0.355	0.305	0.395	0.405	0.55	0.35	0.455
572	185b	185b-2013-23-T0000021.WAV	0.15	0.15	0.16	0.12	0.065	0.165	0.135	0.125	0.06	0.2	0.11	0.155	0.205	0.075	0.225	0.18	0.135	0.32	0.25	0.19	0.255	0.175	0.175	0.185	0.21	0.19	0.16	0.27	0.15	0.135	0.15	0.265	0.295	0.23	0.17	0.16	0.26	0.28	0.21	0.255	0.29	0.25	0.33	0.3	0.39	0.28	0.37
573	185b	185b-2013-24-T0000022.WAV	0.12	0.11	0.115	0.105	0.07	0.13	0.12	0.085	0	0.15	0.08	0.125	0.135	0.055	0.155	0.125	0.1	0.215	0.2	0.13	0.19	0.14	0.15	0.15	0.17	0.15	0.12	0.21	0.12	0.11	0.135	0.24	0.23	0.195	0.15	0.135	0.22	0.215	0.175	0.21	0.22	0.195	0.28	0.245	0.315	0.225	0.295
574	188a	188a-2013-7-T0000001.WAV	0.2	0.405	0.295	0.19	0.1	0.245	0.23	0.195	0.23	0.355	0.27	0.17	0	0.13	0.14	0.235	0.125	0.225	0.105	0.275	0.27	0.055	0.225	0.105	0.155	0.26	0.2	0.15	0.075	0	0.095	0.07	0.085	0.1	0.09	0.085	0.115	0.105	0	0.06	0.125	0.1	0	0	0	0	0.11
575	188a	188a-2013-8-T0000002.WAV	0.215	0.4	0.32	0.195	0.115	0.235	0.235	0.2	0.225	0.375	0.27	0.17	0	0.135	0.15	0.225	0.13	0.23	0.11	0.285	0.265	0.13	0.305	0.14	0.22	0.305	0.285	0.18	0.115	0	0.16	0.1	0.125	0.135	0.135	0.145	0.13	0.135	0.075	0.09	0.15	0.14	0.085	0	0	0.08	0.125
576	188a	188a-2013-9-T0000003.WAV	0.26	0.435	0.345	0.255	0.125	0.26	0.275	0.225	0.27	0.365	0.255	0.195	0	0.135	0.165	0.24	0.14	0.26	0.145	0.35	0.305	0.115	0.31	0.135	0.225	0.32	0.275	0.185	0.105	0	0.135	0.105	0.125	0.14	0.125	0.125	0.135	0.135	0.07	0.095	0.155	0.145	0.1	0	0	0.08	0.125
577	188a	188a-2013-10-T0000004.WAV	0.22	0.4	0.275	0.185	0.1	0.22	0.22	0.19	0.225	0.345	0.24	0.16	0	0.125	0.13	0.215	0.115	0.21	0.095	0.27	0.24	0.07	0.26	0.11	0.18	0.285	0.225	0.155	0.075	0	0.1	0.07	0.095	0.105	0.09	0.09	0.11	0.105	0	0.06	0.125	0.11	0.055	0	0	0	0.12
578	188a	188a-2013-11-T0000005.WAV	0.305	0.45	0.39	0.43	0.155	0.35	0.35	0.335	0.48	0.365	0.3	0.335	0.185	0.17	0.22	0.27	0.215	0.375	0.27	0.44	0.37	0	0.12	0.09	0.1	0.17	0.135	0.13	0.055	0	0.07	0.075	0.08	0.085	0.08	0.07	0.105	0.095	0	0.06	0.12	0.07	0.06	0	0	0	0.115
579	188a	188a-2013-12-T0000006.WAV	0.275	0.45	0.325	0.285	0.125	0.28	0.28	0.25	0.3	0.385	0.265	0.23	0.065	0.14	0.17	0.24	0.155	0.28	0.165	0.345	0.315	0.105	0.31	0.125	0.215	0.315	0.27	0.165	0.095	0	0.13	0.075	0.105	0.125	0.115	0.115	0.115	0.115	0	0.065	0.135	0.125	0.065	0	0	0.055	0.115
580	188a	188a-2013-13-T0000007.WAV	0.295	0.445	0.395	0.38	0.155	0.325	0.33	0.295	0.435	0.36	0.285	0.29	0.165	0.16	0.22	0.27	0.21	0.345	0.235	0.425	0.34	0.075	0.25	0.11	0.175	0.275	0.225	0.15	0.08	0	0.105	0.08	0.09	0.11	0.095	0.095	0.11	0.1	0	0.055	0.125	0.105	0	0	0	0	0.1
581	188a	188a-2013-14-T0000008.WAV	0.29	0.485	0.36	0.385	0.17	0.34	0.34	0.32	0.455	0.395	0.325	0.305	0.185	0.17	0.205	0.255	0.21	0.345	0.23	0.395	0.335	0.145	0.305	0.12	0.21	0.31	0.275	0.155	0.115	0	0.18	0.055	0.1	0.11	0.13	0.13	0.1	0.1	0	0	0.12	0.115	0	0	0	0	0.105
582	188a	188a-2013-15-T0000009.WAV	0.355	0.46	0.365	0.4	0.2	0.335	0.335	0.35	0.435	0.38	0.31	0.32	0.175	0.195	0.215	0.28	0.21	0.345	0.235	0.39	0.35	0.235	0.27	0.135	0.215	0.3	0.28	0.15	0.155	0.14	0.3	0.06	0.1	0.115	0.17	0.17	0.11	0.105	0	0.055	0.125	0.11	0.055	0	0	0.055	0.11
583	188a	188a-2013-16-T0000010.WAV	0.28	0.435	0.375	0.37	0.19	0.305	0.32	0.295	0.405	0.395	0.29	0.28	0.16	0.18	0.205	0.26	0.205	0.315	0.225	0.43	0.315	0.11	0.295	0.11	0.195	0.285	0.265	0.15	0.09	0	0.135	0.055	0.095	0.105	0.105	0.11	0.1	0.095	0	0	0.11	0.105	0	0	0	0	0.1
584	188a	188a-2013-17-T0000011.WAV	0.275	0.445	0.335	0.285	0.145	0.28	0.28	0.275	0.295	0.375	0.26	0.235	0.075	0.175	0.18	0.275	0.155	0.265	0.165	0.355	0.29	0.13	0.29	0.11	0.195	0.28	0.265	0.145	0.1	0	0.155	0.065	0.1	0.105	0.125	0.125	0.095	0.095	0	0.06	0.115	0.115	0.055	0	0	0	0.105
585	188a	188a-2013-18-T0000012.WAV	0.31	0.445	0.365	0.395	0.25	0.315	0.32	0.32	0.435	0.345	0.325	0.325	0.225	0.2	0.225	0.28	0.245	0.325	0.255	0.43	0.32	0.1	0.265	0.115	0.19	0.305	0.245	0.155	0.095	0	0.135	0.06	0.095	0.11	0.11	0.115	0.105	0.11	0	0	0.13	0.11	0	0	0	0	0.12
586	188a	188a-2013-19-T0000013.WAV	0.36	0.49	0.385	0.465	0.22	0.41	0.41	0.4	0.55	0.41	0.415	0.385	0.27	0.245	0.275	0.315	0.295	0.405	0.28	0.445	0.38	0.175	0.275	0.105	0.195	0.255	0.27	0.135	0.115	0.055	0.21	0.055	0.09	0.1	0.135	0.14	0.09	0.085	0	0	0.105	0.1	0	0	0	0	0.095
587	188a	188a-2013-20-T0000014.WAV	0.335	0.47	0.36	0.415	0.195	0.38	0.33	0.34	0.46	0.365	0.325	0.325	0.195	0.215	0.215	0.325	0.22	0.345	0.25	0.43	0.355	0.185	0.23	0.1	0.17	0.235	0.235	0.125	0.105	0.12	0.21	0	0.075	0.085	0.125	0.125	0.085	0.08	0	0	0.1	0.085	0	0	0	0	0.09
588	188a	188a-2013-21-T0000015.WAV	0.375	0.475	0.365	0.485	0.25	0.44	0.395	0.415	0.625	0.375	0.445	0.425	0.345	0.28	0.28	0.335	0.295	0.375	0.275	0.425	0.365	0.135	0.315	0.12	0.215	0.285	0.29	0.16	0.105	0	0.165	0.06	0.1	0.115	0.125	0.125	0.105	0.095	0	0	0.115	0.12	0.055	0	0	0	0.105
589	188a	188a-2013-22-T0000016.WAV	0.375	0.48	0.335	0.47	0.23	0.41	0.37	0.415	0.62	0.39	0.44	0.405	0.33	0.265	0.265	0.32	0.3	0.39	0.28	0.395	0.355	0.135	0.31	0.115	0.21	0.295	0.28	0.155	0.1	0	0.16	0.055	0.095	0.115	0.12	0.12	0.1	0.095	0	0	0.115	0.115	0	0	0	0	0.1
590	188a	188a-2013-23-T0000017.WAV	0.31	0.505	0.35	0.34	0.165	0.33	0.275	0.3	0.345	0.385	0.285	0.29	0.095	0.215	0.175	0.34	0.175	0.315	0.2	0.375	0.3	0.16	0.245	0.115	0.18	0.215	0.235	0.17	0.11	0.09	0.155	0.11	0.135	0.12	0.125	0.125	0.115	0.115	0.075	0.12	0.12	0.125	0.11	0.105	0.125	0.11	0.16
591	188a	188a-2013-24-T0000018.WAV	0.35	0.49	0.42	0.455	0.24	0.4	0.4	0.39	0.585	0.44	0.48	0.37	0.305	0.29	0.295	0.335	0.29	0.375	0.25	0.435	0.39	0.09	0.175	0.11	0.14	0.195	0.19	0.155	0.095	0.075	0.12	0.1	0.11	0.115	0.115	0.11	0.12	0.1	0.085	0.1	0.115	0.1	0.125	0.085	0.095	0.09	0.115
592	188a	188a-2013-25-T0000019.WAV	0.385	0.46	0.405	0.485	0.29	0.455	0.435	0.45	0.65	0.355	0.5	0.42	0.395	0.29	0.32	0.34	0.35	0.4	0.29	0.48	0.385	0.1	0.235	0.12	0.175	0.265	0.225	0.16	0.1	0	0.14	0.07	0.1	0.11	0.115	0.115	0.115	0.11	0	0.06	0.125	0.105	0.055	0	0	0	0.12
593	188a	188a-2013-26-T0000020.WAV	0.39	0.47	0.395	0.5	0.32	0.49	0.48	0.46	0.685	0.305	0.545	0.435	0.445	0.36	0.375	0.375	0.375	0.37	0.27	0.495	0.375	0.105	0.235	0.115	0.175	0.285	0.23	0.15	0.095	0	0.14	0.06	0.09	0.105	0.11	0.11	0.105	0.105	0.055	0.07	0.125	0.1	0	0	0	0	0.11
594	188a	188a-2013-27-T0000021.WAV	0.375	0.35	0.39	0.46	0.305	0.415	0.435	0.41	0.595	0.38	0.505	0.37	0.385	0.34	0.305	0.33	0.32	0.375	0.255	0.43	0.48	0.07	0.135	0.09	0.11	0.17	0.15	0.12	0.065	0	0.1	0.07	0.07	0.085	0.09	0.085	0.1	0.085	0	0	0.12	0.065	0	0	0	0	0.115
595	188a	188a-2013-28-T0000022.WAV	0.31	0.435	0.365	0.435	0.185	0.32	0.34	0.35	0.48	0.36	0.305	0.37	0.25	0.18	0.215	0.255	0.225	0.35	0.305	0.41	0.33	0.145	0.29	0.115	0.2	0.275	0.275	0.145	0.105	0	0.17	0.06	0.095	0.11	0.125	0.135	0.095	0.09	0	0	0.11	0.11	0.055	0	0	0	0.105
596	188a	188a-2013-29-T0000023.WAV	0.265	0.455	0.36	0.33	0.15	0.305	0.315	0.27	0.345	0.415	0.315	0.265	0.105	0.175	0.21	0.255	0.19	0.34	0.2	0.375	0.335	0.1	0.245	0.115	0.18	0.26	0.225	0.175	0.09	0	0.115	0.1	0.12	0.125	0.105	0.11	0.12	0.12	0.065	0.085	0.14	0.13	0.085	0.06	0.07	0.07	0.14
597	188a	188a-2013-30-T0000024.WAV	0.375	0.47	0.395	0.485	0.185	0.375	0.375	0.4	0.53	0.38	0.345	0.4	0.27	0.205	0.235	0.29	0.255	0.4	0.3	0.455	0.375	0.07	0.195	0.1	0.145	0.24	0.19	0.14	0.075	0	0.1	0.065	0.08	0.095	0.09	0.085	0.1	0.095	0	0.06	0.12	0.09	0	0	0	0	0.11
598	188a	188a-2013-31-T0000025.WAV	0.415	0.445	0.455	0.535	0.24	0.43	0.45	0.45	0.575	0.4	0.43	0.455	0.305	0.245	0.28	0.315	0.3	0.445	0.34	0.52	0.42	0.055	0.165	0.085	0.12	0.19	0.155	0.125	0.06	0	0.085	0.06	0.075	0.08	0.075	0.07	0.095	0.08	0	0.06	0.105	0.075	0	0	0	0	0.1
599	188a	188a-2013-32-T0000026.WAV	0.415	0.445	0.335	0.495	0.22	0.435	0.375	0.38	0.635	0.355	0.435	0.39	0.325	0.25	0.255	0.375	0.275	0.385	0.27	0.415	0.39	0	0.125	0.08	0.1	0.175	0.14	0.115	0.055	0	0.07	0.06	0.07	0.075	0.07	0.07	0.09	0.085	0	0.06	0.11	0.065	0	0	0	0	0.11
600	188a	188a-2013-33-T0000027.WAV	0.39	0.51	0.42	0.44	0.21	0.41	0.37	0.38	0.495	0.46	0.42	0.355	0.2	0.245	0.265	0.345	0.285	0.405	0.24	0.405	0.405	0.175	0.265	0.105	0.185	0.265	0.255	0.13	0.1	0.065	0.195	0	0.085	0.1	0.125	0.12	0.09	0.085	0	0	0.11	0.1	0	0	0	0	0.1
601	188a	188a-2013-34-T0000028.WAV	0.305	0.44	0.415	0.415	0.185	0.36	0.355	0.335	0.46	0.42	0.36	0.335	0.2	0.205	0.245	0.275	0.26	0.38	0.265	0.435	0.365	0.165	0.295	0.125	0.205	0.275	0.285	0.155	0.12	0.06	0.19	0.07	0.11	0.125	0.145	0.145	0.11	0.105	0	0.06	0.115	0.12	0.065	0	0	0.055	0.115
602	188a	188a-2013-35-T0000029.WAV	0.395	0.44	0.415	0.495	0.215	0.38	0.4	0.41	0.545	0.365	0.395	0.405	0.29	0.225	0.25	0.31	0.265	0.395	0.295	0.47	0.38	0.06	0.155	0.09	0.115	0.2	0.155	0.125	0.06	0	0.08	0.065	0.075	0.08	0.075	0.07	0.1	0.09	0	0.06	0.115	0.075	0	0	0	0	0.115
603	188a	188a-2013-36-T0000030.WAV	0.38	0.5	0.34	0.425	0.215	0.425	0.355	0.37	0.56	0.375	0.43	0.345	0.26	0.25	0.265	0.355	0.27	0.34	0.24	0.39	0.355	0.095	0.23	0.095	0.155	0.23	0.215	0.135	0.085	0	0.125	0.055	0.085	0.1	0.105	0.105	0.09	0.09	0	0	0.11	0.095	0	0	0	0	0.105
604	188a	188a-2013-37-T0000031.WAV	0.355	0.485	0.405	0.475	0.225	0.395	0.39	0.4	0.53	0.37	0.365	0.39	0.26	0.24	0.255	0.315	0.27	0.41	0.29	0.48	0.365	0.19	0.285	0.115	0.195	0.225	0.29	0.155	0.12	0.07	0.22	0.06	0.1	0.115	0.15	0.155	0.095	0.085	0	0	0.105	0.115	0.06	0	0	0	0.095
605	188a	188a-2013-38-T0000032.WAV	0.29	0.405	0.37	0.355	0.18	0.31	0.315	0.31	0.345	0.33	0.27	0.275	0.125	0.185	0.19	0.27	0.18	0.305	0.215	0.415	0.31	0.21	0.285	0.105	0.195	0.28	0.265	0.13	0.105	0.15	0.255	0	0.08	0.095	0.12	0.115	0.085	0.085	0	0	0.1	0.1	0	0	0	0	0.085
606	188a	188a-2013-39-T0000033.WAV	0.39	0.47	0.36	0.4	0.18	0.34	0.33	0.36	0.47	0.36	0.31	0.33	0.21	0.21	0.215	0.305	0.215	0.335	0.24	0.415	0.325	0.195	0.305	0.13	0.21	0.315	0.28	0.16	0.125	0.075	0.225	0.065	0.1	0.115	0.15	0.145	0.12	0.105	0	0.06	0.13	0.115	0	0	0	0	0.11
607	189a	189a-2013-1-T0000001.WAV	0.295	0.175	0.2	0.205	0.065	0.155	0.15	0.095	0.06	0.165	0.13	0.16	0.155	0.09	0.145	0.19	0.125	0.145	0.23	0.155	0.15	0.435	0.275	0.24	0.25	0.235	0.265	0.295	0.29	0.295	0.345	0.255	0.245	0.295	0.29	0.28	0.34	0.23	0.28	0.28	0.27	0.245	0.255	0.265	0.22	0.28	0.215
608	189a	189a-2013-2-T0000002.WAV	0.275	0.215	0.22	0.16	0.11	0.15	0.145	0.115	0.1	0.205	0.12	0.185	0.235	0.09	0.22	0.21	0.125	0.22	0.275	0.205	0.25	0.415	0.265	0.255	0.295	0.255	0.3	0.37	0.26	0.245	0.315	0.34	0.355	0.325	0.255	0.265	0.36	0.36	0.3	0.34	0.385	0.34	0.385	0.315	0.34	0.38	0.34
609	189a	189a-2013-3-T0000003.WAV	0.3	0.205	0.235	0.215	0.13	0.155	0.15	0.12	0.1	0.225	0.125	0.18	0.23	0.1	0.215	0.23	0.115	0.225	0.295	0.21	0.24	0.385	0.285	0.245	0.27	0.255	0.285	0.355	0.27	0.31	0.27	0.315	0.31	0.33	0.27	0.255	0.37	0.325	0.285	0.315	0.36	0.31	0.35	0.33	0.325	0.36	0.295
610	189a	189a-2013-4-T0000004.WAV	0.3	0.125	0.245	0.19	0	0.15	0.125	0.095	0	0.245	0.115	0.205	0.295	0.07	0.295	0.22	0.12	0.3	0.4	0.215	0.4	0.375	0.37	0.385	0.445	0.375	0.43	0.455	0.355	0.355	0.35	0.465	0.535	0.465	0.325	0.345	0.48	0.51	0.37	0.47	0.59	0.505	0.565	0.595	0.565	0.56	0.54
611	189a	189a-2013-5-T0000005.WAV	0.29	0.105	0.245	0.165	0	0.14	0.125	0.085	0	0.21	0.09	0.175	0.25	0.065	0.285	0.23	0.1	0.32	0.38	0.2	0.37	0.37	0.31	0.325	0.37	0.32	0.295	0.39	0.37	0.325	0.325	0.375	0.385	0.44	0.35	0.345	0.48	0.39	0.365	0.39	0.455	0.4	0.405	0.46	0.505	0.46	0.455
612	189a	189a-2013-6-T0000006.WAV	0.32	0.12	0.27	0.195	0	0.145	0.125	0.095	0	0.245	0.105	0.195	0.265	0.07	0.27	0.26	0.105	0.255	0.325	0.215	0.32	0.39	0.34	0.36	0.41	0.35	0.42	0.43	0.36	0.36	0.325	0.4	0.425	0.455	0.33	0.355	0.495	0.41	0.39	0.425	0.495	0.415	0.41	0.44	0.405	0.48	0.395
613	189a	189a-2013-7-T0000007.WAV	0.275	0.195	0.245	0.185	0.08	0.14	0.125	0.09	0.065	0.225	0.1	0.185	0.25	0.08	0.28	0.22	0.105	0.31	0.38	0.205	0.365	0.35	0.275	0.275	0.325	0.285	0.25	0.375	0.3	0.315	0.3	0.36	0.36	0.38	0.305	0.295	0.43	0.38	0.33	0.355	0.435	0.37	0.405	0.465	0.5	0.415	0.445
614	189a	189a-2013-8-T0000008.WAV	0.255	0.17	0.23	0.165	0.055	0.115	0.1	0.07	0	0.2	0.09	0.17	0.24	0.07	0.255	0.205	0.09	0.28	0.33	0.19	0.335	0.33	0.305	0.31	0.36	0.31	0.27	0.42	0.325	0.265	0.295	0.41	0.365	0.42	0.3	0.325	0.46	0.4	0.365	0.405	0.46	0.41	0.425	0.46	0.455	0.465	0.395
615	189a	189a-2013-9-T0000009.WAV	0.265	0.125	0.23	0.18	0	0.155	0.15	0.09	0	0.225	0.115	0.195	0.26	0.075	0.275	0.22	0.12	0.31	0.37	0.215	0.32	0.315	0.235	0.245	0.245	0.23	0.235	0.325	0.22	0.305	0.265	0.305	0.33	0.305	0.245	0.215	0.345	0.325	0.26	0.29	0.355	0.305	0.365	0.375	0.46	0.34	0.425
616	189a	189a-2013-10-T0000010.WAV	0.245	0.11	0.24	0.14	0	0.115	0.1	0.07	0	0.2	0.105	0.175	0.255	0.06	0.27	0.215	0.1	0.295	0.35	0.19	0.35	0.32	0.3	0.32	0.36	0.295	0.275	0.425	0.3	0.22	0.285	0.44	0.435	0.395	0.28	0.305	0.445	0.435	0.365	0.42	0.48	0.44	0.475	0.51	0.53	0.485	0.465
617	189a	189a-2013-11-T0000011.WAV	0.22	0.11	0.215	0.15	0	0.115	0.11	0.075	0	0.175	0.09	0.155	0.23	0	0.25	0.2	0.09	0.3	0.335	0.185	0.32	0.3	0.26	0.265	0.295	0.265	0.21	0.36	0.27	0.21	0.27	0.35	0.35	0.35	0.275	0.275	0.4	0.355	0.32	0.34	0.39	0.345	0.375	0.415	0.475	0.385	0.43
618	189a	189a-2013-12-T0000012.WAV	0.285	0.245	0.24	0.22	0.115	0.135	0.11	0.13	0.1	0.19	0.105	0.16	0.18	0.115	0.19	0.23	0.1	0.215	0.255	0.17	0.2	0.335	0.275	0.275	0.265	0.25	0.265	0.33	0.285	0.315	0.255	0.295	0.29	0.325	0.275	0.29	0.39	0.27	0.325	0.325	0.31	0.285	0.265	0.305	0.265	0.335	0.26
619	189a	189a-2013-13-T0000013.WAV	0.26	0.15	0.25	0.18	0	0.115	0.1	0.08	0	0.22	0.105	0.17	0.255	0.065	0.27	0.235	0.105	0.375	0.395	0.195	0.385	0.33	0.295	0.31	0.365	0.305	0.29	0.415	0.3	0.23	0.285	0.435	0.505	0.4	0.285	0.305	0.44	0.455	0.365	0.41	0.495	0.445	0.52	0.65	0.7	0.475	0.66
620	189a	189a-2013-14-T0000014.WAV	0.27	0.22	0.245	0.215	0.1	0.125	0.11	0.13	0.075	0.22	0.115	0.18	0.255	0.11	0.27	0.235	0.105	0.3	0.33	0.21	0.315	0.32	0.275	0.28	0.315	0.27	0.265	0.39	0.27	0.305	0.27	0.375	0.355	0.36	0.265	0.27	0.4	0.38	0.32	0.365	0.425	0.37	0.4	0.42	0.415	0.425	0.365
621	189a	189a-2013-15-T0000015.WAV	0.2	0.19	0.19	0.175	0.1	0.115	0.085	0.115	0.075	0.16	0.085	0.14	0.205	0.1	0.22	0.175	0.08	0.23	0.265	0.16	0.29	0.29	0.285	0.29	0.325	0.275	0.24	0.39	0.295	0.265	0.265	0.385	0.335	0.38	0.28	0.305	0.415	0.37	0.335	0.375	0.405	0.375	0.39	0.385	0.375	0.43	0.32
622	189a	189a-2013-16-T0000016.WAV	0.205	0.18	0.205	0.18	0.055	0.12	0.11	0.085	0.06	0.175	0.095	0.155	0.22	0.085	0.225	0.195	0.1	0.24	0.265	0.185	0.26	0.275	0.25	0.255	0.27	0.245	0.205	0.35	0.245	0.285	0.255	0.335	0.305	0.33	0.255	0.25	0.375	0.325	0.295	0.325	0.36	0.32	0.355	0.33	0.345	0.37	0.32
623	189a	189a-2013-17-T0000017.WAV	0.18	0.14	0.2	0.16	0	0.13	0.11	0.075	0	0.18	0.09	0.165	0.24	0.065	0.245	0.18	0.105	0.265	0.295	0.185	0.29	0.24	0.235	0.255	0.28	0.235	0.22	0.37	0.22	0.245	0.225	0.375	0.42	0.32	0.23	0.23	0.36	0.39	0.3	0.35	0.41	0.37	0.44	0.43	0.44	0.4	0.415
624	189a	189a-2013-18-T0000018.WAV	0.19	0.19	0.185	0.155	0.1	0.115	0.1	0.1	0.075	0.15	0.075	0.135	0.195	0.09	0.205	0.175	0.09	0.195	0.235	0.165	0.235	0.265	0.275	0.275	0.285	0.26	0.215	0.37	0.275	0.275	0.245	0.35	0.3	0.35	0.28	0.28	0.395	0.335	0.32	0.345	0.365	0.335	0.355	0.305	0.315	0.385	0.295
625	189a	189a-2013-19-T0000019.WAV	0.19	0.115	0.205	0.155	0	0.125	0.105	0.07	0.08	0.17	0.09	0.155	0.235	0.055	0.245	0.18	0.105	0.265	0.285	0.19	0.285	0.255	0.25	0.265	0.29	0.245	0.22	0.375	0.24	0.24	0.235	0.37	0.38	0.33	0.25	0.25	0.375	0.38	0.31	0.355	0.4	0.365	0.415	0.39	0.41	0.4	0.395
626	189a	189a-2013-20-T0000020.WAV	0.16	0.115	0.17	0.16	0	0.12	0.1	0.065	0	0.14	0.07	0.12	0.195	0	0.205	0.155	0.085	0.21	0.245	0.165	0.245	0.22	0.255	0.265	0.275	0.245	0.2	0.365	0.24	0.245	0.215	0.355	0.33	0.33	0.245	0.255	0.365	0.35	0.31	0.345	0.365	0.34	0.375	0.315	0.335	0.385	0.34
627	189a	189a-2013-21-T0000021.WAV	0.13	0.105	0.165	0.155	0	0.1	0.08	0.07	0	0.15	0.06	0.125	0.21	0	0.21	0.14	0.075	0.22	0.24	0.155	0.26	0.185	0.25	0.285	0.3	0.24	0.25	0.395	0.225	0.18	0.18	0.425	0.45	0.325	0.22	0.245	0.355	0.425	0.33	0.385	0.43	0.41	0.48	0.435	0.415	0.44	0.395
628	189a	189a-2013-22-T0000022.WAV	0.21	0.135	0.22	0.165	0	0.14	0.13	0.08	0	0.18	0.11	0.175	0.24	0.065	0.235	0.21	0.11	0.23	0.28	0.2	0.25	0.27	0.225	0.24	0.26	0.23	0.195	0.35	0.215	0.25	0.235	0.335	0.325	0.305	0.235	0.22	0.35	0.335	0.28	0.32	0.365	0.32	0.375	0.325	0.35	0.365	0.31
629	189a	189a-2013-23-T0000023.WAV	0.215	0.17	0.21	0.165	0.085	0.125	0.11	0.1	0.055	0.17	0.095	0.155	0.215	0.085	0.225	0.2	0.1	0.22	0.26	0.185	0.245	0.295	0.265	0.27	0.285	0.255	0.205	0.36	0.265	0.25	0.26	0.345	0.295	0.34	0.27	0.27	0.395	0.33	0.315	0.34	0.365	0.33	0.355	0.325	0.33	0.38	0.285
630	189a	189a-2013-24-T0000024.WAV	0.28	0.15	0.23	0.17	0.055	0.15	0.135	0.08	0	0.185	0.12	0.17	0.225	0.08	0.235	0.23	0.11	0.225	0.31	0.19	0.235	0.345	0.25	0.245	0.25	0.25	0.195	0.325	0.26	0.265	0.285	0.295	0.265	0.325	0.275	0.26	0.375	0.28	0.29	0.3	0.32	0.28	0.3	0.33	0.335	0.335	0.285
631	189a	189a-2013-25-T0000025.WAV	0.205	0.135	0.22	0.145	0	0.13	0.12	0.075	0	0.17	0.105	0.16	0.235	0.06	0.245	0.21	0.105	0.245	0.275	0.195	0.255	0.28	0.255	0.265	0.275	0.24	0.19	0.355	0.245	0.195	0.24	0.35	0.31	0.32	0.25	0.25	0.375	0.33	0.315	0.345	0.36	0.33	0.365	0.325	0.355	0.37	0.32
632	189a	189a-2013-26-T0000026.WAV	0.235	0.205	0.245	0.2	0.12	0.125	0.115	0.12	0.07	0.195	0.115	0.17	0.245	0.105	0.26	0.23	0.11	0.29	0.3	0.205	0.295	0.295	0.275	0.29	0.305	0.26	0.22	0.385	0.265	0.205	0.245	0.38	0.33	0.35	0.255	0.275	0.4	0.36	0.34	0.375	0.4	0.365	0.385	0.375	0.39	0.41	0.335
633	189a	189a-2013-27-T0000027.WAV	0.175	0.14	0.165	0.155	0	0.115	0.1	0.075	0	0.145	0.075	0.13	0.185	0.06	0.205	0.15	0.085	0.21	0.26	0.155	0.25	0.25	0.235	0.23	0.25	0.23	0.18	0.33	0.245	0.26	0.24	0.31	0.295	0.315	0.265	0.25	0.35	0.31	0.275	0.295	0.33	0.3	0.335	0.305	0.34	0.345	0.355
634	189a	189a-2013-28-T0000028.WAV	0.18	0.115	0.185	0.165	0	0.125	0.11	0.08	0	0.15	0.08	0.14	0.205	0	0.22	0.165	0.095	0.22	0.255	0.175	0.245	0.245	0.24	0.24	0.255	0.235	0.185	0.335	0.24	0.255	0.235	0.325	0.305	0.315	0.255	0.24	0.365	0.32	0.29	0.315	0.345	0.31	0.35	0.3	0.33	0.355	0.325
635	189a	189a-2013-29-T0000029.WAV	0.24	0.125	0.23	0.145	0	0.14	0.125	0.075	0	0.19	0.115	0.175	0.245	0.065	0.25	0.22	0.105	0.24	0.3	0.2	0.265	0.305	0.245	0.25	0.275	0.25	0.195	0.355	0.25	0.22	0.27	0.335	0.3	0.335	0.265	0.25	0.38	0.32	0.295	0.325	0.36	0.32	0.355	0.345	0.37	0.37	0.305
636	189a	189a-2013-30-T0000030.WAV	0.18	0.11	0.18	0.165	0	0.12	0.1	0.065	0	0.155	0.08	0.135	0.21	0	0.23	0.165	0.09	0.245	0.28	0.17	0.275	0.26	0.255	0.255	0.28	0.255	0.2	0.36	0.26	0.235	0.245	0.345	0.33	0.34	0.27	0.265	0.385	0.345	0.305	0.33	0.37	0.335	0.365	0.355	0.39	0.38	0.375
637	189a	189a-2013-31-T0000031.WAV	0.16	0.115	0.16	0.165	0	0.12	0.105	0.065	0	0.135	0.07	0.12	0.18	0	0.195	0.145	0.085	0.195	0.22	0.155	0.22	0.22	0.22	0.225	0.235	0.215	0.165	0.315	0.215	0.245	0.21	0.31	0.285	0.295	0.24	0.22	0.335	0.29	0.27	0.295	0.315	0.285	0.33	0.275	0.295	0.33	0.315
638	189a	189a-2013-32-T0000032.WAV	0.135	0.105	0.155	0.16	0	0.105	0.085	0.065	0	0.135	0.055	0.11	0.175	0	0.185	0.14	0.07	0.195	0.205	0.15	0.23	0.19	0.25	0.275	0.275	0.23	0.2	0.36	0.225	0.205	0.195	0.37	0.325	0.31	0.205	0.245	0.345	0.35	0.315	0.355	0.37	0.35	0.38	0.305	0.315	0.385	0.32
639	190a	190a-2013-1-T0000001.WAV	0.085	0.07	0.06	0.09	0	0.055	0.065	0.085	0	0.13	0	0.105	0.11	0	0.145	0.065	0	0.265	0.26	0.08	0.175	0.195	0.14	0.145	0.155	0.115	0.1	0.245	0.11	0.13	0.14	0.265	0.235	0.2	0.155	0.14	0.205	0.185	0.175	0.225	0.195	0.21	0.255	0.335	0.515	0.21	0.445
640	190a	190a-2013-2-T0000002.WAV	0.075	0.07	0.055	0.09	0	0.055	0.065	0.08	0	0.13	0	0.105	0.115	0	0.145	0.06	0	0.26	0.265	0.08	0.18	0.16	0.13	0.135	0.145	0.11	0.085	0.22	0.1	0.13	0.12	0.24	0.225	0.185	0.14	0.125	0.19	0.17	0.165	0.21	0.185	0.19	0.23	0.34	0.525	0.195	0.455
641	190a	190a-2013-3-T0000003.WAV	0.07	0.075	0.055	0.09	0	0.055	0.06	0.085	0	0.125	0	0.1	0.095	0	0.13	0.06	0	0.265	0.235	0.065	0.155	0.16	0.14	0.14	0.145	0.105	0.09	0.245	0.11	0.13	0.125	0.25	0.225	0.195	0.16	0.14	0.21	0.175	0.185	0.23	0.18	0.215	0.25	0.28	0.465	0.215	0.395
642	190a	190a-2013-4-T0000004.WAV	0.07	0.07	0	0.085	0	0	0.055	0.08	0	0.115	0	0.095	0.095	0	0.13	0.055	0	0.28	0.22	0.065	0.155	0.155	0.115	0.12	0.125	0.1	0.075	0.205	0.085	0.115	0.115	0.225	0.2	0.165	0.125	0.115	0.17	0.16	0.145	0.19	0.17	0.175	0.215	0.245	0.465	0.18	0.375
643	190a	190a-2013-5-T0000005.WAV	0.07	0.07	0.055	0.085	0	0.06	0.065	0.085	0	0.125	0	0.105	0.105	0	0.14	0.055	0	0.275	0.25	0.075	0.17	0.135	0.125	0.13	0.14	0.11	0.08	0.225	0.095	0.115	0.1	0.245	0.195	0.19	0.14	0.125	0.195	0.16	0.165	0.205	0.175	0.19	0.22	0.31	0.505	0.2	0.43
644	190a	190a-2013-6-T0000006.WAV	0.075	0.07	0.075	0.095	0	0.075	0.075	0.075	0	0.125	0	0.1	0.125	0	0.15	0.075	0	0.255	0.255	0.085	0.19	0.135	0.13	0.15	0.16	0.13	0.09	0.235	0.09	0.09	0.085	0.255	0.255	0.19	0.13	0.12	0.2	0.215	0.17	0.225	0.225	0.22	0.28	0.36	0.545	0.225	0.465
645	190a	190a-2013-7-T0000007.WAV	0.07	0.07	0.06	0.095	0	0.06	0.065	0.085	0	0.135	0	0.105	0.11	0	0.145	0.06	0	0.27	0.25	0.075	0.17	0.165	0.145	0.15	0.155	0.115	0.095	0.26	0.11	0.145	0.125	0.265	0.24	0.205	0.16	0.145	0.215	0.19	0.185	0.24	0.2	0.225	0.27	0.32	0.48	0.23	0.41
646	190a	190a-2013-8-T0000008.WAV	0.075	0.075	0.055	0.095	0	0.06	0.065	0.085	0	0.135	0	0.105	0.105	0	0.135	0.06	0	0.27	0.24	0.075	0.165	0.2	0.165	0.165	0.17	0.12	0.11	0.255	0.12	0.155	0.155	0.255	0.245	0.205	0.175	0.15	0.225	0.195	0.2	0.245	0.2	0.225	0.27	0.285	0.445	0.23	0.38
647	190a	190a-2013-9-T0000009.WAV	0.07	0.07	0.06	0.09	0	0.065	0.06	0.08	0	0.125	0	0.095	0.1	0	0.13	0.06	0	0.255	0.24	0.07	0.16	0.135	0.125	0.135	0.14	0.11	0.08	0.225	0.09	0.105	0.09	0.24	0.215	0.185	0.135	0.12	0.19	0.175	0.165	0.21	0.185	0.2	0.24	0.305	0.475	0.205	0.405
648	190a	190a-2013-10-T0000010.WAV	0.075	0.065	0.065	0.085	0	0.07	0.065	0.07	0	0.12	0	0.095	0.11	0	0.14	0.07	0	0.25	0.24	0.075	0.175	0.13	0.12	0.14	0.15	0.12	0.08	0.215	0.09	0.095	0.085	0.23	0.23	0.175	0.125	0.115	0.19	0.19	0.165	0.205	0.205	0.2	0.25	0.325	0.51	0.205	0.43
649	190a	190a-2013-11-T0000011.WAV	0.07	0.065	0.07	0.09	0	0.075	0.065	0.08	0	0.13	0	0.1	0.105	0	0.145	0.07	0	0.25	0.245	0.075	0.17	0.13	0.12	0.14	0.145	0.115	0.08	0.22	0.09	0.09	0.085	0.24	0.24	0.18	0.125	0.115	0.19	0.19	0.165	0.21	0.205	0.2	0.25	0.325	0.47	0.205	0.41
650	190a	190a-2013-12-T0000012.WAV	0.075	0.065	0.07	0.085	0	0.075	0.07	0.075	0	0.125	0	0.1	0.115	0	0.14	0.07	0	0.24	0.255	0.08	0.175	0.13	0.13	0.145	0.155	0.12	0.1	0.225	0.09	0.09	0.09	0.255	0.245	0.185	0.13	0.12	0.195	0.2	0.17	0.22	0.215	0.21	0.27	0.35	0.52	0.215	0.455
651	190a	190a-2013-13-T0000013.WAV	0.075	0.065	0.065	0.095	0	0.07	0.07	0.08	0	0.13	0	0.105	0.115	0	0.145	0.07	0	0.265	0.255	0.08	0.185	0.145	0.14	0.155	0.16	0.125	0.09	0.25	0.1	0.115	0.1	0.275	0.245	0.205	0.15	0.135	0.215	0.2	0.185	0.24	0.215	0.225	0.28	0.315	0.505	0.23	0.43
652	190a	190a-2013-14-T0000014.WAV	0.065	0.07	0.055	0.085	0	0.06	0.07	0.08	0	0.125	0	0.1	0.115	0	0.145	0.055	0	0.28	0.255	0.08	0.18	0.135	0.125	0.135	0.14	0.11	0.08	0.225	0.1	0.115	0.095	0.24	0.2	0.185	0.14	0.13	0.195	0.165	0.165	0.205	0.175	0.19	0.225	0.31	0.525	0.2	0.435
653	190a	190a-2013-15-T0000015.WAV	0.07	0.07	0.06	0.085	0	0.065	0.07	0.08	0	0.13	0	0.105	0.115	0	0.155	0.06	0	0.295	0.255	0.08	0.19	0.14	0.13	0.14	0.15	0.115	0.085	0.225	0.1	0.115	0.105	0.25	0.21	0.195	0.14	0.13	0.2	0.175	0.17	0.215	0.19	0.2	0.24	0.305	0.515	0.205	0.435
654	190a	190a-2013-16-T0000016.WAV	0.07	0.065	0.055	0.085	0	0	0.07	0.08	0	0.145	0	0.11	0.12	0	0.15	0.055	0	0.25	0.27	0.085	0.185	0.145	0.135	0.135	0.14	0.105	0.085	0.22	0.105	0.13	0.115	0.225	0.25	0.185	0.15	0.14	0.2	0.18	0.17	0.205	0.17	0.18	0.21	0.365	0.51	0.2	0.45
655	190a	190a-2013-17-T0000017.WAV	0.075	0.065	0.075	0.09	0	0.075	0.075	0.07	0	0.125	0	0.1	0.11	0	0.135	0.075	0	0.215	0.25	0.08	0.17	0.13	0.13	0.15	0.16	0.13	0.09	0.235	0.095	0.095	0.09	0.26	0.26	0.19	0.135	0.12	0.2	0.215	0.175	0.23	0.23	0.22	0.285	0.365	0.505	0.225	0.445
656	190a	190a-2013-18-T0000018.WAV	0.075	0.065	0.065	0.085	0	0.065	0.07	0.075	0	0.13	0	0.1	0.12	0	0.155	0.065	0	0.265	0.26	0.085	0.19	0.135	0.13	0.145	0.155	0.12	0.085	0.225	0.09	0.1	0.09	0.25	0.235	0.185	0.13	0.12	0.2	0.195	0.17	0.22	0.21	0.21	0.265	0.355	0.55	0.215	0.465
657	190a	190a-2013-19-T0000019.WAV	0.07	0.065	0.06	0.085	0	0.065	0.06	0.075	0	0.115	0	0.095	0.1	0	0.14	0.065	0	0.285	0.235	0.07	0.165	0.135	0.13	0.14	0.15	0.115	0.085	0.23	0.09	0.105	0.09	0.255	0.23	0.19	0.135	0.12	0.195	0.19	0.165	0.22	0.2	0.205	0.255	0.27	0.495	0.21	0.405
658	190a	190a-2013-20-T0000020.WAV	0.07	0.07	0.06	0.09	0	0.06	0.08	0.08	0	0.14	0	0.115	0.14	0	0.165	0.06	0	0.28	0.285	0.1	0.215	0.14	0.135	0.14	0.15	0.115	0.085	0.22	0.1	0.115	0.105	0.24	0.255	0.19	0.14	0.13	0.2	0.18	0.17	0.21	0.18	0.19	0.225	0.39	0.59	0.205	0.51
659	190a	190a-2013-21-T0000021.WAV	0.065	0.065	0	0.085	0	0.055	0.065	0.08	0	0.125	0	0.1	0.11	0	0.145	0	0	0.285	0.255	0.075	0.18	0.135	0.125	0.13	0.135	0.105	0.075	0.21	0.095	0.115	0.1	0.235	0.18	0.18	0.135	0.125	0.185	0.15	0.16	0.2	0.165	0.175	0.205	0.295	0.525	0.185	0.435
660	190a	190a-2013-22-T0000022.WAV	0.09	0.065	0.06	0.095	0	0.065	0.065	0.075	0	0.13	0	0.1	0.115	0	0.13	0.065	0	0.24	0.25	0.08	0.175	0.175	0.125	0.125	0.135	0.11	0.09	0.19	0.095	0.12	0.145	0.195	0.215	0.15	0.13	0.115	0.16	0.165	0.145	0.18	0.185	0.17	0.215	0.34	0.48	0.17	0.425
661	190a	190a-2013-23-T0000023.WAV	0.08	0.07	0.06	0.105	0	0.06	0.065	0.08	0	0.135	0	0.105	0.105	0	0.14	0.065	0	0.27	0.245	0.075	0.165	0.175	0.135	0.14	0.145	0.11	0.095	0.23	0.105	0.14	0.14	0.245	0.225	0.19	0.15	0.135	0.195	0.175	0.165	0.215	0.19	0.2	0.24	0.305	0.475	0.2	0.405
662	190a	190a-2013-24-T0000024.WAV	0.08	0.07	0	0.09	0	0.055	0.06	0.08	0	0.12	0	0.1	0.105	0	0.145	0.055	0	0.295	0.235	0.07	0.175	0.16	0.115	0.12	0.125	0.095	0.11	0.185	0.085	0.12	0.125	0.195	0.185	0.15	0.125	0.12	0.16	0.15	0.14	0.18	0.16	0.165	0.2	0.27	0.5	0.165	0.405
663	190a	190a-2013-25-T0000025.WAV	0.07	0.07	0.055	0.085	0	0.065	0.075	0.08	0	0.125	0	0.105	0.13	0	0.165	0.06	0	0.3	0.26	0.095	0.21	0.135	0.135	0.145	0.15	0.115	0.085	0.22	0.1	0.11	0.1	0.245	0.24	0.19	0.14	0.13	0.2	0.175	0.175	0.215	0.19	0.2	0.24	0.355	0.575	0.21	0.485
664	190a	190a-2013-26-T0000026.WAV	0.075	0.07	0.065	0.095	0	0.065	0.065	0.085	0	0.13	0	0.1	0.105	0	0.145	0.065	0	0.285	0.24	0.075	0.175	0.14	0.135	0.145	0.15	0.115	0.085	0.23	0.095	0.115	0.1	0.26	0.23	0.195	0.14	0.125	0.2	0.185	0.17	0.22	0.195	0.21	0.255	0.3	0.475	0.215	0.395
665	190a	190a-2013-27-T0000027.WAV	0.07	0.07	0.09	0.08	0	0.075	0.085	0.07	0	0.145	0	0.115	0.155	0	0.17	0.08	0	0.305	0.265	0.115	0.245	0.1	0.125	0.145	0.17	0.145	0.115	0.23	0.085	0.08	0.075	0.255	0.37	0.18	0.105	0.105	0.19	0.29	0.17	0.215	0.285	0.245	0.35	0.45	0.61	0.255	0.52
666	190a	190a-2013-28-T0000028.WAV	0.075	0.065	0.07	0.09	0	0.075	0.07	0.07	0	0.12	0	0.095	0.11	0	0.145	0.07	0	0.26	0.25	0.075	0.175	0.125	0.12	0.14	0.15	0.125	0.08	0.215	0.09	0.09	0.085	0.23	0.23	0.175	0.125	0.11	0.185	0.195	0.16	0.205	0.21	0.2	0.255	0.335	0.52	0.205	0.44
667	190a	190a-2013-29-T0000029.WAV	0.075	0.07	0.06	0.085	0	0.065	0.07	0.08	0	0.13	0	0.105	0.12	0	0.145	0.06	0	0.24	0.265	0.085	0.185	0.13	0.13	0.145	0.15	0.12	0.085	0.225	0.095	0.105	0.09	0.25	0.23	0.19	0.135	0.125	0.2	0.18	0.17	0.215	0.195	0.2	0.245	0.37	0.545	0.21	0.47
668	190a	190a-2013-30-T0000030.WAV	0.07	0.07	0.06	0.09	0	0.065	0.06	0.08	0	0.12	0	0.1	0.1	0	0.13	0.06	0	0.27	0.24	0.07	0.16	0.125	0.125	0.135	0.135	0.105	0.075	0.225	0.09	0.1	0.085	0.25	0.215	0.18	0.13	0.12	0.19	0.175	0.165	0.21	0.185	0.195	0.245	0.29	0.475	0.205	0.4
669	190a	190a-2013-31-T0000031.WAV	0.075	0.07	0.055	0.09	0	0.06	0.06	0.08	0	0.12	0	0.095	0.1	0	0.14	0.06	0	0.29	0.235	0.07	0.165	0.135	0.13	0.135	0.14	0.11	0.08	0.225	0.095	0.11	0.095	0.25	0.21	0.19	0.135	0.125	0.195	0.175	0.165	0.21	0.185	0.2	0.24	0.27	0.485	0.205	0.395
670	193a	193a-2013-1-T0000001.WAV	0.21	0.155	0.065	0.125	0.055	0.065	0.065	0.12	0.09	0.135	0.075	0.135	0.105	0.175	0.12	0.105	0.11	0.1	0.09	0.07	0.17	0.23	0.295	0.12	0.205	0.225	0.3	0.11	0.145	0.13	0.295	0	0.09	0.1	0.165	0.155	0.085	0.075	0	0.07	0.1	0.105	0	0	0	0	0.08
671	193a	193a-2013-2-T0000002.WAV	0.185	0.11	0	0.075	0	0	0	0.08	0	0.1	0	0.09	0	0.06	0	0.06	0	0	0	0	0	0.235	0.285	0.105	0.19	0.215	0.27	0.13	0.125	0.14	0.275	0.075	0.105	0.095	0.15	0.14	0.12	0.075	0.065	0.07	0.085	0.1	0.09	0	0.055	0.075	0.09
672	193a	193a-2013-3-T0000003.WAV	0.175	0.095	0	0.075	0	0	0	0.08	0	0.085	0	0.085	0	0.06	0	0.055	0	0	0	0	0.075	0.22	0.275	0.11	0.185	0.215	0.265	0.125	0.12	0.125	0.27	0.07	0.1	0.095	0.145	0.135	0.125	0.085	0	0.075	0.08	0.09	0.065	0	0	0.06	0.09
673	193a	193a-2013-4-T0000004.WAV	0.17	0.155	0	0	0	0	0	0.085	0	0.085	0	0.075	0	0.09	0	0.08	0	0	0	0	0	0.22	0.275	0.1	0.185	0.265	0.255	0.105	0.115	0.095	0.265	0	0.075	0.08	0.14	0.13	0.08	0.075	0	0	0.09	0.09	0	0	0	0	0.08
674	193a	193a-2013-5-T0000005.WAV	0.185	0.125	0	0.055	0	0	0	0.075	0	0.095	0	0.09	0	0.08	0	0.065	0	0	0	0	0.1	0.22	0.28	0.105	0.2	0.265	0.27	0.11	0.115	0.105	0.265	0.06	0.08	0.095	0.135	0.135	0.1	0.075	0	0.065	0.095	0.1	0.055	0	0	0	0.07
675	193a	193a-2013-6-T0000006.WAV	0.165	0.135	0	0	0	0	0	0.08	0	0.07	0	0.07	0	0.08	0	0.07	0	0	0	0	0.06	0.225	0.275	0.105	0.19	0.275	0.255	0.105	0.12	0.105	0.275	0.06	0.075	0.08	0.14	0.135	0.075	0.08	0	0	0.095	0.09	0	0	0	0	0.085
676	193a	193a-2013-7-T0000007.WAV	0.175	0.245	0	0	0	0.08	0	0.09	0.055	0.1	0	0.08	0	0.11	0	0.155	0	0	0	0	0	0.195	0.295	0.1	0.195	0.26	0.275	0.12	0.11	0	0.215	0	0.09	0.085	0.14	0.14	0.075	0.075	0	0	0.09	0.1	0	0	0	0	0.075
677	193a	193a-2013-8-T0000008.WAV	0.165	0.255	0	0	0.055	0.085	0	0.08	0.065	0.11	0	0.08	0	0.11	0	0.15	0	0	0	0	0	0.215	0.3	0.1	0.2	0.27	0.28	0.12	0.115	0.065	0.26	0	0.085	0.09	0.14	0.14	0.08	0.075	0	0	0.09	0.1	0	0	0	0	0.075
678	193a	193a-2013-9-T0000009.WAV	0.15	0.17	0	0	0	0	0	0.07	0	0.07	0	0.07	0	0.085	0	0.09	0	0	0	0	0	0.21	0.295	0.1	0.195	0.255	0.28	0.115	0.11	0.055	0.23	0	0.08	0.085	0.14	0.14	0.075	0.07	0	0	0.085	0.095	0	0	0	0	0.075
679	193a	193a-2013-10-T0000010.WAV	0.165	0.195	0	0	0	0	0	0.085	0	0.07	0	0.075	0	0.105	0	0.105	0	0	0	0	0.075	0.205	0.29	0.105	0.195	0.255	0.275	0.12	0.12	0.06	0.23	0.12	0.1	0.115	0.15	0.15	0.115	0.075	0.085	0.105	0.09	0.1	0.075	0.055	0	0.1	0.075
680	193a	193a-2013-11-T0000011.WAV	0.17	0.145	0	0.055	0	0	0	0.08	0	0.085	0	0.09	0	0.11	0.065	0.075	0.06	0.065	0.065	0	0.095	0.22	0.275	0.135	0.185	0.27	0.26	0.16	0.17	0.1	0.235	0.15	0.17	0.15	0.17	0.135	0.18	0.135	0.135	0.17	0.16	0.12	0.18	0.125	0.175	0.145	0.19
681	193a	193a-2013-12-T0000012.WAV	0.165	0.15	0	0	0	0	0	0.08	0	0.065	0	0.08	0	0.09	0	0.08	0	0	0	0	0	0.215	0.285	0.1	0.19	0.26	0.265	0.11	0.105	0.105	0.25	0	0.075	0.09	0.13	0.125	0.08	0.075	0	0	0.09	0.09	0	0	0	0	0.075
682	193a	193a-2013-13-T0000013.WAV	0.185	0.28	0	0	0	0.095	0	0.095	0.075	0.135	0	0.095	0	0.125	0	0.17	0	0.055	0	0	0.06	0.205	0.295	0.1	0.195	0.265	0.28	0.115	0.11	0.07	0.24	0.06	0.08	0.09	0.13	0.13	0.08	0.07	0	0.055	0.09	0.095	0	0	0	0	0.075
683	193a	193a-2013-14-T0000014.WAV	0.16	0.145	0	0.09	0	0	0	0.11	0	0.115	0	0.115	0	0.08	0	0.085	0	0	0	0	0.14	0.245	0.21	0.095	0.15	0.16	0.23	0.1	0.13	0.105	0.305	0	0.075	0.075	0.155	0.15	0.075	0.06	0	0.055	0.08	0.075	0	0	0	0	0.085
684	193a	193a-2013-15-T0000015.WAV	0.18	0.135	0	0.055	0	0	0	0.085	0	0.075	0	0.09	0	0.085	0	0.075	0	0	0	0	0.085	0.215	0.29	0.11	0.2	0.285	0.275	0.11	0.105	0.105	0.255	0.07	0.08	0.09	0.13	0.125	0.095	0.08	0	0.055	0.095	0.095	0	0	0	0	0.08
685	193a	193a-2013-16-T0000016.WAV	0.18	0.15	0	0	0	0	0	0.08	0	0.085	0	0.085	0	0.11	0	0.055	0	0	0	0	0.1	0.22	0.295	0.11	0.2	0.28	0.275	0.11	0.115	0.08	0.255	0.06	0.085	0.085	0.145	0.14	0.085	0.08	0	0.055	0.1	0.095	0	0	0	0	0.09
686	193a	193a-2013-17-T0000017.WAV	0.165	0.135	0	0	0	0	0	0.075	0	0.07	0	0.075	0	0.09	0	0.07	0	0	0	0	0.055	0.215	0.28	0.1	0.185	0.265	0.25	0.1	0.105	0.105	0.255	0.06	0.075	0.08	0.135	0.125	0.075	0.07	0	0	0.09	0.09	0	0	0	0	0.08
687	193a	193a-2013-18-T0000018.WAV	0.16	0.13	0	0	0	0	0	0.07	0	0.06	0	0.065	0	0.08	0	0.06	0	0	0	0	0	0.225	0.28	0.1	0.185	0.26	0.255	0.105	0.115	0.1	0.255	0	0.075	0.08	0.135	0.13	0.075	0.07	0	0	0.09	0.09	0	0	0	0	0.07
688	193a	193a-2013-19-T0000019.WAV	0.195	0.335	0	0.095	0	0.1	0	0.1	0.075	0.145	0	0.115	0	0.155	0	0.195	0	0.065	0	0	0.055	0.25	0.3	0.125	0.23	0.295	0.31	0.15	0.15	0.09	0.275	0.075	0.115	0.11	0.17	0.17	0.12	0.095	0	0.08	0.115	0.12	0.08	0	0.07	0.06	0.125
689	193a	193a-2013-20-T0000020.WAV	0.205	0.25	0	0.13	0	0.06	0	0.105	0	0.105	0	0.11	0	0.135	0	0.14	0	0	0	0	0.09	0.26	0.32	0.125	0.22	0.325	0.3	0.165	0.14	0.16	0.295	0.08	0.11	0.105	0.16	0.155	0.135	0.1	0	0.08	0.12	0.11	0.065	0	0.07	0.065	0.115
690	193a	193a-2013-21-T0000021.WAV	0.225	0.31	0.055	0.13	0.065	0.09	0	0.125	0.06	0.145	0.055	0.14	0	0.165	0	0.175	0	0.08	0.065	0.06	0.095	0.27	0.32	0.12	0.225	0.33	0.305	0.14	0.14	0.115	0.29	0.06	0.105	0.105	0.165	0.155	0.11	0.1	0	0.06	0.12	0.115	0.075	0	0.075	0.055	0.13
691	193a	193a-2013-22-T0000022.WAV	0.195	0.13	0.055	0.185	0	0.06	0	0.095	0.075	0.125	0.06	0.105	0.085	0.12	0.085	0.07	0.07	0.09	0.105	0.06	0.085	0.28	0.275	0.125	0.2	0.21	0.285	0.13	0.145	0.175	0.33	0.06	0.105	0.105	0.175	0.17	0.095	0.08	0	0.065	0.115	0.11	0.075	0.06	0.09	0.065	0.115
692	193a	193a-2013-23-T0000023.WAV	0.215	0.21	0.06	0.13	0.07	0.075	0	0.135	0	0.13	0	0.13	0	0.135	0.055	0.115	0.055	0.055	0.065	0.055	0.075	0.24	0.325	0.135	0.235	0.305	0.31	0.145	0.145	0.095	0.255	0.065	0.125	0.115	0.175	0.165	0.1	0.105	0	0.07	0.12	0.125	0.09	0	0.065	0.07	0.125
693	194a	194a-2013-1-T0000001.WAV	0.1	0.1	0.135	0.11	0	0.105	0.1	0.065	0	0.145	0.06	0.125	0.19	0	0.195	0.125	0.08	0.29	0.265	0.15	0.25	0.14	0.18	0.195	0.225	0.19	0.165	0.29	0.155	0.14	0.14	0.315	0.35	0.255	0.18	0.17	0.275	0.315	0.23	0.285	0.305	0.275	0.385	0.39	0.455	0.315	0.435
694	194a	194a-2013-2-T0000002.WAV	0.095	0.095	0.135	0.09	0	0.105	0.095	0.07	0	0.145	0.06	0.12	0.19	0	0.195	0.13	0.075	0.33	0.26	0.155	0.25	0.135	0.185	0.205	0.23	0.195	0.175	0.29	0.155	0.135	0.135	0.32	0.345	0.255	0.17	0.17	0.28	0.315	0.24	0.295	0.315	0.285	0.385	0.39	0.49	0.325	0.44
695	194a	194a-2013-3-T0000003.WAV	0.16	0.135	0.19	0.095	0	0.135	0.11	0.095	0	0.195	0.09	0.16	0.24	0	0.25	0.185	0.11	0.365	0.3	0.2	0.29	0.21	0.23	0.235	0.275	0.24	0.22	0.34	0.22	0.19	0.22	0.34	0.345	0.305	0.24	0.225	0.35	0.34	0.28	0.33	0.36	0.32	0.395	0.39	0.535	0.365	0.45
696	194a	194a-2013-4-T0000004.WAV	0.175	0.13	0.215	0.105	0	0.125	0.1	0.09	0	0.19	0.1	0.15	0.245	0	0.25	0.2	0.11	0.365	0.335	0.195	0.315	0.23	0.27	0.285	0.33	0.265	0.28	0.39	0.26	0.21	0.215	0.43	0.49	0.355	0.255	0.27	0.395	0.42	0.335	0.395	0.435	0.405	0.505	0.63	0.74	0.435	0.69
697	194a	194a-2013-5-T0000005.WAV	0.16	0.135	0.2	0.115	0	0.13	0.105	0.105	0	0.19	0.095	0.16	0.245	0	0.255	0.195	0.115	0.385	0.335	0.195	0.315	0.2	0.235	0.245	0.285	0.235	0.23	0.355	0.23	0.185	0.21	0.375	0.41	0.32	0.235	0.235	0.36	0.37	0.3	0.35	0.385	0.35	0.425	0.5	0.64	0.385	0.585
698	194a	194a-2013-6-T0000006.WAV	0.2	0.115	0.225	0.08	0	0.13	0.105	0.085	0	0.195	0.1	0.155	0.255	0	0.265	0.215	0.12	0.375	0.35	0.2	0.345	0.265	0.275	0.28	0.345	0.28	0.285	0.395	0.28	0.215	0.25	0.42	0.5	0.37	0.285	0.28	0.405	0.425	0.34	0.385	0.445	0.415	0.505	0.675	0.78	0.435	0.705
699	194a	194a-2013-7-T0000007.WAV	0.335	0.11	0.29	0.095	0	0.13	0.105	0.09	0.07	0.24	0.13	0.185	0.275	0.095	0.28	0.26	0.125	0.38	0.415	0.215	0.405	0.37	0.355	0.415	0.485	0.39	0.41	0.47	0.395	0.32	0.33	0.54	0.695	0.485	0.345	0.38	0.51	0.61	0.425	0.525	0.62	0.585	0.675	0.845	0.815	0.605	0.795
700	194a	194a-2013-8-T0000008.WAV	0.06	0.105	0.06	0.065	0	0	0	0	0	0.07	0	0	0	0.07	0	0	0	0.08	0.09	0	0	0.095	0.12	0.055	0.1	0.11	0.125	0.065	0.08	0	0.1	0	0	0	0.065	0.06	0	0	0	0	0	0	0	0	0	0	0
701	194a	194a-2013-9-T0000009.WAV	0.44	0.185	0.36	0.185	0	0.185	0.17	0.135	0.07	0.36	0.16	0.235	0.335	0.145	0.355	0.345	0.145	0.29	0.475	0.27	0.485	0.45	0.495	0.54	0.65	0.54	0.55	0.615	0.515	0.395	0.385	0.67	0.64	0.61	0.415	0.48	0.605	0.685	0.56	0.665	0.8	0.71	0.745	0.735	0.6	0.745	0.56
702	194a	194a-2013-10-T0000010.WAV	0.365	0.11	0.285	0.105	0	0.12	0.115	0.085	0.07	0.23	0.12	0.18	0.285	0.115	0.29	0.25	0.125	0.285	0.405	0.21	0.435	0.41	0.425	0.485	0.565	0.46	0.475	0.54	0.47	0.365	0.36	0.615	0.675	0.565	0.4	0.45	0.57	0.675	0.495	0.605	0.705	0.67	0.71	0.755	0.64	0.695	0.615
703	194a	194a-2013-11-T0000011.WAV	0.33	0.145	0.275	0.16	0.055	0.125	0.12	0.11	0	0.245	0.135	0.19	0.265	0.1	0.27	0.25	0.13	0.38	0.395	0.21	0.415	0.345	0.375	0.44	0.495	0.4	0.42	0.495	0.405	0.32	0.345	0.56	0.71	0.5	0.35	0.405	0.52	0.63	0.455	0.55	0.63	0.61	0.69	0.795	0.755	0.62	0.79
704	194a	194a-2013-12-T0000012.WAV	0.27	0.14	0.24	0.165	0	0.12	0.125	0.115	0	0.22	0.105	0.165	0.245	0.065	0.25	0.215	0.115	0.375	0.365	0.215	0.365	0.33	0.365	0.445	0.465	0.375	0.39	0.49	0.39	0.32	0.29	0.56	0.72	0.475	0.335	0.395	0.47	0.605	0.47	0.545	0.58	0.6	0.62	0.805	0.785	0.605	0.825
705	194a	194a-2013-13-T0000013.WAV	0.3	0.13	0.235	0.15	0.06	0.125	0.125	0.12	0.055	0.215	0.12	0.165	0.235	0.065	0.225	0.21	0.12	0.31	0.325	0.19	0.32	0.355	0.42	0.545	0.505	0.395	0.425	0.56	0.445	0.39	0.33	0.645	0.785	0.495	0.37	0.445	0.48	0.705	0.53	0.63	0.585	0.69	0.635	0.74	0.67	0.655	0.75
706	194a	194a-2013-14-T0000014.WAV	0.25	0.15	0.285	0.165	0	0.165	0.14	0.11	0	0.225	0.135	0.205	0.31	0.065	0.33	0.26	0.15	0.39	0.395	0.245	0.38	0.29	0.3	0.32	0.355	0.305	0.285	0.435	0.29	0.225	0.26	0.45	0.49	0.385	0.29	0.3	0.445	0.47	0.38	0.425	0.515	0.455	0.505	0.575	0.64	0.475	0.585
707	194a	194a-2013-15-T0000015.WAV	0.22	0.12	0.25	0.09	0	0.13	0.105	0.09	0	0.2	0.105	0.165	0.26	0	0.27	0.22	0.125	0.38	0.365	0.195	0.355	0.29	0.315	0.325	0.37	0.305	0.295	0.44	0.315	0.24	0.275	0.455	0.515	0.41	0.3	0.325	0.46	0.465	0.39	0.43	0.49	0.465	0.515	0.65	0.775	0.485	0.675
708	194a	194a-2013-16-T0000016.WAV	0.32	0.16	0.295	0.145	0.075	0.17	0.145	0.135	0.115	0.245	0.155	0.225	0.31	0.095	0.305	0.28	0.145	0.385	0.415	0.225	0.425	0.345	0.32	0.355	0.41	0.34	0.345	0.43	0.355	0.275	0.29	0.455	0.52	0.44	0.315	0.355	0.455	0.49	0.395	0.44	0.525	0.485	0.5	0.635	0.715	0.51	0.645
709	194a	194a-2013-17-T0000017.WAV	0.18	0.135	0.21	0.11	0	0.135	0.12	0.105	0	0.19	0.105	0.16	0.23	0	0.235	0.19	0.12	0.36	0.315	0.195	0.3	0.24	0.285	0.29	0.325	0.28	0.25	0.395	0.26	0.225	0.22	0.41	0.435	0.35	0.255	0.27	0.39	0.415	0.335	0.38	0.42	0.385	0.45	0.54	0.68	0.42	0.595
710	194a	194a-2013-18-T0000018.WAV	0.165	0.13	0.205	0.095	0	0.135	0.115	0.095	0	0.19	0.1	0.15	0.25	0	0.26	0.2	0.115	0.39	0.325	0.205	0.31	0.22	0.285	0.3	0.335	0.285	0.265	0.405	0.265	0.215	0.215	0.425	0.44	0.36	0.25	0.275	0.4	0.42	0.35	0.405	0.435	0.4	0.465	0.555	0.67	0.44	0.585
711	194a	194a-2013-19-T0000019.WAV	0.205	0.12	0.22	0.1	0	0.14	0.11	0.09	0	0.195	0.1	0.17	0.25	0	0.25	0.205	0.12	0.39	0.35	0.195	0.33	0.3	0.325	0.31	0.36	0.325	0.295	0.42	0.325	0.255	0.28	0.44	0.505	0.405	0.315	0.33	0.445	0.445	0.36	0.41	0.465	0.43	0.525	0.615	0.71	0.46	0.64
712	194a	194a-2013-20-T0000020.WAV	0.21	0.095	0.22	0.08	0	0.12	0.11	0.075	0	0.19	0.1	0.16	0.255	0	0.27	0.21	0.11	0.385	0.37	0.2	0.35	0.28	0.31	0.315	0.365	0.31	0.3	0.425	0.31	0.255	0.25	0.445	0.49	0.4	0.3	0.315	0.43	0.445	0.36	0.415	0.465	0.43	0.5	0.645	0.77	0.47	0.69
713	194a	194a-2013-28-T0000021.WAV	0.155	0.145	0.175	0.155	0	0.105	0.105	0.11	0.065	0.195	0.075	0.14	0.195	0.07	0.215	0.165	0.08	0.38	0.31	0.19	0.305	0.215	0.265	0.275	0.3	0.235	0.24	0.375	0.26	0.21	0.205	0.4	0.415	0.355	0.255	0.275	0.39	0.38	0.33	0.365	0.38	0.37	0.425	0.505	0.62	0.41	0.59
714	194a	194a-2013-31-T0000022.WAV	0.11	0.105	0.14	0.135	0	0.105	0.095	0.085	0	0.135	0.06	0.11	0.18	0	0.185	0.125	0.075	0.305	0.26	0.145	0.24	0.165	0.205	0.22	0.245	0.215	0.17	0.31	0.185	0.155	0.155	0.33	0.345	0.28	0.195	0.2	0.305	0.325	0.27	0.31	0.33	0.305	0.37	0.41	0.52	0.34	0.45
715	194a	194a-2013-32-T0000023.WAV	0.085	0.095	0.11	0.12	0	0.085	0.085	0.07	0	0.125	0	0.1	0.155	0	0.155	0.1	0.055	0.29	0.245	0.12	0.22	0.135	0.175	0.19	0.21	0.185	0.15	0.285	0.145	0.125	0.125	0.31	0.35	0.245	0.16	0.16	0.265	0.305	0.23	0.28	0.31	0.285	0.37	0.45	0.585	0.31	0.495
716	194a	194a-2013-33-T0000024.WAV	0.12	0.115	0.155	0.135	0	0.105	0.1	0.07	0	0.14	0.065	0.11	0.19	0	0.2	0.14	0.08	0.325	0.265	0.155	0.245	0.17	0.225	0.245	0.27	0.225	0.195	0.335	0.2	0.165	0.155	0.36	0.365	0.3	0.2	0.22	0.335	0.35	0.3	0.345	0.355	0.335	0.4	0.43	0.565	0.365	0.48
717	195a	195a-2013-1-T0000001.WAV	0.115	0.1	0	0.14	0	0	0	0.075	0	0.065	0	0.065	0	0	0	0	0	0	0	0	0	0.275	0.165	0.095	0.125	0.115	0.195	0.085	0.14	0.18	0.315	0.055	0.09	0.07	0.155	0.15	0.065	0.06	0	0.06	0.07	0.07	0.075	0	0.09	0.065	0.115
718	195a	195a-2013-2-T0000002.WAV	0.12	0.1	0	0.14	0	0	0	0.075	0	0.065	0	0.065	0	0	0	0	0	0	0	0	0	0.27	0.17	0.1	0.135	0.12	0.2	0.09	0.145	0.18	0.31	0	0.095	0.075	0.16	0.155	0.07	0.065	0	0.06	0.075	0.075	0.075	0	0.085	0.06	0.11
719	195a	195a-2013-3-T0000003.WAV	0.065	0.085	0	0.165	0	0	0	0.07	0	0.06	0	0.065	0	0	0	0	0	0	0	0	0	0.145	0.06	0.06	0.055	0	0.06	0.07	0.085	0.19	0.21	0.065	0.07	0	0.095	0.085	0.06	0.055	0	0.065	0.06	0	0.09	0.06	0.105	0.07	0.115
720	195a	195a-2013-4-T0000004.WAV	0.07	0.085	0	0.16	0	0	0	0.07	0	0.06	0	0.06	0	0	0	0	0	0	0	0	0	0.17	0.065	0.065	0.06	0	0.075	0.065	0.1	0.185	0.235	0.06	0.065	0	0.105	0.095	0.055	0.055	0	0.06	0.055	0	0.08	0.055	0.1	0.065	0.11
721	195a	195a-2013-5-T0000005.WAV	0.075	0.085	0	0.165	0	0	0	0.075	0	0.075	0	0.065	0	0	0	0	0	0.055	0	0	0	0.16	0.06	0.06	0.055	0	0.07	0.07	0.095	0.175	0.23	0.065	0.07	0	0.1	0.09	0.055	0.06	0	0.065	0.06	0	0.085	0.055	0.1	0.065	0.11
722	195a	195a-2013-6-T0000006.WAV	0.06	0.085	0	0.16	0	0	0	0.07	0	0.06	0	0.06	0	0	0	0	0	0	0	0	0	0.135	0.06	0.065	0.06	0	0.055	0.07	0.085	0.175	0.19	0.065	0.07	0	0.085	0.075	0.06	0.055	0	0.065	0.06	0	0.09	0.055	0.1	0.07	0.11
723	195a	195a-2013-7-T0000007.WAV	0.08	0.09	0	0.155	0	0	0	0.075	0	0.065	0	0.065	0	0	0	0	0	0	0	0	0	0.175	0.07	0.07	0.065	0.055	0.08	0.07	0.1	0.18	0.24	0.06	0.07	0	0.105	0.1	0.06	0.06	0	0.065	0.06	0	0.085	0	0.095	0.065	0.11
724	195a	195a-2013-8-T0000008.WAV	0.135	0.11	0	0.1	0	0	0	0.07	0	0.06	0	0.06	0	0	0	0	0	0	0	0	0	0.285	0.28	0.12	0.2	0.205	0.285	0.12	0.15	0.145	0.3	0.065	0.115	0.105	0.175	0.165	0.085	0.09	0.06	0.075	0.1	0.11	0.095	0	0.08	0.07	0.115
725	195a	195a-2013-9-T0000009.WAV	0.085	0.09	0	0.155	0	0	0	0.075	0	0.07	0	0.065	0	0	0	0	0	0.065	0.06	0	0.055	0.205	0.085	0.08	0.08	0.065	0.1	0.08	0.115	0.195	0.275	0.07	0.08	0.055	0.125	0.115	0.06	0.065	0	0.07	0.075	0.055	0.095	0.065	0.13	0.075	0.145
726	195a	195a-2013-10-T0000010.WAV	0.06	0.09	0	0.18	0	0	0	0.08	0	0.06	0	0.075	0	0	0	0	0	0.06	0.055	0	0.06	0.15	0.065	0.065	0.06	0	0.06	0.08	0.09	0.2	0.185	0.075	0.085	0	0.095	0.085	0.065	0.07	0.055	0.075	0.075	0.06	0.105	0.07	0.13	0.075	0.14
727	195a	195a-2013-11-T0000011.WAV	0	0.085	0	0.175	0	0	0	0.07	0	0.065	0	0.07	0	0	0	0	0	0.07	0.06	0	0.065	0.105	0.06	0.06	0	0	0	0.085	0.06	0.17	0.11	0.075	0.09	0	0.065	0.055	0.07	0.075	0.06	0.08	0.08	0.065	0.11	0.075	0.145	0.08	0.15
728	195a	195a-2013-12-T0000012.WAV	0.08	0.085	0	0.16	0	0	0	0.075	0	0.065	0	0.065	0	0	0	0	0	0.055	0	0	0	0.185	0.075	0.07	0.07	0.06	0.085	0.07	0.11	0.18	0.25	0.065	0.075	0	0.115	0.105	0.055	0.06	0	0.07	0.06	0.055	0.09	0.06	0.11	0.07	0.125
729	195a	195a-2013-13-T0000013.WAV	0.065	0.085	0	0.17	0	0	0	0.075	0	0.065	0	0.065	0	0	0	0	0	0.055	0	0	0	0.145	0.065	0.065	0.06	0	0.055	0.075	0.085	0.19	0.18	0.07	0.075	0	0.09	0.075	0.06	0.06	0	0.07	0.065	0.055	0.09	0.06	0.11	0.07	0.125
730	195a	195a-2013-14-T0000014.WAV	0.135	0.1	0	0.095	0	0	0	0.07	0	0.065	0	0.06	0	0	0	0	0	0	0	0	0	0.265	0.23	0.105	0.17	0.155	0.255	0.1	0.135	0.135	0.285	0.07	0.105	0.085	0.155	0.155	0.08	0.075	0.065	0.08	0.09	0.09	0.095	0	0.085	0.075	0.12
731	195a	195a-2013-15-T0000015.WAV	0.135	0.105	0	0.135	0	0	0	0.075	0	0.065	0	0.065	0	0	0	0	0	0	0	0	0	0.285	0.24	0.115	0.18	0.17	0.26	0.11	0.15	0.165	0.305	0.06	0.105	0.095	0.17	0.165	0.08	0.075	0	0.07	0.09	0.095	0.08	0.055	0.1	0.07	0.12
732	195a	195a-2013-16-T0000016.WAV	0.13	0.105	0	0.13	0	0	0	0.075	0	0.07	0	0.07	0	0	0	0	0	0	0	0	0	0.295	0.225	0.11	0.165	0.16	0.25	0.105	0.15	0.16	0.33	0.06	0.105	0.09	0.17	0.165	0.075	0.07	0	0.07	0.085	0.09	0.085	0.055	0.105	0.07	0.13
733	195a	195a-2013-17-T0000017.WAV	0.16	0.13	0	0.125	0	0	0	0.08	0	0.075	0	0.07	0	0.055	0	0	0	0	0.055	0	0	0.28	0.325	0.13	0.22	0.25	0.3	0.125	0.155	0.14	0.295	0.06	0.12	0.1	0.175	0.165	0.09	0.09	0.055	0.07	0.105	0.115	0.09	0.055	0.105	0.07	0.135
734	195a	195a-2013-18-T0000018.WAV	0.15	0.135	0	0.105	0	0	0	0.08	0	0.07	0	0.07	0	0.065	0	0	0	0	0	0	0	0.27	0.305	0.12	0.21	0.255	0.285	0.12	0.15	0.125	0.29	0.055	0.11	0.095	0.17	0.16	0.085	0.085	0	0.065	0.095	0.105	0.085	0	0.08	0.065	0.115
735	195a	195a-2013-19-T0000019.WAV	0.16	0.145	0	0.11	0	0	0	0.085	0	0.065	0	0.07	0	0.065	0	0	0	0	0	0	0	0.27	0.325	0.13	0.225	0.275	0.305	0.135	0.15	0.135	0.285	0.055	0.115	0.105	0.17	0.165	0.095	0.095	0	0.07	0.105	0.115	0.085	0	0.075	0.065	0.115
736	195a	195a-2013-20-T0000020.WAV	0.165	0.145	0	0.105	0	0	0	0.085	0	0.065	0	0.07	0	0.07	0	0	0	0	0	0	0	0.245	0.33	0.13	0.23	0.275	0.305	0.14	0.14	0.11	0.25	0.055	0.115	0.11	0.17	0.155	0.095	0.095	0	0.07	0.11	0.12	0.08	0	0.07	0.06	0.115
737	195a	195a-2013-21-T0000021.WAV	0.175	0.225	0	0.065	0	0	0	0.085	0	0.07	0	0.08	0	0.11	0	0.095	0	0	0	0	0	0.17	0.33	0.145	0.245	0.32	0.315	0.17	0.135	0.065	0.21	0.075	0.125	0.13	0.16	0.16	0.115	0.115	0.06	0.07	0.135	0.14	0.08	0	0	0.065	0.125
738	195a	195a-2013-22-T0000022.WAV	0.175	0.185	0	0.14	0	0.06	0	0.105	0	0.1	0	0.09	0	0.1	0	0.085	0	0.065	0.06	0	0	0.25	0.265	0.145	0.21	0.27	0.28	0.17	0.17	0.145	0.28	0.075	0.13	0.135	0.2	0.185	0.115	0.11	0.06	0.085	0.125	0.125	0.11	0.06	0.1	0.08	0.13
739	195a	195a-2013-23-T0000023.WAV	0.18	0.175	0	0.135	0	0.055	0	0.105	0	0.095	0	0.085	0	0.1	0	0.085	0	0.055	0.055	0	0	0.27	0.285	0.125	0.175	0.27	0.245	0.15	0.165	0.165	0.3	0.08	0.13	0.12	0.195	0.18	0.105	0.1	0.07	0.09	0.12	0.105	0.11	0.065	0.1	0.085	0.13
740	195a	195a-2013-24-T0000024.WAV	0.19	0.19	0	0.135	0	0.065	0	0.11	0	0.095	0	0.09	0	0.105	0	0.105	0	0.06	0.06	0	0	0.255	0.28	0.125	0.17	0.27	0.245	0.15	0.16	0.165	0.285	0.08	0.125	0.115	0.185	0.17	0.105	0.1	0.07	0.09	0.12	0.105	0.11	0.065	0.1	0.085	0.135
741	195a	195a-2013-25-T0000025.WAV	0.185	0.18	0	0.14	0	0.055	0	0.11	0	0.1	0	0.09	0	0.105	0	0.09	0	0.065	0.06	0	0	0.24	0.28	0.13	0.18	0.28	0.245	0.14	0.15	0.15	0.265	0.085	0.125	0.11	0.175	0.16	0.1	0.105	0.07	0.095	0.125	0.1	0.115	0.07	0.11	0.085	0.14
742	195a	195a-2013-26-T0000026.WAV	0.185	0.195	0	0.14	0	0.065	0	0.115	0	0.1	0	0.09	0	0.105	0	0.11	0	0.065	0.06	0	0	0.27	0.275	0.13	0.18	0.27	0.245	0.155	0.17	0.165	0.305	0.08	0.13	0.125	0.195	0.185	0.11	0.095	0.065	0.09	0.115	0.11	0.11	0.065	0.1	0.085	0.135
743	195a	195a-2013-27-T0000027.WAV	0.205	0.205	0	0.14	0	0.07	0	0.125	0	0.11	0	0.105	0	0.11	0	0.11	0	0.07	0.06	0	0.055	0.255	0.29	0.125	0.175	0.27	0.255	0.16	0.155	0.17	0.28	0.095	0.135	0.125	0.185	0.175	0.11	0.105	0.08	0.105	0.125	0.11	0.13	0.08	0.12	0.1	0.145
744	195a	195a-2013-28-T0000028.WAV	0.2	0.2	0	0.135	0	0.07	0	0.125	0	0.11	0	0.105	0	0.11	0	0.115	0	0.065	0.06	0	0	0.265	0.28	0.13	0.175	0.28	0.24	0.16	0.165	0.17	0.295	0.085	0.13	0.13	0.195	0.185	0.11	0.105	0.075	0.095	0.12	0.11	0.12	0.075	0.105	0.09	0.14
745	195a	195a-2013-29-T0000029.WAV	0.2	0.195	0	0.145	0	0.075	0	0.13	0	0.11	0	0.11	0	0.115	0	0.115	0	0.07	0.065	0	0.055	0.265	0.275	0.135	0.175	0.275	0.23	0.17	0.175	0.175	0.295	0.095	0.14	0.135	0.2	0.19	0.12	0.105	0.085	0.105	0.12	0.115	0.13	0.08	0.115	0.1	0.145
746	195a	195a-2013-30-T0000030.WAV	0.225	0.295	0.055	0.16	0.055	0.13	0.065	0.145	0.085	0.195	0.08	0.125	0	0.14	0.06	0.18	0.055	0.115	0.075	0.065	0.085	0.255	0.27	0.13	0.17	0.24	0.255	0.175	0.165	0.175	0.275	0.11	0.145	0.135	0.195	0.18	0.125	0.105	0.09	0.115	0.125	0.12	0.14	0.09	0.125	0.11	0.16
747	195a	195a-2013-31-T0000031.WAV	0.205	0.275	0	0.155	0	0.12	0.065	0.14	0.07	0.175	0.065	0.115	0	0.13	0.055	0.17	0	0.1	0.08	0.065	0.075	0.28	0.325	0.18	0.26	0.265	0.33	0.225	0.21	0.16	0.325	0.11	0.175	0.185	0.24	0.23	0.155	0.135	0.09	0.11	0.155	0.16	0.14	0.075	0.11	0.105	0.16
748	195a	195a-2013-32-T0000032.WAV	0.195	0.2	0	0.105	0	0.085	0	0.11	0	0.115	0	0.095	0	0.115	0	0.125	0	0.07	0.055	0	0.055	0.27	0.38	0.165	0.28	0.3	0.38	0.195	0.18	0.11	0.3	0.1	0.15	0.165	0.225	0.22	0.135	0.115	0.08	0.1	0.135	0.16	0.12	0.06	0.08	0.1	0.135
749	195a	195a-2013-33-T0000033.WAV	0.18	0.21	0	0.135	0	0.08	0	0.105	0	0.105	0	0.1	0	0.11	0	0.12	0	0.08	0.07	0	0.07	0.265	0.275	0.145	0.22	0.245	0.295	0.175	0.17	0.14	0.29	0.09	0.14	0.14	0.2	0.185	0.12	0.115	0.07	0.1	0.13	0.13	0.12	0.075	0.115	0.09	0.145
750	195a	195a-2013-34-T0000034.WAV	0.17	0.165	0	0.125	0	0	0	0.085	0	0.07	0	0.075	0	0.075	0	0.055	0	0.055	0.055	0	0	0.275	0.325	0.13	0.23	0.285	0.31	0.14	0.155	0.155	0.29	0.065	0.12	0.11	0.175	0.17	0.095	0.095	0.06	0.08	0.11	0.115	0.1	0.06	0.11	0.075	0.135
751	195a	195a-2013-35-T0000035.WAV	0.17	0.165	0	0.09	0	0	0	0.085	0	0.065	0	0.07	0	0.085	0	0.055	0	0	0	0	0	0.225	0.34	0.135	0.235	0.3	0.31	0.15	0.14	0.1	0.23	0.065	0.125	0.115	0.17	0.16	0.105	0.1	0.055	0.075	0.115	0.125	0.085	0	0.065	0.07	0.125
752	195a	195a-2013-36-T0000036.WAV	0.19	0.195	0	0.115	0	0.055	0	0.1	0	0.08	0	0.085	0	0.095	0	0.085	0	0	0	0	0	0.26	0.34	0.15	0.255	0.325	0.335	0.175	0.16	0.12	0.27	0.07	0.135	0.135	0.19	0.175	0.115	0.115	0.06	0.08	0.135	0.14	0.095	0	0.08	0.075	0.135
753	195a	195a-2013-37-T0000037.WAV	0.195	0.205	0	0.115	0	0.06	0	0.1	0	0.075	0	0.08	0	0.105	0	0.085	0	0	0	0	0	0.265	0.34	0.155	0.26	0.33	0.335	0.175	0.17	0.125	0.28	0.075	0.135	0.135	0.195	0.19	0.12	0.115	0.06	0.085	0.135	0.14	0.1	0	0.08	0.075	0.135
754	195a	195a-2013-38-T0000038.WAV	0.215	0.22	0	0.135	0.055	0.07	0	0.115	0	0.105	0	0.095	0	0.105	0	0.115	0	0.07	0.06	0	0.055	0.27	0.36	0.165	0.275	0.335	0.35	0.195	0.185	0.135	0.3	0.08	0.145	0.16	0.215	0.205	0.135	0.125	0.07	0.1	0.14	0.15	0.11	0.06	0.09	0.085	0.145
755	195a	195a-2013-39-T0000039.WAV	0.205	0.28	0	0.15	0	0.12	0.06	0.13	0.065	0.17	0.06	0.105	0	0.13	0	0.165	0	0.095	0.07	0.06	0.07	0.275	0.33	0.175	0.26	0.27	0.335	0.215	0.2	0.145	0.31	0.105	0.165	0.175	0.23	0.22	0.15	0.135	0.085	0.105	0.15	0.16	0.13	0.065	0.1	0.095	0.155
756	195a	195a-2013-40-T0000040.WAV	0.215	0.27	0	0.145	0.055	0.12	0.06	0.13	0.07	0.16	0.065	0.115	0	0.12	0	0.17	0	0.1	0.075	0.055	0.07	0.27	0.34	0.175	0.27	0.29	0.345	0.21	0.19	0.14	0.305	0.095	0.165	0.165	0.22	0.205	0.15	0.135	0.08	0.1	0.15	0.16	0.125	0.07	0.105	0.095	0.16
757	195a	195a-2013-41-T0000041.WAV	0.215	0.27	0	0.145	0	0.1	0.06	0.135	0.06	0.14	0.055	0.105	0	0.12	0.055	0.15	0	0.085	0.075	0.055	0.07	0.28	0.35	0.18	0.275	0.29	0.355	0.21	0.195	0.135	0.315	0.1	0.165	0.17	0.225	0.215	0.145	0.13	0.085	0.105	0.15	0.165	0.125	0.07	0.1	0.095	0.15
758	1973	1973-2013-1-T0000001.WAV	0.155	0.1	0	0.07	0	0	0	0.065	0	0.06	0	0.055	0	0	0	0	0	0	0	0	0	0.195	0.27	0.1	0.18	0.22	0.265	0.095	0.1	0.13	0.24	0	0.075	0.075	0.125	0.125	0.06	0.06	0	0	0.075	0.085	0.06	0.055	0.1	0	0.095
759	1973	1973-2013-2-T0000002.WAV	0.145	0.115	0	0.14	0.065	0	0	0.085	0	0.085	0	0.075	0	0.06	0	0	0	0.075	0.06	0	0	0.24	0.22	0.085	0.14	0.175	0.21	0.08	0.11	0.19	0.255	0.065	0.075	0.06	0.135	0.13	0.055	0.055	0	0.06	0.065	0.07	0.08	0.08	0.15	0.06	0.145
760	1973	1973-2013-3-T0000003.WAV	0.115	0.085	0	0.15	0	0	0	0.08	0	0.075	0	0.065	0	0	0	0	0	0.085	0.075	0	0.075	0.195	0.15	0.065	0.105	0.115	0.17	0.07	0.1	0.15	0.235	0.085	0.105	0	0.115	0.115	0.055	0.07	0	0.065	0.07	0.065	0.12	0.125	0.185	0.07	0.175
761	1973	1973-2013-4-T0000004.WAV	0.08	0.09	0	0.15	0	0	0	0.08	0	0.065	0	0.065	0.07	0	0.085	0	0	0.145	0.115	0.06	0.135	0.185	0.075	0.07	0.08	0.08	0.09	0.11	0.095	0.16	0.24	0.14	0.175	0.08	0.105	0.09	0.09	0.135	0.075	0.11	0.13	0.1	0.205	0.195	0.25	0.125	0.25
762	1973	1973-2013-5-T0000005.WAV	0.065	0.075	0.085	0.15	0.075	0.075	0.06	0.07	0	0.1	0	0.08	0.125	0	0.14	0.08	0	0.21	0.165	0.1	0.2	0.155	0.135	0.145	0.17	0.135	0.13	0.2	0.1	0.13	0.205	0.235	0.26	0.17	0.105	0.115	0.195	0.225	0.17	0.215	0.225	0.195	0.305	0.265	0.325	0.225	0.325
763	1973	1973-2013-6-T0000006.WAV	0.13	0.085	0	0.12	0	0	0	0.07	0	0.075	0	0.065	0.06	0	0.075	0	0	0.135	0.12	0	0.135	0.21	0.18	0.075	0.125	0.135	0.19	0.105	0.105	0.12	0.26	0.11	0.155	0.07	0.125	0.12	0.09	0.115	0.08	0.1	0.12	0.1	0.165	0.195	0.305	0.11	0.285
764	1973	1973-2013-7-T0000007.WAV	0.12	0.075	0	0.115	0	0	0	0.06	0	0.065	0	0	0	0	0	0	0	0.095	0.065	0	0.085	0.2	0.16	0.07	0.115	0.115	0.175	0.08	0.1	0.13	0.245	0.08	0.095	0.055	0.12	0.115	0.075	0.07	0.07	0.08	0.085	0.07	0.11	0.11	0.23	0.08	0.205
765	1973	1973-2013-8-T0000008.WAV	0.115	0.08	0	0.115	0.06	0	0	0.055	0	0.065	0	0	0	0	0	0	0	0.085	0.06	0	0.075	0.195	0.17	0.065	0.115	0.125	0.175	0.08	0.1	0.13	0.25	0.075	0.085	0	0.12	0.115	0.075	0.065	0.065	0.08	0.08	0.065	0.1	0.09	0.195	0.075	0.18
766	1973	1973-2013-9-T0000009.WAV	0.12	0.085	0	0.125	0	0	0	0.065	0	0.065	0	0.06	0.065	0	0.08	0	0	0.13	0.115	0	0.135	0.22	0.2	0.085	0.145	0.155	0.205	0.105	0.11	0.13	0.265	0.11	0.145	0.075	0.135	0.125	0.09	0.115	0.08	0.105	0.115	0.1	0.16	0.175	0.29	0.105	0.28
767	1973	1973-2013-10-T0000010.WAV	0.125	0.07	0	0.11	0	0	0	0.06	0	0.065	0	0.06	0	0	0	0	0	0.09	0.065	0	0.085	0.205	0.18	0.07	0.125	0.13	0.19	0.085	0.1	0.135	0.25	0.085	0.105	0.055	0.12	0.12	0.08	0.08	0.07	0.085	0.085	0.075	0.12	0.115	0.225	0.085	0.205
768	1973	1973-2013-11-T0000011.WAV	0.125	0.075	0	0.12	0	0	0	0.06	0	0.06	0	0	0	0	0.065	0	0	0.12	0.095	0	0.115	0.205	0.18	0.075	0.125	0.12	0.19	0.095	0.1	0.135	0.24	0.095	0.125	0.06	0.125	0.12	0.08	0.095	0.07	0.095	0.1	0.085	0.14	0.15	0.27	0.095	0.25
769	1973	1973-2013-12-T0000012.WAV	0.125	0.08	0	0.12	0	0	0	0.06	0	0.06	0	0	0.055	0	0.07	0	0	0.13	0.11	0	0.12	0.205	0.205	0.085	0.14	0.15	0.21	0.095	0.105	0.14	0.245	0.1	0.14	0.065	0.13	0.125	0.085	0.105	0.075	0.095	0.105	0.09	0.15	0.175	0.295	0.1	0.275
770	1973	1973-2013-13-T0000013.WAV	0.125	0.075	0	0.11	0	0	0	0.055	0	0.055	0	0	0	0	0	0	0	0.06	0	0	0	0.215	0.195	0.08	0.135	0.145	0.2	0.08	0.11	0.135	0.26	0.07	0.08	0.055	0.135	0.13	0.07	0.06	0.06	0.075	0.07	0.06	0.095	0.07	0.15	0.075	0.14
771	1973	1973-2013-14-T0000014.WAV	0.12	0.075	0	0.125	0	0	0	0	0	0	0	0.055	0	0	0	0	0	0.06	0	0	0	0.21	0.185	0.075	0.125	0.14	0.19	0.075	0.105	0.14	0.255	0.065	0.07	0	0.125	0.12	0.065	0.055	0.055	0.065	0.06	0.06	0.085	0.06	0.13	0.065	0.125
772	1973	1973-2013-15-T0000015.WAV	0.125	0.09	0	0.12	0	0	0	0.075	0	0.055	0	0.06	0	0	0	0	0	0.06	0	0	0.055	0.245	0.22	0.09	0.135	0.18	0.205	0.08	0.12	0.135	0.27	0.065	0.08	0.065	0.14	0.14	0.065	0.065	0.055	0.07	0.07	0.07	0.09	0.065	0.14	0.075	0.145
773	1973	1973-2013-16-T0000016.WAV	0.13	0.095	0	0.115	0	0	0	0.075	0	0	0	0.06	0	0	0	0	0	0.075	0.055	0	0.07	0.245	0.245	0.095	0.16	0.23	0.225	0.09	0.12	0.13	0.265	0.075	0.09	0.075	0.145	0.14	0.07	0.07	0.06	0.08	0.08	0.08	0.1	0.085	0.175	0.08	0.175
774	1973	1973-2013-17-T0000017.WAV	0.105	0.095	0.1	0.16	0	0.105	0.09	0.075	0	0.1	0.06	0.09	0.125	0	0.15	0.095	0.075	0.18	0.185	0.115	0.165	0.145	0.16	0.16	0.165	0.155	0.11	0.215	0.15	0.165	0.14	0.235	0.195	0.225	0.185	0.165	0.24	0.19	0.19	0.215	0.2	0.185	0.245	0.205	0.245	0.23	0.24
775	1973	1973-2013-18-T0000018.WAV	0.11	0.1	0	0.17	0.075	0	0	0.085	0	0.06	0	0.07	0.065	0	0.075	0	0	0.11	0.11	0.055	0.115	0.245	0.195	0.085	0.13	0.17	0.185	0.11	0.125	0.225	0.305	0.135	0.155	0.085	0.14	0.13	0.09	0.13	0.075	0.105	0.125	0.105	0.17	0.165	0.205	0.12	0.225
776	1973	1973-2013-19-T0000019.WAV	0.105	0.105	0	0.15	0	0	0	0.075	0	0.06	0	0.065	0	0	0	0	0	0.07	0.055	0	0	0.255	0.19	0.09	0.125	0.145	0.185	0.08	0.13	0.205	0.305	0.055	0.085	0.065	0.15	0.135	0.055	0.055	0	0.055	0.06	0.065	0.075	0.065	0.13	0.06	0.13
777	1973	1973-2013-20-T0000020.WAV	0.115	0.11	0	0.15	0	0	0	0.075	0	0.065	0	0.07	0	0	0	0	0	0.09	0.075	0	0.075	0.285	0.17	0.11	0.135	0.12	0.195	0.105	0.15	0.2	0.32	0.165	0.11	0.12	0.17	0.16	0.075	0.075	0.06	0.075	0.08	0.075	0.105	0.095	0.18	0.085	0.19
778	1973	1973-2013-21-T0000021.WAV	0.11	0.11	0	0.145	0	0	0	0.07	0	0.06	0	0.06	0	0	0	0	0	0.095	0.075	0	0.075	0.27	0.195	0.1	0.145	0.135	0.205	0.095	0.14	0.185	0.3	0.07	0.1	0.075	0.16	0.145	0.065	0.07	0.055	0.07	0.07	0.075	0.095	0.1	0.185	0.075	0.18
779	1973	1973-2013-22-T0000022.WAV	0.095	0.105	0	0.155	0	0	0	0.075	0	0.06	0	0.065	0	0	0	0	0	0.075	0.065	0	0.055	0.24	0.12	0.09	0.09	0.08	0.14	0.08	0.13	0.215	0.295	0.06	0.085	0.065	0.145	0.13	0.06	0.065	0	0.065	0.065	0.055	0.085	0.07	0.145	0.075	0.145
780	1973	1973-2013-23-T0000023.WAV	0.055	0.095	0	0.17	0	0.055	0	0.07	0	0.07	0	0.07	0.07	0	0.09	0	0	0.14	0.135	0.055	0.13	0.145	0.055	0.065	0.06	0	0	0.095	0.075	0.175	0.19	0.105	0.14	0.065	0.08	0.075	0.08	0.105	0.07	0.095	0.105	0.09	0.15	0.17	0.255	0.1	0.25
781	1973	1973-2013-24-T0000024.WAV	0.06	0.095	0	0.17	0	0.055	0	0.07	0	0.07	0	0.065	0.06	0	0.08	0	0	0.13	0.11	0	0.105	0.145	0.055	0.065	0.06	0	0.06	0.095	0.08	0.18	0.19	0.1	0.115	0.065	0.08	0.075	0.085	0.09	0.075	0.095	0.095	0.085	0.135	0.13	0.22	0.095	0.215
782	1973	1973-2013-25-T0000025.WAV	0.075	0.105	0	0.165	0	0	0	0.07	0	0.075	0	0.07	0.055	0	0.065	0	0	0.11	0.095	0	0.1	0.2	0.095	0.07	0.07	0.06	0.105	0.085	0.1	0.195	0.23	0.08	0.105	0.055	0.11	0.1	0.075	0.085	0.07	0.085	0.09	0.075	0.115	0.11	0.22	0.085	0.215
783	1973	1973-2013-26-T0000026.WAV	0.075	0.09	0	0.165	0	0.055	0	0.06	0	0.07	0	0.065	0.065	0	0.085	0	0	0.13	0.115	0	0.12	0.16	0.125	0.065	0.085	0.08	0.125	0.1	0.08	0.165	0.2	0.1	0.13	0.065	0.09	0.08	0.085	0.1	0.075	0.095	0.105	0.09	0.145	0.15	0.245	0.1	0.245
784	1973	1973-2013-27-T0000027.WAV	0.11	0.09	0	0.155	0	0	0	0.07	0	0.065	0	0.06	0	0	0	0	0	0.095	0.07	0	0.08	0.15	0.19	0.065	0.12	0.135	0.18	0.08	0.08	0.18	0.195	0.075	0.085	0.055	0.09	0.095	0.07	0.065	0.065	0.075	0.075	0.065	0.1	0.085	0.185	0.075	0.18
785	1973	1973-2013-28-T0000028.WAV	0.085	0.095	0	0.17	0	0.055	0	0.075	0	0.07	0	0.075	0	0	0.06	0	0	0.105	0.085	0	0.085	0.17	0.155	0.065	0.1	0.105	0.145	0.08	0.09	0.195	0.22	0.08	0.09	0	0.1	0.09	0.07	0.07	0.06	0.075	0.08	0.065	0.105	0.09	0.185	0.075	0.19
786	1973	1973-2013-29-T0000029.WAV	0.095	0.105	0	0.16	0	0	0	0.075	0	0.06	0	0.065	0	0	0	0	0	0.1	0.095	0	0.085	0.235	0.18	0.08	0.12	0.135	0.17	0.075	0.125	0.22	0.305	0.09	0.095	0.055	0.14	0.125	0.07	0.08	0.055	0.07	0.08	0.065	0.105	0.115	0.19	0.075	0.19
787	1973	1973-2013-30-T0000030.WAV	0.11	0.11	0	0.145	0	0	0	0.075	0	0.06	0	0.065	0	0	0	0	0	0.08	0.07	0	0.065	0.265	0.185	0.095	0.125	0.135	0.19	0.085	0.14	0.21	0.305	0.065	0.095	0.07	0.16	0.145	0.06	0.07	0	0.065	0.07	0.065	0.095	0.085	0.165	0.075	0.17
788	1973	1973-2013-31-T0000031.WAV	0.13	0.135	0	0.15	0	0	0	0.085	0	0.07	0	0.07	0	0	0	0	0	0.09	0.075	0	0.07	0.265	0.255	0.11	0.17	0.19	0.24	0.11	0.145	0.185	0.29	0.08	0.12	0.08	0.165	0.15	0.08	0.085	0.06	0.075	0.095	0.09	0.105	0.09	0.165	0.085	0.18
789	1973	1973-2013-32-T0000032.WAV	0.125	0.1	0	0.12	0	0	0	0.085	0	0.065	0	0.07	0	0	0	0	0	0.085	0.08	0	0.07	0.275	0.225	0.11	0.155	0.19	0.22	0.1	0.145	0.17	0.31	0.1	0.11	0.085	0.17	0.16	0.085	0.09	0.07	0.09	0.09	0.085	0.12	0.115	0.175	0.09	0.18
790	197a	197a-2013-1-T0000001.WAV	0.345	0.12	0.31	0.125	0.055	0.18	0.15	0.11	0.08	0.28	0.175	0.225	0.305	0.065	0.3	0.315	0.17	0.36	0.405	0.27	0.425	0.315	0.335	0.405	0.47	0.365	0.455	0.42	0.375	0.315	0.325	0.515	0.68	0.485	0.36	0.4	0.53	0.575	0.37	0.48	0.59	0.505	0.69	0.785	0.745	0.54	0.78
791	197a	197a-2013-2-T0000002.WAV	0.38	0.105	0.29	0.105	0.07	0.155	0.14	0.1	0.055	0.225	0.165	0.195	0.215	0.125	0.235	0.275	0.16	0.225	0.33	0.18	0.345	0.345	0.46	0.575	0.59	0.445	0.58	0.525	0.495	0.435	0.355	0.68	0.775	0.57	0.44	0.525	0.565	0.705	0.535	0.65	0.64	0.635	0.735	0.675	0.495	0.655	0.59
792	197a	197a-2013-3-T0000003.WAV	0.365	0.115	0.285	0.13	0.07	0.145	0.125	0.1	0.055	0.235	0.15	0.18	0.25	0.095	0.24	0.285	0.15	0.335	0.345	0.2	0.375	0.35	0.435	0.565	0.585	0.445	0.585	0.525	0.475	0.42	0.345	0.68	0.75	0.58	0.42	0.505	0.575	0.695	0.51	0.65	0.65	0.64	0.755	0.71	0.605	0.675	0.68
793	197a	197a-2013-4-T0000004.WAV	0.315	0.12	0.32	0.135	0.055	0.185	0.15	0.12	0.07	0.28	0.17	0.215	0.285	0.07	0.285	0.32	0.185	0.34	0.35	0.245	0.38	0.29	0.335	0.395	0.455	0.35	0.445	0.405	0.345	0.28	0.3	0.505	0.7	0.445	0.32	0.365	0.5	0.575	0.375	0.475	0.565	0.495	0.71	0.74	0.645	0.53	0.71
794	197a	197a-2013-5-T0000005.WAV	0.36	0.12	0.33	0.14	0.08	0.185	0.16	0.115	0.09	0.285	0.19	0.225	0.285	0.1	0.295	0.345	0.19	0.355	0.4	0.25	0.42	0.335	0.36	0.44	0.495	0.38	0.485	0.43	0.38	0.325	0.325	0.55	0.685	0.49	0.355	0.405	0.525	0.605	0.41	0.52	0.595	0.53	0.72	0.715	0.655	0.58	0.7
795	197a	197a-2013-6-T0000006.WAV	0.32	0.115	0.32	0.12	0.055	0.18	0.145	0.115	0.07	0.28	0.17	0.215	0.29	0.07	0.295	0.315	0.18	0.35	0.365	0.25	0.405	0.305	0.345	0.4	0.48	0.37	0.46	0.42	0.36	0.295	0.305	0.515	0.7	0.46	0.335	0.385	0.515	0.585	0.39	0.49	0.595	0.495	0.71	0.765	0.68	0.545	0.765
796	197a	197a-2013-7-T0000007.WAV	0.225	0.105	0.25	0.1	0	0.155	0.125	0.1	0	0.22	0.125	0.17	0.285	0	0.3	0.25	0.14	0.42	0.385	0.24	0.395	0.245	0.3	0.3	0.365	0.3	0.32	0.395	0.295	0.245	0.23	0.435	0.505	0.39	0.295	0.31	0.43	0.44	0.34	0.405	0.465	0.4	0.53	0.665	0.765	0.45	0.715
797	197a	197a-2013-8-T0000008.WAV	0.255	0.115	0.27	0.115	0	0.165	0.125	0.11	0.055	0.24	0.14	0.18	0.285	0	0.295	0.27	0.16	0.4	0.375	0.245	0.395	0.26	0.325	0.345	0.41	0.325	0.375	0.42	0.325	0.25	0.26	0.485	0.585	0.425	0.335	0.345	0.47	0.51	0.37	0.44	0.53	0.445	0.62	0.735	0.765	0.49	0.745
798	197a	197a-2013-9-T0000009.WAV	0.365	0.105	0.325	0.11	0	0.17	0.14	0.11	0.06	0.265	0.175	0.205	0.255	0.075	0.26	0.315	0.175	0.24	0.315	0.225	0.36	0.34	0.405	0.53	0.555	0.425	0.57	0.485	0.44	0.38	0.335	0.63	0.765	0.54	0.385	0.47	0.57	0.665	0.465	0.6	0.63	0.605	0.74	0.69	0.5	0.645	0.585
799	197a	197a-2013-10-T0000010.WAV	0.385	0.11	0.33	0.125	0.055	0.185	0.165	0.115	0.085	0.275	0.2	0.215	0.255	0.11	0.275	0.34	0.19	0.285	0.38	0.23	0.405	0.34	0.39	0.47	0.535	0.405	0.55	0.43	0.41	0.335	0.32	0.595	0.745	0.535	0.355	0.435	0.545	0.635	0.435	0.57	0.625	0.555	0.76	0.73	0.575	0.62	0.665
800	197a	197a-2013-11-T0000011.WAV	0.28	0.1	0.285	0.12	0	0.16	0.125	0.11	0.06	0.24	0.15	0.17	0.27	0	0.285	0.295	0.165	0.355	0.35	0.225	0.375	0.265	0.35	0.385	0.45	0.35	0.445	0.41	0.35	0.265	0.26	0.51	0.63	0.445	0.33	0.375	0.49	0.545	0.385	0.48	0.545	0.455	0.675	0.705	0.68	0.515	0.725
801	197a	197a-2013-12-T0000012.WAV	0.31	0.125	0.32	0.14	0.055	0.21	0.175	0.125	0.075	0.31	0.19	0.235	0.315	0.07	0.305	0.325	0.195	0.41	0.405	0.28	0.435	0.26	0.3	0.345	0.415	0.325	0.42	0.39	0.295	0.25	0.265	0.465	0.64	0.4	0.29	0.32	0.45	0.52	0.34	0.435	0.55	0.445	0.685	0.76	0.7	0.485	0.78
802	197a	197a-2013-13-T0000013.WAV	0.315	0.125	0.32	0.13	0	0.195	0.155	0.125	0.07	0.275	0.175	0.225	0.32	0.06	0.335	0.325	0.19	0.41	0.425	0.28	0.44	0.3	0.32	0.355	0.42	0.345	0.395	0.41	0.335	0.27	0.305	0.46	0.62	0.43	0.345	0.35	0.5	0.52	0.365	0.435	0.55	0.455	0.64	0.785	0.79	0.485	0.8
803	197a	197a-2013-14-T0000014.WAV	0.29	0.115	0.3	0.115	0	0.18	0.14	0.115	0.06	0.255	0.155	0.2	0.305	0	0.305	0.29	0.17	0.345	0.385	0.265	0.4	0.28	0.33	0.355	0.425	0.345	0.4	0.425	0.33	0.255	0.28	0.485	0.655	0.435	0.34	0.35	0.495	0.535	0.37	0.45	0.565	0.465	0.655	0.775	0.725	0.505	0.755
804	197a	197a-2013-15-T0000015.WAV	0.27	0.11	0.295	0.105	0	0.17	0.135	0.11	0.055	0.26	0.15	0.195	0.3	0	0.31	0.29	0.16	0.355	0.395	0.26	0.405	0.275	0.32	0.34	0.4	0.33	0.375	0.415	0.315	0.24	0.26	0.465	0.615	0.415	0.315	0.33	0.47	0.505	0.36	0.43	0.535	0.445	0.63	0.77	0.73	0.48	0.745
805	197a	197a-2013-16-T0000016.WAV	0.23	0.11	0.265	0.105	0	0.18	0.14	0.11	0.055	0.245	0.145	0.185	0.29	0	0.285	0.26	0.16	0.375	0.37	0.25	0.355	0.24	0.28	0.29	0.35	0.29	0.32	0.395	0.27	0.215	0.235	0.43	0.565	0.375	0.285	0.285	0.425	0.455	0.325	0.395	0.48	0.395	0.58	0.72	0.765	0.44	0.745
806	197a	197a-2013-17-T0000017.WAV	0.26	0.115	0.295	0.11	0	0.185	0.145	0.12	0.06	0.26	0.16	0.205	0.32	0	0.335	0.295	0.17	0.405	0.43	0.28	0.42	0.25	0.29	0.295	0.36	0.3	0.33	0.38	0.28	0.225	0.235	0.425	0.525	0.375	0.29	0.29	0.44	0.445	0.33	0.405	0.485	0.385	0.56	0.705	0.745	0.435	0.725
807	197a	197a-2013-18-T0000018.WAV	0.2	0.095	0.24	0.095	0	0.15	0.13	0.095	0	0.205	0.12	0.16	0.285	0	0.3	0.25	0.13	0.38	0.38	0.24	0.38	0.235	0.31	0.325	0.365	0.305	0.305	0.38	0.29	0.25	0.195	0.43	0.485	0.38	0.26	0.31	0.42	0.435	0.35	0.42	0.445	0.38	0.495	0.62	0.69	0.445	0.66
808	197a	197a-2013-19-T0000019.WAV	0.175	0.095	0.23	0.085	0	0.145	0.12	0.1	0	0.215	0.115	0.155	0.285	0	0.29	0.235	0.13	0.415	0.36	0.24	0.365	0.195	0.275	0.295	0.335	0.275	0.29	0.36	0.245	0.21	0.175	0.42	0.45	0.34	0.23	0.26	0.385	0.42	0.32	0.4	0.43	0.355	0.49	0.58	0.685	0.425	0.63
809	197a	197a-2013-20-T0000020.WAV	0.24	0.105	0.265	0.11	0	0.19	0.16	0.115	0.055	0.24	0.155	0.19	0.305	0	0.32	0.265	0.165	0.4	0.445	0.28	0.405	0.245	0.275	0.275	0.325	0.29	0.295	0.36	0.27	0.24	0.235	0.38	0.47	0.37	0.3	0.28	0.415	0.405	0.305	0.365	0.435	0.35	0.495	0.645	0.735	0.4	0.685
810	197a	197a-2013-21-T0000021.WAV	0.17	0.11	0.23	0.1	0	0.16	0.14	0.115	0.06	0.215	0.12	0.165	0.295	0	0.305	0.24	0.14	0.46	0.365	0.255	0.38	0.19	0.265	0.285	0.315	0.265	0.265	0.355	0.235	0.2	0.17	0.395	0.41	0.33	0.225	0.25	0.38	0.4	0.31	0.385	0.41	0.34	0.455	0.535	0.7	0.405	0.62
811	197a	197a-2013-22-T0000022.WAV	0.135	0.1	0.2	0.085	0	0.135	0.125	0.095	0	0.185	0.09	0.14	0.26	0	0.265	0.195	0.105	0.43	0.335	0.22	0.335	0.155	0.24	0.265	0.295	0.235	0.245	0.33	0.2	0.165	0.14	0.39	0.395	0.3	0.19	0.215	0.34	0.375	0.29	0.37	0.38	0.32	0.45	0.49	0.66	0.38	0.58
812	197a	197a-2013-23-T0000023.WAV	0.22	0.105	0.235	0.115	0	0.19	0.165	0.11	0.055	0.22	0.14	0.19	0.295	0	0.31	0.225	0.155	0.39	0.43	0.26	0.39	0.225	0.235	0.24	0.295	0.265	0.255	0.33	0.245	0.225	0.215	0.34	0.41	0.335	0.28	0.25	0.36	0.365	0.275	0.33	0.39	0.315	0.425	0.59	0.7	0.365	0.635
813	197a	197a-2013-24-T0000024.WAV	0.24	0.14	0.275	0.13	0	0.205	0.17	0.135	0.07	0.255	0.155	0.215	0.32	0.055	0.32	0.26	0.175	0.41	0.42	0.28	0.39	0.245	0.265	0.27	0.325	0.285	0.29	0.375	0.26	0.23	0.235	0.39	0.5	0.36	0.285	0.265	0.405	0.425	0.31	0.375	0.455	0.365	0.505	0.675	0.755	0.41	0.71
814	197a	197a-2013-25-T0000025.WAV	0.225	0.14	0.26	0.12	0	0.195	0.16	0.13	0.065	0.235	0.155	0.195	0.305	0.055	0.31	0.25	0.17	0.39	0.42	0.27	0.37	0.235	0.26	0.265	0.315	0.275	0.28	0.36	0.255	0.225	0.225	0.38	0.48	0.35	0.27	0.255	0.395	0.405	0.305	0.36	0.43	0.355	0.495	0.665	0.74	0.395	0.69
815	197a	197a-2013-26-T0000026.WAV	0.23	0.115	0.26	0.105	0	0.17	0.145	0.115	0.055	0.23	0.14	0.185	0.305	0	0.31	0.25	0.15	0.41	0.415	0.26	0.39	0.25	0.29	0.31	0.35	0.3	0.3	0.4	0.28	0.26	0.225	0.425	0.51	0.38	0.28	0.29	0.415	0.45	0.345	0.405	0.47	0.395	0.515	0.67	0.765	0.445	0.71
816	197a	197a-2013-27-T0000027.WAV	0.14	0.11	0.19	0.105	0	0.16	0.145	0.11	0.055	0.195	0.105	0.165	0.265	0	0.265	0.185	0.125	0.42	0.355	0.22	0.335	0.165	0.215	0.23	0.26	0.225	0.205	0.315	0.195	0.165	0.16	0.35	0.395	0.29	0.2	0.2	0.32	0.365	0.265	0.33	0.36	0.3	0.42	0.515	0.7	0.355	0.63
817	197a	197a-2013-28-T0000028.WAV	0.18	0.125	0.235	0.105	0	0.16	0.14	0.115	0.06	0.21	0.12	0.17	0.29	0	0.295	0.235	0.135	0.425	0.385	0.245	0.37	0.2	0.27	0.29	0.32	0.27	0.27	0.36	0.245	0.205	0.18	0.405	0.465	0.34	0.23	0.255	0.38	0.425	0.32	0.385	0.43	0.355	0.48	0.61	0.76	0.41	0.69
818	197a	197a-2013-29-T0000029.WAV	0.155	0.125	0.2	0.155	0	0.165	0.145	0.105	0.06	0.185	0.115	0.165	0.26	0	0.275	0.195	0.13	0.425	0.37	0.23	0.34	0.185	0.235	0.25	0.275	0.24	0.21	0.325	0.215	0.195	0.175	0.355	0.38	0.31	0.22	0.225	0.34	0.355	0.285	0.335	0.355	0.31	0.4	0.505	0.7	0.365	0.615
819	197a	197a-2013-30-T0000030.WAV	0.19	0.105	0.24	0.095	0	0.165	0.14	0.11	0.055	0.22	0.13	0.17	0.3	0	0.3	0.24	0.145	0.375	0.39	0.26	0.375	0.205	0.26	0.275	0.315	0.27	0.275	0.355	0.24	0.21	0.19	0.395	0.465	0.34	0.245	0.25	0.38	0.41	0.31	0.38	0.425	0.35	0.485	0.62	0.675	0.405	0.645
820	197a	197a-2013-31-T0000031.WAV	0.195	0.12	0.24	0.11	0	0.185	0.16	0.125	0.065	0.22	0.145	0.18	0.29	0	0.29	0.235	0.16	0.355	0.4	0.26	0.355	0.21	0.25	0.26	0.305	0.265	0.27	0.34	0.235	0.215	0.195	0.37	0.47	0.335	0.245	0.245	0.37	0.4	0.29	0.355	0.41	0.33	0.49	0.62	0.655	0.385	0.635
821	197a	197a-2013-32-T0000032.WAV	0.23	0.13	0.27	0.12	0	0.185	0.15	0.125	0.065	0.235	0.155	0.195	0.305	0	0.3	0.26	0.17	0.37	0.405	0.265	0.365	0.245	0.285	0.3	0.345	0.3	0.315	0.395	0.28	0.255	0.225	0.42	0.56	0.375	0.285	0.285	0.41	0.45	0.335	0.395	0.47	0.395	0.555	0.705	0.755	0.435	0.74
822	197a	197a-2013-33-T0000033.WAV	0.34	0.14	0.36	0.13	0	0.205	0.16	0.135	0.08	0.29	0.195	0.22	0.315	0.08	0.32	0.35	0.21	0.275	0.365	0.28	0.385	0.325	0.38	0.43	0.5	0.395	0.5	0.47	0.37	0.3	0.3	0.555	0.68	0.475	0.34	0.385	0.53	0.58	0.435	0.53	0.62	0.52	0.705	0.7	0.515	0.59	0.56
823	197a	197a-2013-34-T0000034.WAV	0.41	0.125	0.355	0.115	0.055	0.19	0.17	0.13	0.07	0.275	0.21	0.21	0.255	0.13	0.275	0.35	0.205	0.22	0.315	0.22	0.35	0.4	0.425	0.585	0.575	0.43	0.6	0.525	0.46	0.4	0.36	0.675	0.735	0.57	0.395	0.475	0.58	0.685	0.53	0.665	0.625	0.655	0.74	0.625	0.42	0.68	0.475
824	197a	197a-2013-35-T0000035.WAV	0.325	0.125	0.325	0.11	0	0.18	0.135	0.125	0.06	0.26	0.17	0.185	0.27	0.06	0.28	0.31	0.185	0.24	0.32	0.235	0.35	0.32	0.395	0.47	0.515	0.4	0.515	0.465	0.4	0.32	0.31	0.57	0.68	0.495	0.365	0.42	0.545	0.6	0.45	0.555	0.605	0.55	0.705	0.65	0.445	0.61	0.5
825	197a	197a-2013-36-T0000036.WAV	0.385	0.145	0.37	0.135	0.06	0.195	0.175	0.135	0.075	0.32	0.21	0.24	0.285	0.14	0.275	0.35	0.2	0.235	0.365	0.245	0.37	0.36	0.375	0.47	0.52	0.39	0.56	0.455	0.39	0.335	0.325	0.59	0.73	0.515	0.33	0.39	0.54	0.63	0.43	0.57	0.62	0.58	0.75	0.675	0.465	0.635	0.525
826	197a	197a-2013-37-T0000037.WAV	0.37	0.125	0.36	0.13	0	0.195	0.16	0.13	0.075	0.285	0.2	0.22	0.28	0.095	0.285	0.35	0.205	0.24	0.34	0.245	0.375	0.355	0.41	0.495	0.55	0.425	0.555	0.47	0.425	0.345	0.335	0.6	0.73	0.53	0.355	0.445	0.57	0.645	0.47	0.585	0.645	0.59	0.75	0.67	0.46	0.65	0.525
827	197a	197a-2013-38-T0000038.WAV	0.35	0.125	0.355	0.13	0	0.2	0.165	0.13	0.07	0.3	0.2	0.225	0.3	0.085	0.3	0.345	0.205	0.28	0.36	0.265	0.385	0.335	0.365	0.43	0.48	0.38	0.5	0.44	0.36	0.3	0.31	0.54	0.73	0.47	0.335	0.375	0.52	0.605	0.405	0.52	0.6	0.535	0.74	0.74	0.545	0.585	0.615
828	197a	197a-2013-39-T0000039.WAV	0.315	0.135	0.355	0.135	0	0.21	0.165	0.145	0.07	0.285	0.185	0.215	0.315	0.08	0.315	0.335	0.21	0.32	0.37	0.275	0.385	0.31	0.355	0.4	0.46	0.365	0.45	0.45	0.34	0.265	0.28	0.53	0.72	0.435	0.32	0.35	0.505	0.59	0.41	0.5	0.6	0.515	0.73	0.785	0.62	0.555	0.675
829	197a	197a-2013-40-T0000040.WAV	0.265	0.13	0.3	0.125	0	0.195	0.15	0.125	0.065	0.25	0.16	0.2	0.32	0.055	0.315	0.285	0.18	0.34	0.395	0.27	0.37	0.275	0.315	0.34	0.39	0.33	0.355	0.435	0.305	0.25	0.26	0.47	0.655	0.41	0.31	0.315	0.455	0.525	0.365	0.44	0.54	0.46	0.62	0.79	0.765	0.495	0.765
830	197a	197a-2013-41-T0000041.WAV	0.315	0.13	0.33	0.125	0	0.195	0.16	0.12	0.06	0.26	0.175	0.215	0.325	0.06	0.32	0.305	0.18	0.295	0.41	0.275	0.395	0.315	0.345	0.385	0.435	0.36	0.405	0.46	0.34	0.275	0.3	0.51	0.695	0.44	0.345	0.35	0.495	0.57	0.395	0.475	0.59	0.51	0.66	0.785	0.655	0.54	0.675
831	199a	199a-2014-2-T0000001.WAV	0.165	0.23	0	0.145	0	0.06	0	0.1	0	0.09	0	0.09	0	0.105	0	0.085	0	0.055	0.055	0	0.07	0.21	0.29	0.155	0.21	0.29	0.265	0.175	0.16	0.155	0.24	0.09	0.135	0.135	0.175	0.155	0.13	0.135	0.07	0.085	0.16	0.125	0.1	0.055	0.07	0.08	0.155
832	199a	199a-2014-3-T0000002.WAV	0.17	0.22	0	0.145	0	0.065	0	0.11	0	0.1	0	0.095	0	0.105	0	0.085	0	0.055	0.055	0	0.055	0.275	0.295	0.17	0.235	0.265	0.305	0.18	0.185	0.165	0.31	0.08	0.145	0.14	0.205	0.19	0.125	0.125	0.07	0.085	0.145	0.14	0.1	0.055	0.08	0.08	0.145
833	199a	199a-2014-4-T0000003.WAV	0.19	0.21	0	0.135	0.06	0.065	0	0.115	0	0.1	0	0.095	0	0.11	0	0.085	0	0.06	0.055	0	0	0.225	0.305	0.16	0.24	0.305	0.3	0.18	0.16	0.13	0.255	0.075	0.14	0.14	0.19	0.165	0.125	0.125	0.06	0.075	0.145	0.135	0.095	0	0.07	0.07	0.145
834	199a	199a-2014-5-T0000004.WAV	0.2	0.24	0	0.125	0.07	0.08	0	0.115	0	0.105	0	0.09	0	0.115	0	0.11	0	0.07	0.06	0	0.06	0.245	0.325	0.165	0.255	0.295	0.335	0.195	0.19	0.125	0.29	0.09	0.14	0.155	0.21	0.205	0.14	0.12	0.07	0.09	0.145	0.14	0.1	0	0.07	0.08	0.135
835	199a	199a-2014-6-T0000005.WAV	0.19	0.205	0	0.1	0	0.06	0	0.095	0	0.08	0	0.085	0	0.1	0	0.09	0	0.06	0.055	0	0.055	0.285	0.37	0.155	0.275	0.32	0.375	0.175	0.175	0.11	0.31	0.085	0.145	0.14	0.205	0.2	0.12	0.12	0.065	0.09	0.13	0.145	0.11	0	0.075	0.085	0.13
836	199a	199a-2014-7-T0000006.WAV	0.205	0.22	0	0.11	0	0.07	0	0.105	0	0.08	0	0.08	0	0.095	0	0.1	0	0.065	0.06	0	0.065	0.265	0.39	0.185	0.305	0.365	0.385	0.21	0.195	0.12	0.31	0.09	0.165	0.165	0.22	0.215	0.145	0.135	0.08	0.095	0.16	0.17	0.115	0.06	0.09	0.085	0.16
837	199a	199a-2014-8-T0000007.WAV	0.19	0.17	0	0.095	0	0.055	0	0.085	0	0.075	0	0.07	0	0.07	0	0.075	0	0.055	0	0	0.055	0.26	0.365	0.18	0.28	0.335	0.365	0.2	0.19	0.12	0.3	0.085	0.16	0.155	0.225	0.205	0.145	0.135	0.07	0.085	0.155	0.16	0.105	0	0.08	0.08	0.16
838	199a	199a-2014-9-T0000008.WAV	0.16	0.135	0	0.11	0	0	0	0.085	0	0.075	0	0.065	0	0.06	0	0	0	0	0	0	0	0.245	0.325	0.13	0.215	0.275	0.29	0.145	0.15	0.125	0.27	0.06	0.12	0.12	0.18	0.175	0.1	0.095	0	0.065	0.11	0.11	0.085	0	0.07	0.06	0.12
839	199a	199a-2014-10-T0000009.WAV	0.175	0.18	0	0.105	0	0	0	0.085	0	0.07	0	0.065	0	0.065	0	0.07	0	0	0	0	0	0.27	0.355	0.17	0.27	0.285	0.355	0.2	0.19	0.125	0.315	0.08	0.15	0.16	0.22	0.21	0.14	0.125	0.06	0.075	0.14	0.15	0.105	0	0.075	0.07	0.135
840	199a	199a-2014-11-T0000010.WAV	0.16	0.15	0	0.105	0	0	0	0.08	0	0.07	0	0.065	0	0.065	0	0	0	0	0	0	0	0.28	0.28	0.13	0.205	0.24	0.295	0.135	0.165	0.13	0.31	0	0.115	0.11	0.185	0.18	0.09	0.09	0	0.055	0.105	0.11	0.075	0	0.06	0.055	0.105
841	199a	199a-2014-12-T0000011.WAV	0.155	0.14	0	0.105	0	0	0	0.08	0	0.065	0	0.06	0	0.055	0	0	0	0	0	0	0	0.29	0.285	0.13	0.205	0.25	0.29	0.135	0.165	0.14	0.325	0	0.115	0.11	0.19	0.185	0.09	0.09	0	0.06	0.105	0.11	0.08	0	0.065	0.055	0.105
842	199a	199a-2014-13-T0000012.WAV	0.18	0.16	0	0.1	0	0	0	0.08	0	0.08	0	0.065	0	0.08	0	0.07	0	0	0	0	0	0.27	0.33	0.165	0.255	0.275	0.345	0.185	0.185	0.12	0.315	0.075	0.145	0.15	0.22	0.205	0.13	0.115	0.055	0.075	0.135	0.145	0.095	0	0.065	0.07	0.13
843	199a	199a-2014-14-T0000013.WAV	0.175	0.205	0	0.105	0	0.065	0	0.09	0	0.085	0	0.065	0	0.075	0	0.1	0	0.06	0.055	0	0.06	0.24	0.335	0.185	0.265	0.315	0.35	0.22	0.2	0.12	0.3	0.095	0.16	0.175	0.225	0.215	0.15	0.145	0.07	0.08	0.16	0.16	0.105	0	0.075	0.08	0.155
844	199a	199a-2014-15-T0000014.WAV	0.19	0.225	0	0.11	0	0.07	0	0.1	0	0.1	0	0.08	0	0.08	0	0.105	0	0.06	0	0	0.06	0.285	0.37	0.185	0.285	0.31	0.38	0.22	0.21	0.135	0.34	0.095	0.165	0.18	0.245	0.235	0.145	0.135	0.07	0.09	0.15	0.17	0.115	0.055	0.08	0.085	0.145
845	199a	199a-2014-16-T0000015.WAV	0.185	0.22	0	0.11	0	0.055	0	0.09	0	0.09	0	0.07	0	0.08	0	0.085	0	0.055	0	0	0.055	0.265	0.35	0.175	0.27	0.305	0.355	0.21	0.19	0.13	0.315	0.085	0.155	0.165	0.22	0.215	0.14	0.13	0.065	0.075	0.145	0.155	0.105	0	0.075	0.075	0.14
846	199a	199a-2014-17-T0000016.WAV	0.175	0.19	0	0.105	0	0	0	0.08	0	0.075	0	0.065	0	0.075	0	0.07	0	0	0	0	0	0.28	0.335	0.16	0.26	0.275	0.345	0.19	0.19	0.13	0.32	0.07	0.14	0.15	0.215	0.205	0.125	0.115	0.055	0.07	0.125	0.14	0.095	0	0.07	0.065	0.125
847	199a	199a-2014-18-T0000017.WAV	0.18	0.21	0	0.11	0	0.055	0	0.085	0	0.085	0	0.065	0	0.08	0	0.085	0	0.055	0.055	0	0	0.28	0.335	0.175	0.27	0.3	0.355	0.205	0.205	0.14	0.345	0.085	0.155	0.165	0.235	0.225	0.14	0.13	0.065	0.085	0.14	0.155	0.105	0	0.075	0.08	0.14
848	199a	199a-2014-19-T0000018.WAV	0.195	0.245	0	0.105	0	0.06	0	0.105	0	0.105	0	0.08	0	0.075	0	0.1	0	0.06	0.055	0	0.055	0.27	0.385	0.195	0.295	0.33	0.375	0.235	0.2	0.125	0.31	0.105	0.17	0.185	0.235	0.22	0.165	0.15	0.075	0.085	0.165	0.175	0.12	0.06	0.085	0.085	0.165
849	199a	199a-2014-20-T0000019.WAV	0.155	0.13	0	0.115	0	0	0	0.08	0	0.065	0	0.06	0	0.06	0	0	0	0	0	0	0	0.285	0.255	0.135	0.2	0.245	0.28	0.15	0.17	0.15	0.315	0.06	0.125	0.12	0.2	0.185	0.1	0.095	0.06	0.075	0.11	0.115	0.095	0.055	0.09	0.07	0.125
850	199a	199a-2014-21-T0000020.WAV	0.19	0.185	0	0.11	0	0.055	0	0.085	0	0.08	0	0.07	0	0.08	0	0.085	0	0.06	0.055	0	0.06	0.27	0.345	0.17	0.27	0.325	0.36	0.195	0.19	0.125	0.325	0.075	0.15	0.15	0.215	0.21	0.135	0.13	0.06	0.08	0.145	0.15	0.1	0	0.075	0.075	0.145
851	199a	199a-2014-22-T0000021.WAV	0.185	0.2	0	0.105	0	0.06	0	0.09	0	0.105	0	0.065	0	0.085	0	0.09	0	0.06	0.055	0	0.06	0.24	0.36	0.185	0.285	0.34	0.36	0.225	0.195	0.115	0.29	0.1	0.165	0.175	0.225	0.215	0.15	0.145	0.07	0.085	0.165	0.17	0.105	0.055	0.075	0.085	0.16
852	199a	199a-2014-23-T0000022.WAV	0.185	0.175	0	0.095	0	0	0	0.085	0	0.08	0	0.065	0	0.075	0	0.07	0	0	0	0	0	0.265	0.365	0.175	0.28	0.32	0.37	0.2	0.19	0.12	0.31	0.08	0.155	0.16	0.225	0.21	0.14	0.13	0.065	0.08	0.15	0.16	0.1	0	0.075	0.08	0.145
853	199a	199a-2014-24-T0000023.WAV	0.2	0.245	0.06	0.115	0	0.095	0	0.115	0.085	0.15	0.075	0.09	0	0.1	0	0.15	0	0.08	0.06	0	0.095	0.24	0.355	0.195	0.29	0.335	0.37	0.255	0.21	0.125	0.315	0.115	0.18	0.195	0.245	0.235	0.17	0.155	0.085	0.095	0.175	0.18	0.115	0.055	0.085	0.085	0.165
854	199a	199a-2014-25-T0000024.WAV	0.17	0.18	0	0.095	0	0	0	0.08	0	0.075	0	0.065	0	0.075	0	0.075	0	0	0	0	0	0.28	0.355	0.165	0.265	0.285	0.355	0.18	0.185	0.125	0.325	0.07	0.145	0.145	0.215	0.205	0.12	0.115	0.06	0.075	0.13	0.145	0.095	0	0.07	0.07	0.13
855	199a	199a-2014-26-T0000025.WAV	0.17	0.18	0	0.085	0	0	0	0.075	0	0.06	0	0.06	0	0.075	0	0.065	0	0	0	0	0	0.24	0.33	0.145	0.245	0.3	0.33	0.165	0.155	0.1	0.27	0.06	0.125	0.13	0.185	0.18	0.11	0.105	0	0.065	0.125	0.13	0.08	0	0.06	0.06	0.12
856	199a	199a-2014-27-T0000026.WAV	0.175	0.19	0	0.1	0	0	0	0.085	0	0.07	0	0.07	0	0.07	0	0.075	0	0	0	0	0	0.275	0.345	0.165	0.265	0.3	0.35	0.195	0.19	0.13	0.315	0.08	0.15	0.155	0.22	0.21	0.13	0.125	0.065	0.075	0.14	0.15	0.1	0	0.075	0.075	0.135
857	199a	199a-2014-28-T0000027.WAV	0.185	0.225	0	0.1	0	0.06	0	0.095	0	0.1	0	0.07	0	0.08	0	0.105	0	0.06	0	0	0.06	0.24	0.39	0.185	0.3	0.37	0.38	0.22	0.195	0.105	0.3	0.09	0.16	0.175	0.225	0.22	0.15	0.14	0.065	0.08	0.16	0.17	0.1	0	0.07	0.075	0.15
858	220b	220b-2013-4-T0000001.WAV	0.275	0.115	0.225	0.115	0	0.135	0.115	0.1	0	0.15	0.105	0.12	0.17	0	0.16	0.205	0.105	0.14	0.19	0.155	0.2	0.33	0.5	0.655	0.48	0.4	0.395	0.54	0.535	0.545	0.325	0.595	0.515	0.52	0.475	0.56	0.485	0.545	0.635	0.605	0.45	0.585	0.455	0.395	0.29	0.575	0.325
859	220b	220b-2013-5-T0000002.WAV	0.195	0.1	0.23	0.115	0	0.13	0.1	0.085	0	0.19	0.105	0.12	0.22	0	0.21	0.2	0.12	0.225	0.25	0.185	0.245	0.265	0.35	0.38	0.415	0.34	0.375	0.465	0.325	0.265	0.235	0.52	0.605	0.43	0.295	0.34	0.465	0.52	0.42	0.495	0.525	0.505	0.595	0.645	0.535	0.555	0.525
860	220b	220b-2013-6-T0000003.WAV	0.15	0.1	0.205	0.11	0	0.105	0.09	0.08	0	0.18	0.075	0.11	0.21	0	0.18	0.17	0.095	0.205	0.21	0.16	0.21	0.185	0.31	0.36	0.375	0.285	0.36	0.435	0.255	0.19	0.17	0.52	0.575	0.36	0.225	0.275	0.405	0.51	0.4	0.485	0.51	0.49	0.61	0.58	0.495	0.52	0.51
861	220b	220b-2013-7-T0000004.WAV	0.29	0.1	0.225	0.125	0	0.125	0.11	0.085	0	0.155	0.135	0.135	0.185	0.07	0.18	0.215	0.145	0.16	0.21	0.15	0.23	0.345	0.45	0.63	0.47	0.385	0.4	0.51	0.49	0.475	0.325	0.595	0.57	0.515	0.41	0.5	0.49	0.56	0.61	0.605	0.455	0.59	0.52	0.43	0.33	0.585	0.37
862	220b	220b-2013-8-T0000005.WAV	0.095	0.095	0.135	0.1	0	0.1	0.1	0.075	0	0.155	0	0.12	0.195	0	0.2	0.115	0.06	0.33	0.265	0.15	0.27	0.135	0.19	0.215	0.24	0.21	0.18	0.32	0.145	0.12	0.115	0.345	0.415	0.265	0.155	0.165	0.285	0.365	0.26	0.32	0.37	0.33	0.44	0.5	0.62	0.36	0.52
863	220b	220b-2013-9-T0000006.WAV	0.265	0.095	0.23	0.12	0	0.12	0.1	0.09	0.055	0.165	0.12	0.125	0.22	0	0.2	0.205	0.13	0.235	0.255	0.16	0.27	0.325	0.405	0.535	0.45	0.35	0.415	0.43	0.445	0.41	0.3	0.55	0.61	0.49	0.39	0.47	0.505	0.51	0.495	0.545	0.42	0.51	0.565	0.54	0.465	0.52	0.55
864	220b	220b-2013-10-T0000007.WAV	0.125	0.08	0.165	0.135	0	0.09	0.085	0.085	0	0.16	0.06	0.115	0.195	0	0.19	0.14	0.075	0.26	0.26	0.15	0.225	0.175	0.26	0.29	0.315	0.245	0.27	0.39	0.225	0.18	0.165	0.44	0.52	0.335	0.22	0.245	0.365	0.43	0.335	0.405	0.44	0.41	0.5	0.63	0.605	0.44	0.58
865	220b	220b-2013-11-T0000008.WAV	0.06	0.09	0	0.095	0	0.055	0	0.065	0	0.095	0	0.08	0.085	0	0.115	0.065	0	0.215	0.155	0.065	0.16	0.08	0.07	0.085	0.085	0.07	0	0.125	0	0.065	0.055	0.135	0.18	0.09	0.075	0.065	0.11	0.14	0.105	0.125	0.145	0.13	0.19	0.205	0.33	0.13	0.315
866	220b	220b-2013-12-T0000009.WAV	0	0.09	0	0.115	0	0	0	0.06	0	0.08	0	0.07	0.075	0	0.1	0.055	0	0.185	0.14	0.055	0.145	0.075	0.065	0.075	0.075	0.06	0	0.115	0	0.06	0.055	0.12	0.165	0.08	0.07	0.06	0.105	0.125	0.1	0.115	0.13	0.115	0.175	0.2	0.325	0.12	0.305
867	220b	220b-2013-13-T0000010.WAV	0	0.105	0	0.12	0	0.055	0	0.065	0	0.07	0	0.08	0	0	0.065	0	0	0.095	0.07	0	0.085	0.08	0.06	0.065	0.055	0	0	0.095	0	0.075	0	0.09	0.105	0.065	0.07	0.055	0.08	0.08	0.075	0.09	0.09	0.08	0.12	0.095	0.19	0.09	0.19
868	220b	220b-2013-14-T0000011.WAV	0.055	0.08	0.075	0.115	0	0.065	0.07	0.065	0	0.12	0	0.09	0.13	0	0.145	0.075	0	0.295	0.22	0.1	0.205	0.09	0.115	0.135	0.155	0.13	0.1	0.22	0.08	0.08	0.075	0.255	0.3	0.175	0.1	0.1	0.185	0.245	0.16	0.21	0.245	0.22	0.32	0.38	0.535	0.24	0.44
869	220b	220b-2013-15-T0000012.WAV	0.055	0.085	0.065	0.115	0	0.06	0.06	0.065	0	0.105	0	0.085	0.115	0	0.135	0.07	0	0.3	0.205	0.09	0.195	0.085	0.095	0.11	0.13	0.11	0.08	0.18	0.065	0.065	0.06	0.2	0.26	0.14	0.085	0.08	0.15	0.21	0.135	0.17	0.21	0.185	0.27	0.34	0.52	0.195	0.435
870	220b	220b-2013-16-T0000013.WAV	0	0.105	0	0.105	0	0.055	0	0.065	0	0.07	0	0.08	0	0	0.07	0	0	0.1	0.075	0	0.09	0.085	0.06	0.06	0.055	0	0	0.1	0	0.065	0.06	0.085	0.105	0.065	0.075	0.06	0.08	0.08	0.075	0.09	0.09	0.08	0.12	0.105	0.2	0.095	0.2
871	220b	220b-2013-17-T0000014.WAV	0.07	0.09	0.095	0.15	0	0.08	0.075	0.075	0	0.115	0	0.09	0.14	0	0.145	0.095	0	0.285	0.215	0.105	0.195	0.12	0.16	0.18	0.2	0.17	0.14	0.27	0.13	0.11	0.11	0.305	0.315	0.235	0.15	0.15	0.25	0.275	0.22	0.265	0.28	0.265	0.35	0.38	0.505	0.295	0.415
872	220b	220b-2013-18-T0000015.WAV	0.055	0.095	0	0.115	0	0.055	0	0.065	0	0.085	0	0.08	0.085	0	0.11	0.06	0	0.18	0.145	0.065	0.15	0.095	0.075	0.09	0.095	0.075	0	0.14	0.055	0.065	0.08	0.15	0.185	0.1	0.075	0.07	0.115	0.15	0.105	0.13	0.155	0.14	0.205	0.21	0.305	0.15	0.305
873	220b	220b-2013-19-T0000016.WAV	0	0.11	0	0.115	0	0	0	0.065	0	0.065	0	0.08	0	0	0	0	0	0.065	0.055	0	0.065	0.085	0.055	0.06	0	0	0	0.095	0	0.075	0.065	0.075	0.09	0.06	0.07	0.055	0.075	0.07	0.07	0.085	0.08	0.065	0.105	0.075	0.15	0.085	0.155
874	220b	220b-2013-20-T0000017.WAV	0	0.095	0	0.11	0	0	0	0.06	0	0	0	0.065	0	0	0	0	0	0	0	0	0	0.075	0	0	0	0	0	0.08	0	0.075	0	0.065	0.075	0	0.06	0	0.065	0.06	0.055	0.07	0.065	0.055	0.09	0.06	0.115	0.07	0.12
875	220b	220b-2013-21-T0000018.WAV	0.07	0.105	0	0.14	0	0	0	0.07	0	0.06	0	0.065	0	0	0	0	0	0	0	0	0	0.18	0.09	0.085	0.075	0.065	0.06	0.11	0.095	0.195	0.2	0.08	0.095	0.075	0.11	0.09	0.085	0.075	0.075	0.09	0.085	0.075	0.095	0.065	0.1	0.08	0.115
876	220b	220b-2013-22-T0000019.WAV	0	0.11	0	0.15	0	0	0	0.07	0	0.06	0	0.08	0	0	0	0	0	0	0	0	0	0.1	0.06	0.06	0	0	0	0.085	0.055	0.135	0.075	0.065	0.08	0.055	0.07	0.055	0.07	0.065	0.06	0.075	0.07	0.06	0.09	0.06	0.105	0.075	0.115
877	220b	220b-2013-23-T0000020.WAV	0	0.085	0.07	0.13	0	0	0	0.075	0	0.12	0	0.08	0.115	0	0.125	0.06	0	0.255	0.205	0.085	0.2	0.09	0.125	0.145	0.175	0.145	0.13	0.24	0.09	0.08	0.07	0.27	0.365	0.185	0.095	0.1	0.195	0.29	0.175	0.23	0.28	0.245	0.365	0.475	0.54	0.27	0.48
878	220b	220b-2013-24-T0000021.WAV	0	0.1	0	0.14	0	0	0	0.065	0	0.055	0	0.07	0	0	0	0	0	0	0	0	0	0.085	0.055	0.055	0	0	0	0.07	0	0.13	0.07	0	0.065	0	0.06	0	0.055	0	0	0.06	0.055	0	0.07	0	0.08	0.06	0.09
879	220b	220b-2013-25-T0000022.WAV	0	0.1	0	0.115	0	0	0	0.055	0	0.055	0	0.07	0	0	0	0	0	0.055	0	0	0	0.07	0	0	0	0	0	0.08	0	0.065	0	0.065	0.07	0	0.06	0	0.065	0.055	0.055	0.07	0.065	0.055	0.085	0.06	0.125	0.07	0.125
880	220b	220b-2013-26-T0000023.WAV	0.085	0.115	0	0.14	0	0	0	0.08	0	0.07	0	0.065	0	0	0	0	0	0	0	0	0	0.205	0.095	0.085	0.08	0.075	0.08	0.095	0.115	0.21	0.26	0.06	0.085	0.07	0.13	0.115	0.07	0.065	0.06	0.07	0.075	0.065	0.08	0	0.08	0.065	0.105
881	220b	220b-2013-27-T0000024.WAV	0	0.105	0	0.125	0	0	0	0.06	0	0	0	0.07	0	0	0	0	0	0	0	0	0	0.085	0	0.055	0	0	0	0.08	0	0.1	0.06	0.06	0.07	0	0.06	0	0.06	0.055	0.055	0.07	0.06	0	0.08	0.055	0.095	0.07	0.105
882	220b	220b-2013-28-T0000025.WAV	0	0.1	0	0.115	0	0	0	0.06	0	0.06	0	0.075	0	0	0	0	0	0.07	0.055	0	0.06	0.07	0	0.055	0	0	0	0.08	0	0.06	0	0.07	0.08	0	0.06	0	0.065	0.06	0.06	0.075	0.07	0.06	0.095	0.07	0.15	0.075	0.15
883	229c	229c-2014-2-T0000001.WAV	0.395	0.185	0.305	0.25	0.105	0.25	0.265	0.19	0.145	0.3	0.195	0.245	0.28	0.255	0.225	0.33	0.195	0.215	0.34	0.255	0.265	0.525	0.295	0.275	0.31	0.335	0.285	0.37	0.33	0.32	0.51	0.355	0.32	0.37	0.37	0.325	0.44	0.325	0.295	0.345	0.39	0.315	0.39	0.37	0.355	0.34	0.27
884	229c	229c-2014-3-T0000002.WAV	0.48	0.17	0.42	0.18	0.095	0.21	0.18	0.16	0.155	0.33	0.205	0.265	0.3	0.265	0.295	0.405	0.205	0.25	0.35	0.28	0.35	0.56	0.51	0.465	0.53	0.505	0.48	0.515	0.555	0.385	0.485	0.51	0.49	0.595	0.49	0.52	0.725	0.475	0.51	0.54	0.56	0.49	0.52	0.545	0.415	0.575	0.375
885	229c	229c-2014-4-T0000003.WAV	0.42	0.14	0.355	0.155	0.07	0.185	0.145	0.135	0.105	0.265	0.16	0.235	0.24	0.23	0.24	0.345	0.175	0.195	0.275	0.22	0.3	0.48	0.535	0.48	0.56	0.52	0.455	0.495	0.635	0.465	0.425	0.505	0.44	0.665	0.635	0.645	0.715	0.48	0.535	0.545	0.54	0.49	0.43	0.445	0.34	0.555	0.305
886	229c	229c-2014-5-T0000004.WAV	0.35	0.13	0.325	0.18	0.085	0.175	0.165	0.145	0.14	0.25	0.14	0.25	0.34	0.21	0.35	0.29	0.155	0.27	0.425	0.275	0.46	0.41	0.53	0.535	0.61	0.545	0.51	0.62	0.54	0.49	0.415	0.61	0.535	0.665	0.57	0.585	0.675	0.63	0.55	0.63	0.7	0.625	0.595	0.56	0.52	0.68	0.45
887	229c	229c-2014-6-T0000005.WAV	0.335	0.15	0.315	0.205	0.07	0.175	0.165	0.155	0.07	0.265	0.135	0.23	0.35	0.11	0.34	0.28	0.145	0.27	0.435	0.275	0.465	0.36	0.53	0.65	0.63	0.52	0.575	0.68	0.53	0.51	0.34	0.75	0.765	0.635	0.505	0.57	0.595	0.8	0.615	0.715	0.745	0.755	0.765	0.655	0.55	0.76	0.55
888	229c	229c-2014-7-T0000006.WAV	0.285	0.185	0.295	0.22	0.09	0.18	0.195	0.17	0.085	0.31	0.125	0.24	0.315	0.1	0.335	0.295	0.125	0.46	0.415	0.3	0.49	0.295	0.4	0.455	0.52	0.42	0.415	0.51	0.435	0.37	0.31	0.555	0.615	0.52	0.395	0.44	0.5	0.605	0.455	0.55	0.62	0.575	0.585	0.66	0.69	0.605	0.735
889	229c	229c-2014-8-T0000007.WAV	0.3	0.24	0.35	0.3	0.145	0.235	0.22	0.245	0.14	0.38	0.21	0.285	0.305	0.18	0.34	0.345	0.16	0.355	0.425	0.29	0.46	0.27	0.365	0.49	0.45	0.355	0.435	0.51	0.365	0.345	0.295	0.565	0.72	0.435	0.325	0.365	0.41	0.63	0.45	0.545	0.555	0.595	0.59	0.605	0.525	0.565	0.705
890	229c	229c-2014-9-T0000008.WAV	0.295	0.16	0.225	0.205	0.08	0.14	0.16	0.155	0.08	0.255	0.11	0.195	0.245	0.09	0.25	0.215	0.105	0.42	0.36	0.235	0.385	0.33	0.33	0.405	0.43	0.345	0.37	0.45	0.395	0.295	0.32	0.515	0.635	0.5	0.365	0.395	0.49	0.565	0.41	0.49	0.545	0.55	0.59	0.675	0.705	0.555	0.7
891	229c	229c-2014-10-T0000009.WAV	0.3	0.165	0.27	0.2	0.075	0.155	0.16	0.15	0.09	0.26	0.135	0.205	0.28	0.075	0.285	0.255	0.12	0.44	0.415	0.26	0.43	0.33	0.36	0.415	0.455	0.375	0.37	0.48	0.41	0.31	0.31	0.535	0.63	0.5	0.37	0.41	0.505	0.575	0.44	0.51	0.57	0.55	0.6	0.73	0.77	0.575	0.755
892	229c	229c-2014-11-T0000010.WAV	0.305	0.11	0.255	0.14	0.055	0.145	0.12	0.1	0.08	0.235	0.115	0.17	0.26	0.12	0.26	0.245	0.125	0.41	0.37	0.21	0.36	0.34	0.35	0.41	0.455	0.38	0.37	0.46	0.4	0.31	0.32	0.51	0.64	0.5	0.37	0.395	0.5	0.575	0.42	0.495	0.56	0.55	0.605	0.725	0.79	0.565	0.77
893	229c	229c-2014-12-T0000011.WAV	0.23	0.14	0.265	0.155	0.08	0.13	0.14	0.115	0.08	0.215	0.155	0.23	0.28	0.145	0.26	0.27	0.16	0.39	0.395	0.215	0.38	0.265	0.265	0.265	0.31	0.26	0.245	0.385	0.275	0.215	0.255	0.4	0.435	0.37	0.27	0.285	0.405	0.4	0.33	0.365	0.425	0.375	0.435	0.605	0.765	0.41	0.665
894	229c	229c-2014-13-T0000012.WAV	0.125	0.105	0.16	0.145	0.06	0.12	0.1	0.08	0	0.135	0.08	0.115	0.205	0.07	0.24	0.16	0.105	0.33	0.245	0.17	0.24	0.185	0.205	0.215	0.245	0.195	0.18	0.3	0.19	0.155	0.175	0.32	0.305	0.28	0.2	0.205	0.315	0.29	0.265	0.3	0.3	0.285	0.34	0.35	0.45	0.325	0.39
895	229c	229c-2014-14-T0000013.WAV	0.115	0.1	0.145	0.145	0	0.09	0.07	0.09	0	0.145	0.06	0.1	0.18	0	0.19	0.14	0.075	0.315	0.235	0.14	0.225	0.21	0.255	0.265	0.305	0.24	0.245	0.39	0.24	0.195	0.21	0.415	0.4	0.34	0.245	0.255	0.375	0.375	0.32	0.38	0.385	0.38	0.44	0.495	0.55	0.425	0.48
896	229c	229c-2014-15-T0000014.WAV	0.2	0.105	0.195	0.14	0.06	0.09	0.075	0.1	0.055	0.16	0.08	0.125	0.2	0.075	0.19	0.19	0.105	0.31	0.275	0.145	0.295	0.32	0.335	0.375	0.425	0.325	0.355	0.455	0.36	0.265	0.295	0.52	0.53	0.46	0.32	0.37	0.48	0.495	0.425	0.485	0.5	0.515	0.57	0.63	0.625	0.55	0.59
897	229c	229c-2014-16-T0000015.WAV	0.17	0.105	0.205	0.135	0	0.12	0.105	0.08	0	0.175	0.1	0.14	0.24	0	0.25	0.205	0.12	0.37	0.305	0.2	0.305	0.26	0.27	0.275	0.32	0.255	0.245	0.38	0.27	0.215	0.245	0.4	0.36	0.36	0.265	0.275	0.41	0.365	0.33	0.38	0.38	0.355	0.42	0.455	0.585	0.415	0.5
898	229c	229c-2014-17-T0000016.WAV	0.135	0.095	0.175	0.135	0	0.09	0.09	0.09	0	0.15	0.07	0.11	0.205	0	0.225	0.17	0.085	0.345	0.265	0.165	0.275	0.235	0.28	0.295	0.335	0.26	0.27	0.4	0.27	0.205	0.225	0.445	0.42	0.37	0.255	0.285	0.405	0.39	0.35	0.41	0.41	0.4	0.47	0.515	0.595	0.44	0.53
899	229c	229c-2014-18-T0000017.WAV	0.185	0.085	0.19	0.105	0	0.11	0.085	0.075	0	0.165	0.09	0.12	0.2	0	0.2	0.175	0.115	0.27	0.265	0.145	0.255	0.26	0.305	0.375	0.395	0.285	0.37	0.415	0.31	0.24	0.255	0.515	0.61	0.39	0.285	0.32	0.42	0.52	0.39	0.48	0.475	0.505	0.615	0.64	0.61	0.52	0.59
900	229c	229c-2014-19-T0000018.WAV	0.2	0.105	0.205	0.16	0	0.095	0.085	0.09	0	0.16	0.095	0.125	0.195	0	0.185	0.195	0.11	0.345	0.295	0.145	0.275	0.305	0.345	0.4	0.41	0.295	0.355	0.45	0.36	0.275	0.275	0.545	0.585	0.435	0.305	0.365	0.455	0.5	0.44	0.51	0.47	0.52	0.555	0.64	0.69	0.545	0.665
901	229c	229c-2014-20-T0000019.WAV	0.175	0.1	0.205	0.13	0	0.115	0.085	0.075	0	0.17	0.09	0.125	0.205	0	0.215	0.185	0.115	0.29	0.27	0.16	0.285	0.27	0.305	0.34	0.38	0.295	0.34	0.44	0.3	0.225	0.255	0.5	0.555	0.395	0.28	0.31	0.44	0.485	0.385	0.455	0.49	0.485	0.585	0.655	0.635	0.505	0.605
902	229c	229c-2014-21-T0000020.WAV	0.19	0.09	0.205	0.125	0	0.105	0.095	0.08	0	0.175	0.085	0.14	0.225	0	0.235	0.205	0.105	0.345	0.3	0.175	0.33	0.28	0.295	0.3	0.355	0.27	0.28	0.41	0.305	0.215	0.27	0.445	0.42	0.4	0.285	0.315	0.445	0.4	0.36	0.41	0.43	0.42	0.465	0.535	0.625	0.455	0.56
903	229c	229c-2014-22-T0000021.WAV	0.16	0.105	0.18	0.15	0.075	0.1	0.095	0.105	0	0.165	0.08	0.12	0.205	0	0.225	0.17	0.1	0.335	0.27	0.155	0.285	0.255	0.295	0.31	0.36	0.275	0.315	0.415	0.29	0.22	0.24	0.475	0.48	0.38	0.28	0.3	0.425	0.43	0.36	0.43	0.45	0.445	0.54	0.585	0.6	0.475	0.56
904	231b	231b-2013-1-T0000001.WAV	0.145	0.09	0.175	0.095	0	0.105	0.09	0.07	0	0.175	0.08	0.125	0.2	0	0.195	0.16	0.1	0.265	0.28	0.155	0.26	0.215	0.25	0.28	0.31	0.245	0.285	0.375	0.235	0.185	0.205	0.42	0.55	0.325	0.235	0.24	0.36	0.445	0.315	0.38	0.43	0.415	0.54	0.665	0.625	0.43	0.62
905	231b	231b-2013-2-T0000002.WAV	0.175	0.09	0.17	0.105	0	0.125	0.12	0.08	0	0.19	0.095	0.155	0.195	0	0.22	0.15	0.11	0.27	0.325	0.175	0.27	0.28	0.225	0.23	0.26	0.235	0.205	0.32	0.24	0.215	0.25	0.31	0.39	0.31	0.27	0.24	0.35	0.335	0.265	0.29	0.34	0.31	0.38	0.515	0.575	0.33	0.525
906	231b	231b-2013-3-T0000003.WAV	0.14	0.14	0.18	0.1	0	0.125	0.115	0.105	0	0.19	0.09	0.165	0.245	0.07	0.26	0.17	0.115	0.375	0.36	0.19	0.285	0.2	0.195	0.215	0.25	0.205	0.2	0.325	0.175	0.15	0.17	0.335	0.44	0.26	0.185	0.18	0.29	0.365	0.255	0.315	0.37	0.335	0.425	0.595	0.74	0.345	0.65
907	231b	231b-2013-4-T0000004.WAV	0.12	0.075	0.14	0.095	0	0.085	0.09	0.07	0	0.165	0.065	0.14	0.19	0	0.205	0.13	0.08	0.27	0.315	0.145	0.245	0.2	0.165	0.18	0.21	0.17	0.155	0.28	0.155	0.13	0.165	0.29	0.41	0.23	0.165	0.16	0.255	0.32	0.215	0.255	0.32	0.29	0.37	0.575	0.58	0.295	0.53
908	231b	231b-2013-5-T0000005.WAV	0.135	0.08	0.15	0.09	0	0.1	0.095	0.07	0	0.165	0.07	0.13	0.185	0	0.195	0.13	0.085	0.25	0.28	0.15	0.225	0.215	0.205	0.215	0.25	0.205	0.19	0.33	0.205	0.175	0.21	0.33	0.435	0.295	0.23	0.21	0.32	0.345	0.26	0.3	0.35	0.32	0.39	0.57	0.59	0.345	0.54
909	231b	231b-2013-6-T0000006.WAV	0.09	0.1	0.085	0.095	0	0.095	0.09	0.09	0	0.14	0	0.125	0.12	0	0.15	0.09	0.07	0.295	0.21	0.09	0.18	0.125	0.12	0.13	0.125	0.12	0.08	0.17	0.1	0.105	0.115	0.18	0.19	0.15	0.135	0.115	0.175	0.165	0.155	0.18	0.18	0.16	0.22	0.27	0.46	0.175	0.38
910	231b	231b-2013-7-T0000007.WAV	0.105	0.085	0.12	0.085	0	0.09	0.09	0.075	0	0.135	0	0.12	0.165	0	0.195	0.115	0.065	0.35	0.29	0.13	0.24	0.15	0.14	0.155	0.165	0.145	0.1	0.225	0.13	0.12	0.13	0.225	0.275	0.19	0.145	0.145	0.22	0.245	0.195	0.22	0.25	0.22	0.285	0.385	0.595	0.235	0.485
911	231b	231b-2013-8-T0000008.WAV	0.08	0.09	0.105	0.085	0	0.085	0.09	0.08	0	0.15	0	0.13	0.17	0	0.19	0.095	0.055	0.34	0.29	0.125	0.24	0.12	0.12	0.14	0.155	0.135	0.105	0.225	0.105	0.1	0.105	0.235	0.34	0.18	0.125	0.115	0.195	0.265	0.175	0.21	0.255	0.225	0.32	0.45	0.64	0.24	0.53
912	231b	231b-2013-9-T0000009.WAV	0.07	0.08	0.09	0.105	0	0.07	0.08	0.08	0	0.125	0	0.1	0.155	0	0.18	0.1	0	0.34	0.24	0.115	0.215	0.11	0.115	0.135	0.16	0.125	0.11	0.22	0.09	0.085	0.08	0.24	0.295	0.165	0.105	0.105	0.185	0.235	0.165	0.21	0.245	0.225	0.305	0.35	0.52	0.23	0.425
913	231b	231b-2013-10-T0000010.WAV	0.09	0.075	0.105	0.09	0	0.085	0.08	0.075	0	0.13	0	0.11	0.155	0	0.175	0.095	0.055	0.32	0.26	0.115	0.205	0.14	0.155	0.165	0.185	0.165	0.13	0.255	0.14	0.12	0.135	0.26	0.34	0.225	0.155	0.15	0.24	0.275	0.21	0.24	0.27	0.25	0.32	0.46	0.6	0.265	0.5
914	231b	231b-2013-11-T0000011.WAV	0.12	0.08	0.115	0.095	0	0.09	0.075	0.075	0	0.115	0.055	0.09	0.135	0	0.16	0.1	0.065	0.295	0.22	0.11	0.195	0.215	0.225	0.225	0.235	0.21	0.155	0.31	0.23	0.19	0.22	0.31	0.28	0.31	0.25	0.24	0.34	0.275	0.29	0.3	0.28	0.28	0.315	0.375	0.495	0.32	0.4
915	231b	231b-2013-12-T0000012.WAV	0.185	0.105	0.19	0.12	0	0.105	0.085	0.11	0	0.155	0.095	0.135	0.19	0	0.205	0.165	0.105	0.31	0.255	0.15	0.23	0.345	0.325	0.335	0.38	0.3	0.29	0.455	0.34	0.275	0.34	0.455	0.46	0.41	0.335	0.335	0.45	0.415	0.395	0.435	0.44	0.46	0.45	0.53	0.645	0.49	0.58
916	231b	231b-2013-13-T0000013.WAV	0.115	0.085	0.105	0.095	0	0.07	0.06	0.07	0	0.115	0	0.09	0.115	0	0.135	0.09	0.06	0.27	0.19	0.1	0.185	0.205	0.185	0.19	0.205	0.185	0.13	0.28	0.2	0.175	0.21	0.26	0.24	0.265	0.22	0.205	0.295	0.245	0.24	0.26	0.255	0.245	0.28	0.315	0.445	0.28	0.345
917	231b	231b-2013-14-T0000014.WAV	0.195	0.115	0.22	0.1	0	0.145	0.12	0.095	0	0.195	0.105	0.17	0.265	0	0.28	0.19	0.125	0.405	0.36	0.21	0.34	0.25	0.27	0.28	0.315	0.28	0.235	0.4	0.27	0.225	0.255	0.385	0.44	0.36	0.28	0.27	0.4	0.42	0.345	0.38	0.44	0.395	0.445	0.55	0.69	0.425	0.59
918	231b	231b-2013-15-T0000015.WAV	0.11	0.075	0.14	0.085	0	0.1	0.095	0.07	0	0.165	0.06	0.135	0.19	0	0.195	0.12	0.075	0.31	0.305	0.145	0.26	0.165	0.18	0.19	0.23	0.19	0.175	0.305	0.16	0.14	0.155	0.315	0.43	0.26	0.185	0.17	0.28	0.345	0.235	0.28	0.345	0.305	0.41	0.56	0.63	0.33	0.565
919	231b	231b-2013-16-T0000016.WAV	0.115	0.085	0.125	0.105	0	0.075	0.08	0.095	0	0.145	0.06	0.115	0.16	0	0.175	0.115	0.07	0.29	0.28	0.12	0.22	0.21	0.19	0.2	0.245	0.19	0.185	0.305	0.2	0.16	0.23	0.32	0.385	0.275	0.22	0.205	0.305	0.32	0.24	0.28	0.335	0.32	0.385	0.53	0.66	0.325	0.59
920	231b	231b-2013-17-T0000017.WAV	0.115	0.09	0.12	0.095	0	0.085	0.075	0.06	0	0.125	0	0.105	0.14	0	0.15	0.115	0.06	0.215	0.19	0.12	0.2	0.18	0.18	0.205	0.215	0.18	0.135	0.285	0.165	0.15	0.15	0.275	0.275	0.24	0.17	0.18	0.27	0.275	0.235	0.27	0.295	0.26	0.32	0.27	0.355	0.295	0.315
921	231b	231b-2013-18-T0000018.WAV	0.08	0.075	0.1	0.09	0	0.075	0.065	0.06	0	0.13	0	0.105	0.15	0	0.175	0.095	0	0.305	0.24	0.115	0.24	0.11	0.13	0.15	0.17	0.14	0.115	0.23	0.105	0.1	0.095	0.245	0.315	0.185	0.12	0.12	0.2	0.265	0.18	0.215	0.265	0.23	0.315	0.38	0.53	0.25	0.485
922	231b	231b-2013-19-T0000019.WAV	0.08	0.075	0.085	0.085	0	0.06	0.06	0.065	0	0.115	0	0.09	0.12	0	0.145	0.08	0	0.3	0.23	0.095	0.205	0.13	0.135	0.145	0.165	0.145	0.105	0.23	0.12	0.11	0.11	0.235	0.285	0.2	0.135	0.13	0.215	0.235	0.185	0.215	0.24	0.22	0.285	0.395	0.555	0.24	0.46
923	231b	231b-2013-20-T0000020.WAV	0.16	0.085	0.17	0.09	0	0.085	0.07	0.08	0	0.165	0.065	0.12	0.19	0	0.22	0.14	0.075	0.355	0.27	0.145	0.305	0.22	0.265	0.29	0.305	0.255	0.24	0.37	0.255	0.21	0.2	0.39	0.41	0.325	0.24	0.265	0.37	0.395	0.335	0.38	0.415	0.38	0.43	0.545	0.645	0.405	0.535
924	231b	231b-2013-21-T0000021.WAV	0.095	0.095	0.08	0.095	0	0.08	0.07	0.075	0	0.11	0	0.11	0.095	0	0.12	0.09	0.055	0.24	0.19	0.075	0.15	0.145	0.12	0.135	0.125	0.12	0.075	0.17	0.12	0.125	0.11	0.17	0.2	0.155	0.14	0.135	0.185	0.155	0.16	0.175	0.175	0.155	0.205	0.27	0.42	0.17	0.36
925	231b	231b-2013-22-T0000022.WAV	0.14	0.1	0.14	0.085	0	0.11	0.095	0.07	0	0.125	0.065	0.11	0.165	0	0.19	0.13	0.085	0.32	0.25	0.135	0.24	0.195	0.215	0.23	0.235	0.215	0.16	0.295	0.21	0.18	0.185	0.3	0.29	0.28	0.22	0.225	0.315	0.29	0.285	0.3	0.31	0.285	0.325	0.345	0.515	0.32	0.42
926	236a	236a-2013-1-T0000001.WAV	0.18	0.255	0.205	0.14	0.1	0.13	0.11	0.115	0.115	0.2	0.1	0.165	0.24	0.1	0.22	0.175	0.105	0.25	0.275	0.185	0.28	0.26	0.28	0.295	0.325	0.275	0.32	0.435	0.235	0.23	0.24	0.44	0.5	0.35	0.255	0.245	0.385	0.46	0.345	0.41	0.49	0.44	0.5	0.49	0.48	0.47	0.46
927	236a	236a-2013-2-T0000002.WAV	0.23	0.335	0.31	0.265	0.23	0.265	0.27	0.23	0.29	0.25	0.225	0.225	0.13	0.13	0.17	0.185	0.195	0.25	0.18	0.32	0.245	0.32	0.385	0.205	0.305	0.36	0.38	0.225	0.22	0.17	0.28	0.15	0.19	0.195	0.24	0.24	0.17	0.185	0.13	0.145	0.2	0.21	0.15	0.125	0.12	0.155	0.185
928	236a	236a-2013-3-T0000003.WAV	0.235	0.4	0.32	0.29	0.205	0.26	0.29	0.24	0.31	0.305	0.235	0.22	0.145	0.15	0.18	0.21	0.2	0.245	0.17	0.36	0.24	0.335	0.325	0.18	0.26	0.315	0.345	0.195	0.205	0.19	0.36	0.13	0.165	0.15	0.21	0.225	0.155	0.16	0.125	0.135	0.165	0.185	0.135	0.095	0.105	0.145	0.17
929	236a	236a-2013-4-T0000004.WAV	0.23	0.4	0.19	0.185	0.155	0.27	0.175	0.22	0.255	0.295	0.21	0.185	0.105	0.165	0.12	0.275	0.145	0.19	0.14	0.185	0.205	0.355	0.425	0.25	0.35	0.35	0.39	0.3	0.265	0.185	0.3	0.21	0.24	0.27	0.26	0.295	0.265	0.25	0.2	0.21	0.27	0.265	0.23	0.16	0.145	0.24	0.2
930	236a	236a-2013-5-T0000005.WAV	0.215	0.395	0.24	0.185	0.145	0.255	0.21	0.23	0.245	0.295	0.23	0.185	0.095	0.14	0.125	0.23	0.13	0.19	0.17	0.235	0.22	0.225	0.34	0.21	0.255	0.275	0.355	0.28	0.195	0.16	0.21	0.29	0.32	0.275	0.22	0.215	0.28	0.27	0.24	0.265	0.265	0.255	0.295	0.335	0.295	0.29	0.345
931	236a	236a-2013-6-T0000006.WAV	0.25	0.395	0.28	0.325	0.21	0.275	0.275	0.27	0.38	0.26	0.245	0.26	0.18	0.145	0.175	0.225	0.2	0.255	0.195	0.335	0.215	0.28	0.36	0.195	0.27	0.3	0.345	0.215	0.2	0.13	0.29	0.125	0.155	0.185	0.22	0.24	0.185	0.15	0.12	0.13	0.175	0.18	0.125	0.06	0.07	0.125	0.145
932	236a	236a-2013-7-T0000007.WAV	0.23	0.425	0.27	0.25	0.155	0.26	0.24	0.22	0.3	0.32	0.245	0.215	0.08	0.15	0.145	0.235	0.15	0.225	0.145	0.29	0.225	0.155	0.29	0.155	0.225	0.305	0.27	0.205	0.125	0.065	0.165	0.12	0.175	0.15	0.15	0.145	0.145	0.16	0.085	0.11	0.17	0.16	0.13	0.1	0.09	0.11	0.185
933	236a	236a-2013-8-T0000008.WAV	0.19	0.305	0.23	0.23	0.175	0.215	0.2	0.19	0.27	0.27	0.2	0.18	0.115	0.15	0.125	0.2	0.165	0.185	0.13	0.24	0.18	0.255	0.335	0.165	0.265	0.195	0.36	0.22	0.165	0.095	0.25	0.145	0.2	0.165	0.195	0.2	0.155	0.165	0.1	0.135	0.165	0.19	0.18	0.095	0.1	0.14	0.155
934	236a	236a-2013-9-T0000009.WAV	0.21	0.39	0.305	0.305	0.195	0.28	0.28	0.265	0.38	0.29	0.275	0.245	0.16	0.165	0.18	0.225	0.2	0.275	0.17	0.34	0.24	0.175	0.295	0.14	0.225	0.26	0.285	0.2	0.13	0.075	0.185	0.125	0.165	0.145	0.165	0.16	0.13	0.14	0.08	0.105	0.15	0.16	0.135	0.085	0.08	0.115	0.15
935	236a	236a-2013-10-T0000010.WAV	0.225	0.395	0.275	0.28	0.185	0.255	0.255	0.24	0.325	0.31	0.25	0.22	0.12	0.135	0.16	0.215	0.165	0.24	0.165	0.31	0.22	0.28	0.315	0.14	0.235	0.255	0.325	0.16	0.165	0.12	0.315	0.08	0.14	0.13	0.195	0.19	0.115	0.105	0.065	0.08	0.115	0.135	0.1	0	0.065	0.08	0.115
936	236a	236a-2013-11-T0000011.WAV	0.225	0.37	0.34	0.375	0.25	0.315	0.34	0.31	0.425	0.295	0.285	0.31	0.225	0.18	0.21	0.2	0.255	0.32	0.245	0.405	0.27	0.225	0.33	0.16	0.25	0.26	0.325	0.215	0.14	0.115	0.215	0.135	0.22	0.155	0.18	0.17	0.145	0.175	0.125	0.135	0.18	0.19	0.19	0.14	0.145	0.135	0.21
937	236a	236a-2013-12-T0000012.WAV	0.225	0.38	0.315	0.36	0.235	0.27	0.31	0.295	0.4	0.305	0.25	0.3	0.22	0.175	0.195	0.21	0.23	0.3	0.24	0.385	0.25	0.12	0.245	0.12	0.19	0.25	0.235	0.17	0.105	0.085	0.14	0.085	0.135	0.115	0.125	0.12	0.11	0.12	0.06	0.075	0.13	0.13	0.09	0.075	0.1	0.07	0.16
938	236a	236a-2013-13-T0000013.WAV	0.24	0.39	0.36	0.345	0.205	0.34	0.335	0.3	0.4	0.335	0.315	0.285	0.165	0.185	0.215	0.235	0.24	0.335	0.21	0.375	0.3	0.175	0.295	0.145	0.23	0.28	0.28	0.2	0.13	0.12	0.185	0.125	0.185	0.15	0.155	0.155	0.135	0.15	0.085	0.115	0.165	0.17	0.15	0.115	0.115	0.115	0.185
939	236a	236a-2013-14-T0000014.WAV	0.185	0.34	0.225	0.23	0.18	0.225	0.22	0.21	0.275	0.26	0.21	0.185	0.095	0.12	0.125	0.2	0.15	0.2	0.13	0.26	0.185	0.125	0.225	0.12	0.17	0.23	0.21	0.16	0.1	0.06	0.14	0.08	0.13	0.105	0.12	0.115	0.11	0.115	0.055	0.075	0.135	0.115	0.09	0.07	0.11	0.07	0.18
940	236a	236a-2013-15-T0000015.WAV	0.18	0.335	0.13	0.11	0.095	0.175	0.11	0.145	0.185	0.215	0.145	0.12	0	0.115	0.07	0.2	0.09	0.11	0.065	0.125	0.12	0.3	0.3	0.135	0.215	0.245	0.315	0.145	0.16	0.13	0.32	0.09	0.145	0.115	0.19	0.185	0.095	0.095	0.06	0.075	0.105	0.13	0.11	0.11	0.145	0.09	0.175
941	236a	236a-2013-16-T0000016.WAV	0.19	0.32	0.185	0.16	0.155	0.215	0.18	0.195	0.225	0.21	0.17	0.17	0.075	0.115	0.105	0.18	0.135	0.155	0.1	0.19	0.155	0.18	0.305	0.125	0.21	0.235	0.28	0.145	0.115	0.06	0.185	0.06	0.135	0.105	0.15	0.135	0.1	0.105	0	0.055	0.11	0.12	0.085	0.08	0.125	0.06	0.175
942	236a	236a-2013-17-T0000017.WAV	0.22	0.385	0.21	0.18	0.145	0.26	0.19	0.22	0.25	0.27	0.2	0.19	0.065	0.16	0.115	0.26	0.135	0.19	0.105	0.21	0.205	0.21	0.325	0.14	0.23	0.28	0.3	0.155	0.135	0.075	0.22	0.07	0.145	0.115	0.165	0.155	0.11	0.115	0.055	0.07	0.13	0.135	0.095	0.08	0.12	0.07	0.175
943	236a	236a-2013-18-T0000018.WAV	0.24	0.435	0.34	0.32	0.175	0.31	0.31	0.27	0.38	0.34	0.29	0.25	0.15	0.17	0.2	0.26	0.195	0.285	0.19	0.37	0.275	0.12	0.225	0.12	0.18	0.24	0.22	0.17	0.105	0.055	0.14	0.08	0.135	0.115	0.12	0.12	0.115	0.12	0.065	0.08	0.13	0.125	0.09	0.09	0.125	0.065	0.18
944	236a	236a-2013-19-T0000019.WAV	0.235	0.38	0.345	0.36	0.205	0.33	0.325	0.285	0.415	0.32	0.305	0.28	0.17	0.175	0.195	0.245	0.215	0.315	0.21	0.385	0.285	0.125	0.245	0.12	0.18	0.245	0.225	0.155	0.13	0.105	0.15	0.11	0.11	0.11	0.12	0.12	0.1	0.115	0.13	0.1	0.115	0.11	0.115	0.085	0.07	0.105	0.11
945	236a	236a-2013-20-T0000020.WAV	0.2	0.37	0.25	0.24	0.16	0.255	0.24	0.235	0.32	0.265	0.225	0.22	0.11	0.135	0.145	0.215	0.17	0.245	0.15	0.275	0.215	0.11	0.215	0.12	0.165	0.24	0.2	0.145	0.12	0.105	0.13	0.12	0.14	0.1	0.11	0.105	0.13	0.125	0.12	0.13	0.135	0.1	0.135	0.095	0.11	0.125	0.125
946	236a	236a-2013-21-T0000021.WAV	0.205	0.37	0.245	0.27	0.165	0.265	0.235	0.23	0.35	0.26	0.235	0.225	0.135	0.13	0.155	0.21	0.17	0.235	0.16	0.275	0.2	0.13	0.21	0.11	0.165	0.23	0.21	0.15	0.105	0.07	0.15	0.065	0.095	0.105	0.12	0.115	0.1	0.095	0.06	0.065	0.11	0.1	0.055	0	0	0.06	0.105
947	236a	236a-2013-22-T0000022.WAV	0.175	0.345	0.185	0.155	0.115	0.22	0.17	0.165	0.235	0.27	0.205	0.135	0	0.115	0.095	0.195	0.12	0.17	0.08	0.185	0.18	0.135	0.245	0.12	0.19	0.26	0.24	0.155	0.12	0.08	0.15	0.115	0.115	0.105	0.13	0.12	0.11	0.1	0.105	0.12	0.115	0.11	0.105	0.085	0.08	0.105	0.13
948	236a	236a-2013-23-T0000023.WAV	0.205	0.38	0.19	0.18	0.16	0.185	0.18	0.165	0.235	0.245	0.19	0.15	0.075	0.12	0.1	0.22	0.115	0.17	0.105	0.215	0.155	0.115	0.24	0.095	0.17	0.225	0.225	0.135	0.11	0.07	0.135	0.06	0.085	0.095	0.105	0.115	0.085	0.08	0.075	0.07	0.095	0.095	0.055	0	0	0.06	0.095
949	236a	236a-2013-24-T0000024.WAV	0.26	0.395	0.37	0.375	0.23	0.36	0.34	0.305	0.49	0.335	0.355	0.31	0.23	0.2	0.22	0.255	0.24	0.335	0.22	0.425	0.3	0.085	0.175	0.105	0.145	0.235	0.18	0.15	0.08	0	0.11	0.095	0.095	0.1	0.1	0.095	0.12	0.115	0.07	0.08	0.14	0.095	0.07	0	0.055	0.06	0.14
950	236a	236a-2013-25-T0000025.WAV	0.19	0.365	0.25	0.25	0.19	0.23	0.235	0.21	0.28	0.285	0.23	0.185	0.105	0.125	0.13	0.21	0.155	0.21	0.14	0.29	0.21	0.1	0.125	0.085	0.115	0.165	0.13	0.125	0.105	0.09	0.09	0.08	0.095	0.08	0.085	0.07	0.09	0.085	0.095	0.085	0.105	0.09	0.08	0.07	0.065	0.09	0.1
951	236a	236a-2013-26-T0000026.WAV	0.25	0.4	0.27	0.235	0.185	0.225	0.245	0.22	0.255	0.27	0.205	0.18	0.1	0.135	0.145	0.215	0.16	0.205	0.14	0.29	0.2	0.145	0.28	0.15	0.205	0.295	0.25	0.19	0.17	0.17	0.155	0.125	0.13	0.14	0.15	0.145	0.15	0.13	0.15	0.15	0.155	0.14	0.125	0.105	0.12	0.15	0.15
952	239a	239a-2014-1-T0000003.WAV	0.26	0.085	0.2	0.105	0	0.115	0.11	0.085	0	0.15	0.095	0.12	0.22	0.065	0.22	0.175	0.09	0.22	0.25	0.175	0.275	0.345	0.43	0.585	0.42	0.335	0.345	0.465	0.49	0.52	0.345	0.52	0.575	0.475	0.425	0.5	0.455	0.505	0.565	0.515	0.43	0.485	0.545	0.5	0.42	0.485	0.44
953	239a	239a-2014-2-T0000004.WAV	0.25	0.075	0.17	0.115	0	0.08	0.085	0.08	0	0.14	0.095	0.11	0.17	0.055	0.17	0.155	0.1	0.28	0.26	0.125	0.235	0.335	0.445	0.57	0.465	0.35	0.41	0.53	0.48	0.44	0.325	0.63	0.575	0.495	0.405	0.49	0.475	0.555	0.555	0.605	0.435	0.585	0.515	0.58	0.635	0.575	0.63
954	239a	239a-2014-3-T0000005.WAV	0.24	0.075	0.19	0.11	0	0.08	0.095	0.075	0	0.145	0.08	0.105	0.18	0	0.175	0.165	0.085	0.225	0.225	0.135	0.24	0.315	0.47	0.595	0.515	0.39	0.455	0.57	0.495	0.455	0.315	0.68	0.63	0.515	0.435	0.52	0.5	0.635	0.58	0.645	0.52	0.635	0.595	0.55	0.5	0.625	0.515
955	239a	239a-2014-4-T0000006.WAV	0.265	0.08	0.19	0.115	0	0.085	0.1	0.08	0	0.165	0.09	0.11	0.21	0.075	0.19	0.165	0.09	0.245	0.23	0.15	0.255	0.35	0.455	0.555	0.52	0.395	0.445	0.555	0.5	0.43	0.35	0.645	0.6	0.56	0.445	0.515	0.52	0.58	0.55	0.62	0.495	0.61	0.53	0.57	0.53	0.635	0.57
956	239a	239a-2014-5-T0000007.WAV	0.23	0.08	0.195	0.115	0	0.095	0.095	0.09	0	0.15	0.085	0.12	0.19	0	0.185	0.175	0.095	0.245	0.24	0.155	0.245	0.31	0.475	0.6	0.465	0.35	0.405	0.58	0.495	0.505	0.29	0.66	0.59	0.485	0.44	0.51	0.46	0.605	0.6	0.61	0.49	0.6	0.545	0.565	0.565	0.58	0.585
957	239a	239a-2014-6-T0000008.WAV	0.225	0.095	0.18	0.155	0	0.09	0.1	0.1	0	0.15	0.09	0.115	0.21	0	0.215	0.145	0.095	0.285	0.26	0.15	0.275	0.33	0.42	0.55	0.41	0.325	0.335	0.515	0.465	0.465	0.325	0.565	0.625	0.45	0.385	0.465	0.43	0.515	0.555	0.55	0.435	0.55	0.55	0.62	0.595	0.53	0.635
958	239a	239a-2014-7-T0000009.WAV	0.175	0.085	0.195	0.12	0	0.095	0.085	0.075	0	0.18	0.075	0.12	0.205	0	0.21	0.175	0.09	0.3	0.28	0.16	0.28	0.245	0.32	0.355	0.385	0.305	0.32	0.44	0.31	0.24	0.225	0.49	0.56	0.4	0.28	0.33	0.44	0.49	0.4	0.465	0.5	0.475	0.555	0.685	0.665	0.505	0.625
959	239a	239a-2014-8-T0000010.WAV	0.245	0.09	0.21	0.11	0	0.095	0.1	0.075	0	0.155	0.09	0.105	0.205	0	0.175	0.185	0.105	0.195	0.195	0.15	0.215	0.345	0.435	0.545	0.465	0.37	0.405	0.475	0.465	0.42	0.305	0.57	0.555	0.51	0.385	0.48	0.505	0.5	0.54	0.585	0.45	0.57	0.51	0.485	0.395	0.595	0.43
960	239a	239a-2014-9-T0000011.WAV	0.225	0.085	0.22	0.09	0	0.115	0.085	0.075	0	0.145	0.105	0.1	0.16	0	0.165	0.185	0.125	0.215	0.21	0.125	0.21	0.29	0.355	0.49	0.42	0.31	0.4	0.47	0.355	0.315	0.27	0.575	0.62	0.415	0.305	0.37	0.445	0.56	0.475	0.565	0.485	0.585	0.575	0.525	0.5	0.59	0.505
961	239a	239a-2014-10-T0000012.WAV	0.225	0.085	0.165	0.11	0	0.085	0.11	0.085	0	0.155	0.08	0.115	0.195	0	0.185	0.14	0.09	0.25	0.275	0.14	0.265	0.325	0.42	0.55	0.44	0.34	0.38	0.545	0.46	0.44	0.305	0.625	0.525	0.465	0.39	0.46	0.46	0.53	0.55	0.58	0.42	0.595	0.485	0.54	0.555	0.57	0.585
962	239a	239a-2014-11-T0000013.WAV	0.155	0.075	0.155	0.105	0	0.08	0.09	0.07	0	0.155	0.075	0.11	0.165	0	0.145	0.14	0.085	0.205	0.245	0.115	0.21	0.245	0.32	0.375	0.37	0.27	0.355	0.395	0.31	0.255	0.245	0.49	0.515	0.405	0.285	0.34	0.41	0.445	0.395	0.465	0.405	0.465	0.51	0.535	0.58	0.495	0.57
963	239a	239a-2014-12-T0000014.WAV	0.145	0.08	0.17	0.085	0	0.09	0.09	0.065	0	0.175	0.07	0.135	0.205	0	0.2	0.155	0.085	0.25	0.295	0.155	0.265	0.2	0.25	0.31	0.33	0.25	0.3	0.385	0.23	0.19	0.165	0.46	0.59	0.32	0.215	0.24	0.35	0.49	0.33	0.415	0.475	0.455	0.59	0.685	0.61	0.46	0.605
964	239a	239a-2014-13-T0000015.WAV	0.11	0.07	0.13	0.09	0	0.08	0.075	0.065	0	0.145	0.055	0.1	0.15	0	0.145	0.115	0.07	0.255	0.255	0.115	0.205	0.165	0.23	0.245	0.27	0.21	0.26	0.33	0.21	0.17	0.15	0.39	0.485	0.305	0.2	0.22	0.33	0.39	0.285	0.34	0.37	0.36	0.505	0.565	0.585	0.375	0.54
965	239a	239a-2014-14-T0000016.WAV	0.08	0.065	0.125	0.08	0	0.075	0.075	0.06	0	0.16	0	0.115	0.165	0	0.16	0.105	0.055	0.3	0.26	0.13	0.215	0.11	0.16	0.19	0.225	0.17	0.19	0.295	0.135	0.115	0.105	0.34	0.405	0.235	0.145	0.15	0.245	0.34	0.225	0.295	0.345	0.3	0.42	0.545	0.65	0.325	0.585
966	239a	239a-2014-15-T0000017.WAV	0.155	0.085	0.165	0.13	0	0.09	0.105	0.075	0	0.165	0.07	0.11	0.195	0	0.17	0.15	0.085	0.21	0.21	0.14	0.225	0.21	0.305	0.38	0.36	0.275	0.345	0.39	0.28	0.245	0.205	0.485	0.585	0.37	0.245	0.31	0.38	0.475	0.39	0.465	0.43	0.465	0.54	0.545	0.52	0.495	0.535
967	239a	239a-2014-16-T0000018.WAV	0.225	0.08	0.195	0.12	0	0.095	0.1	0.08	0	0.155	0.095	0.115	0.2	0	0.195	0.18	0.105	0.295	0.28	0.145	0.275	0.29	0.375	0.435	0.47	0.34	0.425	0.45	0.4	0.325	0.315	0.56	0.61	0.485	0.35	0.43	0.48	0.545	0.45	0.54	0.485	0.525	0.56	0.61	0.63	0.57	0.66
968	239a	239a-2014-17-T0000019.WAV	0.205	0.095	0.205	0.085	0	0.09	0.085	0.07	0	0.17	0.085	0.12	0.2	0	0.185	0.18	0.1	0.21	0.24	0.145	0.24	0.265	0.335	0.425	0.41	0.305	0.385	0.46	0.34	0.275	0.225	0.56	0.65	0.415	0.29	0.355	0.435	0.555	0.425	0.52	0.515	0.545	0.615	0.635	0.55	0.565	0.55
969	239a	239a-2014-18-T0000020.WAV	0.18	0.08	0.175	0.11	0	0.085	0.09	0.075	0	0.16	0.075	0.115	0.17	0	0.155	0.145	0.09	0.23	0.255	0.125	0.22	0.27	0.325	0.39	0.365	0.28	0.34	0.425	0.345	0.275	0.245	0.515	0.585	0.41	0.295	0.355	0.43	0.5	0.41	0.48	0.435	0.515	0.54	0.575	0.61	0.515	0.605
970	239a	239a-2014-19-T0000001.WAV	0.295	0.115	0.265	0.145	0.06	0.16	0.155	0.115	0	0.19	0.11	0.16	0.26	0.09	0.27	0.265	0.125	0.23	0.32	0.225	0.34	0.32	0.54	0.73	0.515	0.42	0.44	0.655	0.52	0.65	0.34	0.725	0.605	0.51	0.51	0.575	0.465	0.695	0.7	0.685	0.58	0.685	0.575	0.505	0.41	0.63	0.4
971	239a	239a-2014-20-T0000002.WAV	0.245	0.08	0.175	0.105	0	0.08	0.095	0.08	0	0.155	0.09	0.105	0.175	0.055	0.17	0.15	0.09	0.245	0.23	0.13	0.235	0.33	0.45	0.57	0.49	0.38	0.425	0.51	0.49	0.44	0.32	0.615	0.535	0.525	0.415	0.505	0.5	0.54	0.56	0.61	0.445	0.575	0.485	0.55	0.55	0.595	0.57
972	243a	243a-2013-1-T0000001.WAV	0.125	0.135	0	0.18	0	0.055	0	0.11	0	0.095	0	0.095	0	0	0	0.055	0	0.06	0.07	0	0.065	0.28	0.13	0.115	0.125	0.115	0.15	0.115	0.165	0.245	0.36	0.085	0.12	0.095	0.175	0.165	0.095	0.095	0.08	0.1	0.105	0.085	0.12	0.07	0.125	0.095	0.16
973	243a	243a-2013-2-T0000002.WAV	0.07	0.115	0	0.185	0	0.07	0	0.09	0	0.09	0	0.105	0.055	0	0.065	0.055	0	0.08	0.08	0	0.085	0.125	0.08	0.085	0.075	0.07	0.055	0.11	0.075	0.175	0.1	0.1	0.12	0.075	0.085	0.075	0.1	0.095	0.085	0.11	0.11	0.09	0.14	0.095	0.165	0.105	0.18
974	243a	243a-2013-3-T0000003.WAV	0.065	0.12	0	0.17	0	0.075	0	0.1	0	0.095	0	0.11	0.06	0	0.07	0.06	0	0.085	0.085	0	0.085	0.11	0.075	0.08	0.07	0.065	0	0.11	0.07	0.13	0.075	0.105	0.12	0.075	0.085	0.07	0.095	0.1	0.085	0.105	0.11	0.09	0.145	0.105	0.17	0.11	0.185
975	243a	243a-2013-4-T0000004.WAV	0.065	0.115	0	0.175	0	0.07	0	0.095	0	0.09	0	0.105	0	0	0.065	0.055	0	0.08	0.08	0	0.075	0.11	0.075	0.075	0.07	0.065	0	0.105	0.065	0.14	0.085	0.09	0.11	0.07	0.085	0.07	0.085	0.09	0.075	0.1	0.1	0.085	0.13	0.095	0.15	0.095	0.165
976	243a	243a-2013-5-T0000005.WAV	0.065	0.12	0	0.145	0	0.07	0	0.085	0	0.095	0	0.1	0.055	0	0.07	0.06	0	0.09	0.085	0	0.09	0.095	0.075	0.08	0.07	0.065	0	0.115	0.055	0.1	0.06	0.11	0.125	0.08	0.085	0.065	0.1	0.1	0.085	0.115	0.11	0.095	0.15	0.1	0.18	0.105	0.195
977	243a	243a-2013-6-T0000006.WAV	0.07	0.105	0.065	0.12	0	0.085	0.07	0.09	0	0.11	0	0.105	0.085	0	0.105	0.085	0	0.14	0.13	0.07	0.135	0.1	0.095	0.105	0.1	0.085	0.055	0.135	0.065	0.09	0.065	0.145	0.165	0.105	0.095	0.075	0.13	0.135	0.11	0.145	0.15	0.12	0.205	0.14	0.215	0.14	0.24
978	243a	243a-2013-7-T0000007.WAV	0.08	0.12	0.055	0.19	0	0.075	0.055	0.1	0	0.105	0	0.11	0.06	0	0.07	0.07	0	0.105	0.095	0.055	0.1	0.145	0.1	0.1	0.085	0.08	0.07	0.125	0.095	0.21	0.15	0.125	0.14	0.095	0.105	0.09	0.115	0.115	0.1	0.13	0.13	0.105	0.165	0.105	0.17	0.125	0.195
979	243a	243a-2013-8-T0000008.WAV	0.09	0.115	0	0.185	0	0.065	0	0.095	0	0.095	0	0.105	0	0	0.06	0.055	0	0.09	0.08	0	0.085	0.17	0.09	0.09	0.09	0.075	0.08	0.105	0.105	0.22	0.215	0.1	0.115	0.07	0.12	0.105	0.09	0.095	0.075	0.105	0.105	0.085	0.135	0.09	0.155	0.1	0.18
980	243a	243a-2013-9-T0000009.WAV	0.06	0.115	0	0.145	0	0.065	0	0.085	0	0.09	0	0.1	0.06	0	0.07	0.06	0	0.1	0.09	0	0.095	0.105	0.085	0.09	0.08	0.07	0	0.135	0.055	0.12	0.07	0.125	0.145	0.09	0.085	0.07	0.115	0.115	0.095	0.13	0.13	0.11	0.17	0.125	0.195	0.125	0.205
981	243a	243a-2013-10-T0000010.WAV	0.08	0.13	0	0.175	0	0.065	0.055	0.095	0	0.09	0	0.1	0.06	0	0.065	0.06	0	0.09	0.085	0	0.095	0.14	0.1	0.1	0.095	0.085	0.06	0.14	0.085	0.195	0.135	0.135	0.15	0.1	0.1	0.08	0.12	0.13	0.11	0.135	0.14	0.115	0.17	0.125	0.19	0.13	0.215
982	243a	243a-2013-11-T0000011.WAV	0.08	0.13	0	0.18	0	0.06	0	0.095	0	0.085	0	0.1	0	0	0.06	0.055	0	0.075	0.08	0	0.085	0.145	0.09	0.09	0.085	0.075	0.06	0.125	0.095	0.205	0.16	0.115	0.13	0.09	0.105	0.09	0.11	0.11	0.095	0.12	0.125	0.1	0.15	0.1	0.165	0.12	0.185
983	243a	243a-2013-12-T0000012.WAV	0.08	0.13	0.055	0.185	0	0.075	0.055	0.105	0	0.095	0	0.11	0.06	0	0.07	0.07	0	0.085	0.085	0.055	0.095	0.13	0.095	0.1	0.085	0.085	0.055	0.13	0.075	0.175	0.105	0.125	0.14	0.095	0.095	0.08	0.12	0.115	0.105	0.13	0.135	0.11	0.16	0.11	0.175	0.125	0.2
984	243a	243a-2013-13-T0000013.WAV	0.075	0.115	0	0.16	0	0.065	0	0.085	0	0.085	0	0.09	0.06	0	0.07	0.06	0	0.095	0.085	0	0.095	0.125	0.095	0.1	0.085	0.075	0	0.135	0.065	0.155	0.095	0.125	0.15	0.095	0.1	0.08	0.115	0.125	0.105	0.135	0.135	0.115	0.17	0.12	0.195	0.125	0.21
985	243a	243a-2013-14-T0000014.WAV	0.085	0.125	0	0.165	0	0.06	0	0.095	0	0.085	0	0.085	0	0	0.055	0.055	0	0.075	0.075	0	0.08	0.17	0.1	0.1	0.085	0.08	0.065	0.13	0.1	0.21	0.185	0.11	0.13	0.09	0.11	0.095	0.11	0.11	0.095	0.125	0.125	0.105	0.145	0.105	0.16	0.115	0.185
986	243a	243a-2013-15-T0000015.WAV	0.075	0.12	0.055	0.15	0	0.075	0.055	0.09	0	0.095	0	0.105	0.065	0	0.08	0.07	0	0.1	0.095	0.055	0.1	0.12	0.1	0.105	0.09	0.08	0.055	0.145	0.065	0.125	0.08	0.135	0.155	0.105	0.1	0.085	0.13	0.125	0.11	0.145	0.14	0.12	0.185	0.13	0.205	0.135	0.225
987	243a	243a-2013-16-T0000016.WAV	0.115	0.14	0	0.175	0	0.055	0	0.105	0	0.095	0	0.09	0	0	0	0.06	0	0.065	0.075	0	0.07	0.235	0.11	0.105	0.105	0.095	0.11	0.12	0.14	0.245	0.3	0.1	0.125	0.09	0.155	0.14	0.105	0.1	0.095	0.115	0.12	0.095	0.135	0.085	0.14	0.11	0.17
988	243a	243a-2013-17-T0000017.WAV	0.105	0.14	0.055	0.175	0	0.065	0.055	0.105	0	0.1	0	0.105	0.055	0	0.065	0.065	0	0.08	0.09	0	0.09	0.21	0.115	0.11	0.105	0.09	0.095	0.14	0.13	0.22	0.245	0.13	0.155	0.1	0.14	0.125	0.12	0.125	0.11	0.135	0.145	0.115	0.17	0.115	0.18	0.13	0.205
989	243a	243a-2013-18-T0000018.WAV	0.075	0.12	0	0.17	0	0.055	0	0.09	0	0.085	0	0.085	0	0	0.055	0	0	0.07	0.07	0	0.075	0.14	0.085	0.085	0.075	0.065	0	0.11	0.085	0.19	0.155	0.1	0.115	0.075	0.095	0.08	0.095	0.095	0.085	0.105	0.105	0.09	0.13	0.09	0.15	0.1	0.17
990	243a	243a-2013-19-T0000019.WAV	0.065	0.12	0	0.18	0	0.055	0	0.09	0	0.08	0	0.095	0	0	0	0	0	0.06	0.06	0	0.07	0.13	0.08	0.075	0.065	0.06	0	0.105	0.08	0.19	0.155	0.085	0.105	0.065	0.085	0.075	0.085	0.085	0.07	0.1	0.095	0.08	0.12	0.085	0.14	0.09	0.16
991	243a	243a-2013-20-T0000020.WAV	0.06	0.12	0	0.16	0	0.055	0	0.09	0	0.085	0	0.09	0	0	0.055	0	0	0.065	0.065	0	0.075	0.115	0.08	0.08	0.065	0.065	0	0.105	0.06	0.16	0.095	0.09	0.11	0.07	0.08	0.065	0.09	0.09	0.07	0.1	0.1	0.08	0.125	0.09	0.15	0.095	0.165
992	243a	243a-2013-21-T0000021.WAV	0.07	0.125	0	0.165	0	0.065	0	0.09	0	0.09	0	0.1	0.055	0	0.07	0.06	0	0.09	0.085	0	0.095	0.115	0.09	0.095	0.085	0.075	0	0.135	0.065	0.155	0.095	0.125	0.145	0.095	0.09	0.075	0.12	0.12	0.105	0.13	0.135	0.115	0.165	0.115	0.19	0.13	0.21
993	243a	243a-2013-22-T0000022.WAV	0.07	0.12	0	0.155	0	0.06	0	0.085	0	0.08	0	0.095	0.055	0	0.065	0.06	0	0.085	0.08	0	0.095	0.135	0.09	0.095	0.08	0.065	0	0.135	0.07	0.165	0.12	0.12	0.145	0.09	0.1	0.075	0.115	0.115	0.095	0.13	0.125	0.105	0.165	0.125	0.195	0.12	0.21
994	243a	243a-2013-23-T0000023.WAV	0.075	0.125	0.06	0.18	0	0.08	0.07	0.105	0	0.1	0	0.12	0.08	0	0.09	0.08	0	0.115	0.115	0.065	0.12	0.125	0.095	0.105	0.09	0.085	0.06	0.14	0.075	0.155	0.1	0.145	0.155	0.1	0.095	0.075	0.125	0.13	0.105	0.145	0.145	0.12	0.185	0.13	0.2	0.135	0.225
995	243a	243a-2013-24-T0000024.WAV	0.065	0.11	0	0.145	0	0.075	0.055	0.09	0	0.095	0	0.1	0.065	0	0.085	0.065	0	0.115	0.1	0.055	0.105	0.1	0.08	0.085	0.075	0.07	0	0.12	0.06	0.105	0.06	0.115	0.135	0.085	0.085	0.07	0.11	0.11	0.095	0.12	0.12	0.1	0.155	0.115	0.195	0.12	0.215
996	243a	243a-2013-25-T0000025.WAV	0.08	0.12	0	0.185	0	0.055	0	0.1	0	0.085	0	0.095	0	0	0	0	0	0.06	0.06	0	0.055	0.15	0.08	0.08	0.07	0.065	0.055	0.095	0.09	0.21	0.175	0.075	0.09	0.065	0.1	0.085	0.08	0.075	0.07	0.09	0.085	0.07	0.1	0.065	0.115	0.085	0.135
997	243a	243a-2013-26-T0000026.WAV	0.06	0.115	0	0.18	0	0.065	0	0.09	0	0.08	0	0.1	0	0	0.06	0	0	0.08	0.075	0	0.08	0.115	0.07	0.075	0.065	0.06	0	0.105	0.065	0.165	0.09	0.095	0.11	0.07	0.075	0.065	0.09	0.09	0.08	0.1	0.095	0.08	0.125	0.095	0.15	0.1	0.17
998	243a	243a-2013-27-T0000027.WAV	0.07	0.12	0	0.18	0	0.06	0	0.095	0	0.085	0	0.1	0	0	0.055	0	0	0.07	0.07	0	0.075	0.13	0.075	0.075	0.065	0.06	0	0.1	0.08	0.19	0.13	0.085	0.105	0.065	0.085	0.07	0.085	0.08	0.07	0.095	0.09	0.08	0.12	0.08	0.135	0.09	0.155
999	243a	243a-2013-28-T0000028.WAV	0.065	0.11	0	0.17	0	0.07	0	0.09	0	0.085	0	0.1	0.055	0	0.07	0.06	0	0.095	0.08	0	0.09	0.115	0.08	0.08	0.07	0.065	0	0.115	0.07	0.155	0.085	0.105	0.12	0.08	0.085	0.07	0.1	0.1	0.09	0.11	0.11	0.095	0.14	0.1	0.17	0.11	0.19
1000	243a	243a-2013-29-T0000029.WAV	0.065	0.11	0	0.185	0	0.06	0	0.09	0	0.08	0	0.095	0	0	0.055	0	0	0.075	0.07	0	0.075	0.11	0.07	0.075	0.065	0.055	0	0.095	0.065	0.175	0.1	0.085	0.1	0.065	0.075	0.065	0.08	0.08	0.07	0.09	0.09	0.075	0.115	0.08	0.14	0.09	0.155
1001	243a	243a-2013-30-T0000030.WAV	0.075	0.125	0	0.195	0	0.06	0	0.105	0	0.085	0	0.105	0	0	0	0	0	0.065	0.065	0	0.07	0.145	0.075	0.08	0.075	0.065	0.055	0.095	0.09	0.215	0.16	0.08	0.095	0.065	0.1	0.085	0.085	0.08	0.07	0.09	0.09	0.075	0.11	0.075	0.13	0.09	0.15
1002	243a	243a-2013-31-T0000031.WAV	0.06	0.105	0	0.15	0	0.07	0	0.085	0	0.085	0	0.1	0	0	0.065	0.055	0	0.09	0.08	0	0.08	0.09	0.075	0.08	0.07	0.06	0	0.105	0.055	0.12	0.065	0.1	0.11	0.075	0.075	0.06	0.095	0.09	0.08	0.1	0.1	0.08	0.13	0.09	0.15	0.1	0.17
1003	243a	243a-2013-32-T0000032.WAV	0.075	0.115	0	0.185	0	0.065	0	0.1	0	0.09	0	0.105	0	0	0.055	0.055	0	0.08	0.075	0	0.075	0.135	0.08	0.085	0.075	0.07	0.055	0.105	0.085	0.2	0.125	0.09	0.105	0.075	0.095	0.08	0.09	0.09	0.08	0.1	0.1	0.085	0.125	0.085	0.14	0.1	0.16
1004	243a	243a-2013-33-T0000033.WAV	0.065	0.11	0	0.18	0	0.07	0	0.095	0	0.09	0	0.105	0	0	0.06	0.055	0	0.085	0.075	0	0.08	0.115	0.08	0.08	0.07	0.065	0	0.105	0.07	0.16	0.09	0.095	0.11	0.07	0.08	0.065	0.095	0.09	0.08	0.1	0.1	0.085	0.13	0.085	0.15	0.1	0.165
1005	243a	243a-2013-34-T0000034.WAV	0.07	0.095	0.055	0.115	0	0.085	0.075	0.085	0	0.105	0	0.105	0.09	0	0.11	0.075	0	0.175	0.165	0.07	0.135	0.1	0.09	0.105	0.1	0.09	0.055	0.145	0.065	0.085	0.065	0.15	0.17	0.11	0.095	0.08	0.13	0.145	0.115	0.145	0.16	0.135	0.205	0.155	0.275	0.15	0.25
1006	243a	243a-2013-35-T0000035.WAV	0.065	0.11	0	0.185	0	0.065	0	0.095	0	0.09	0	0.105	0.055	0	0.07	0.055	0	0.095	0.085	0	0.095	0.12	0.075	0.075	0.065	0.06	0	0.1	0.07	0.17	0.095	0.09	0.11	0.065	0.085	0.065	0.085	0.09	0.075	0.1	0.1	0.08	0.13	0.095	0.17	0.095	0.185
1007	243a	243a-2013-36-T0000036.WAV	0.07	0.105	0.055	0.16	0	0.085	0.065	0.09	0	0.1	0	0.11	0.07	0	0.08	0.07	0	0.115	0.105	0.065	0.105	0.1	0.09	0.095	0.085	0.08	0.06	0.12	0.065	0.14	0.07	0.125	0.135	0.09	0.085	0.07	0.115	0.115	0.095	0.125	0.125	0.1	0.17	0.11	0.165	0.12	0.19
1008	243a	243a-2013-37-T0000037.WAV	0.08	0.11	0	0.195	0	0.065	0	0.1	0	0.09	0	0.105	0	0	0.055	0.055	0	0.085	0.075	0	0.075	0.14	0.085	0.085	0.08	0.07	0.06	0.1	0.09	0.21	0.14	0.095	0.11	0.075	0.1	0.08	0.095	0.09	0.08	0.105	0.105	0.085	0.13	0.08	0.135	0.1	0.155
1009	243a	243a-2013-38-T0000038.WAV	0.075	0.11	0	0.185	0	0.07	0	0.095	0	0.09	0	0.105	0.055	0	0.06	0.06	0	0.08	0.08	0	0.08	0.115	0.08	0.08	0.075	0.07	0.055	0.1	0.07	0.175	0.1	0.1	0.105	0.075	0.085	0.07	0.095	0.09	0.08	0.105	0.1	0.08	0.13	0.08	0.14	0.1	0.16
1010	243a	243a-2013-39-T0000039.WAV	0.08	0.115	0	0.195	0	0.065	0	0.095	0	0.085	0	0.105	0	0	0	0.055	0	0.07	0.07	0	0.07	0.145	0.085	0.085	0.08	0.07	0.06	0.1	0.095	0.22	0.15	0.09	0.1	0.07	0.1	0.085	0.09	0.085	0.075	0.1	0.095	0.08	0.12	0.075	0.125	0.095	0.15
1011	243a	243a-2013-40-T0000040.WAV	0.07	0.11	0	0.16	0	0.075	0.055	0.095	0	0.09	0	0.105	0.055	0	0.065	0.065	0	0.125	0.085	0	0.09	0.11	0.09	0.095	0.08	0.075	0.055	0.12	0.07	0.135	0.075	0.115	0.125	0.09	0.09	0.075	0.115	0.105	0.095	0.125	0.12	0.095	0.155	0.1	0.165	0.12	0.18
1012	244a	244a-2013-1-T0000001.WAV	0.24	0.315	0.215	0.24	0.22	0.265	0.235	0.255	0.29	0.22	0.215	0.215	0.14	0.17	0.15	0.19	0.2	0.205	0.16	0.24	0.175	0.365	0.27	0.225	0.25	0.19	0.3	0.205	0.26	0.28	0.365	0.175	0.215	0.225	0.26	0.245	0.24	0.205	0.16	0.18	0.185	0.225	0.175	0.19	0.15	0.215	0.16
1013	244a	244a-2013-2-T0000002.WAV	0.22	0.225	0.215	0.15	0.145	0.17	0.125	0.145	0.155	0.205	0.12	0.175	0.235	0.11	0.225	0.195	0.115	0.215	0.285	0.18	0.3	0.28	0.28	0.29	0.345	0.28	0.275	0.415	0.275	0.24	0.255	0.415	0.42	0.385	0.26	0.28	0.425	0.415	0.335	0.4	0.46	0.41	0.47	0.445	0.42	0.45	0.375
1014	244a	244a-2013-3-T0000003.WAV	0.145	0.1	0.16	0.145	0.06	0.09	0.08	0.08	0	0.15	0.06	0.12	0.175	0	0.175	0.15	0.065	0.2	0.22	0.14	0.235	0.215	0.235	0.255	0.27	0.225	0.19	0.35	0.215	0.175	0.195	0.35	0.325	0.305	0.215	0.235	0.35	0.335	0.295	0.335	0.365	0.335	0.38	0.33	0.345	0.375	0.325
1015	244a	244a-2013-4-T0000004.WAV	0.14	0.1	0.16	0.17	0.075	0.08	0.08	0.085	0	0.145	0	0.115	0.18	0	0.19	0.145	0.055	0.315	0.295	0.135	0.27	0.195	0.235	0.255	0.285	0.235	0.22	0.35	0.235	0.17	0.19	0.375	0.45	0.33	0.215	0.25	0.355	0.38	0.31	0.35	0.395	0.37	0.44	0.59	0.71	0.39	0.65
1016	244a	244a-2013-5-T0000005.WAV	0.135	0.1	0.15	0.145	0	0.08	0.075	0.09	0	0.145	0.055	0.11	0.175	0	0.19	0.145	0.065	0.27	0.265	0.135	0.275	0.215	0.24	0.245	0.285	0.23	0.205	0.35	0.235	0.18	0.195	0.355	0.365	0.325	0.235	0.25	0.355	0.34	0.3	0.335	0.36	0.345	0.385	0.435	0.51	0.375	0.455
1017	244a	244a-2013-6-T0000006.WAV	0.13	0.09	0.155	0.145	0	0.085	0.08	0.065	0	0.14	0	0.115	0.18	0	0.195	0.14	0.065	0.3	0.26	0.14	0.26	0.19	0.205	0.22	0.245	0.205	0.165	0.315	0.205	0.165	0.175	0.32	0.32	0.285	0.205	0.215	0.32	0.31	0.27	0.295	0.33	0.3	0.34	0.395	0.51	0.33	0.455
1018	244a	244a-2013-7-T0000007.WAV	0.1	0.085	0.12	0.125	0	0.065	0.065	0.06	0	0.135	0	0.095	0.155	0	0.165	0.115	0	0.24	0.205	0.115	0.225	0.145	0.19	0.21	0.235	0.185	0.175	0.31	0.17	0.145	0.14	0.32	0.325	0.26	0.18	0.195	0.28	0.305	0.25	0.295	0.32	0.3	0.35	0.345	0.415	0.335	0.385
1019	244a	244a-2013-8-T0000008.WAV	0.115	0.11	0.08	0.155	0.14	0.115	0.095	0.13	0.1	0.1	0.085	0.125	0.08	0.085	0.07	0.095	0.095	0.075	0.085	0.08	0.075	0.175	0.13	0.13	0.11	0.115	0.1	0.155	0.13	0.21	0.165	0.14	0.12	0.15	0.17	0.135	0.175	0.115	0.15	0.155	0.135	0.125	0.14	0.11	0.105	0.15	0.125
1020	244a	244a-2013-9-T0000009.WAV	0.145	0.09	0.155	0.135	0	0.09	0.08	0.06	0	0.135	0.055	0.115	0.18	0	0.205	0.145	0.065	0.3	0.275	0.14	0.28	0.22	0.25	0.255	0.28	0.24	0.2	0.345	0.25	0.21	0.2	0.35	0.35	0.33	0.245	0.265	0.36	0.35	0.305	0.335	0.365	0.345	0.375	0.425	0.555	0.38	0.465
1021	244a	244a-2013-10-T0000010.WAV	0.125	0.11	0.145	0.155	0	0.105	0.09	0.075	0	0.13	0	0.115	0.17	0	0.185	0.13	0.065	0.205	0.225	0.14	0.24	0.17	0.2	0.225	0.22	0.195	0.15	0.295	0.175	0.15	0.14	0.305	0.305	0.25	0.175	0.195	0.285	0.3	0.26	0.29	0.32	0.29	0.345	0.305	0.355	0.32	0.37
1022	244a	244a-2013-11-T0000011.WAV	0.105	0.095	0.105	0.115	0	0.08	0.08	0.055	0	0.11	0	0.11	0.13	0	0.135	0.1	0.06	0.185	0.235	0.105	0.21	0.18	0.155	0.165	0.18	0.15	0.155	0.23	0.13	0.12	0.2	0.255	0.285	0.21	0.15	0.145	0.23	0.245	0.2	0.23	0.245	0.225	0.295	0.345	0.4	0.25	0.395
1023	244a	244a-2013-12-T0000012.WAV	0.1	0.095	0.09	0.135	0	0.085	0.07	0.07	0	0.09	0	0.09	0.085	0	0.08	0.085	0	0.085	0.12	0.08	0.125	0.17	0.16	0.17	0.16	0.15	0.15	0.225	0.13	0.18	0.195	0.23	0.205	0.2	0.155	0.145	0.22	0.2	0.19	0.22	0.215	0.2	0.25	0.17	0.18	0.23	0.21
1024	244a	244a-2013-13-T0000013.WAV	0.11	0.1	0.075	0.125	0	0.07	0.06	0.065	0	0.085	0	0.075	0.085	0	0.08	0.07	0	0.085	0.11	0.07	0.12	0.18	0.165	0.155	0.15	0.16	0.175	0.215	0.11	0.145	0.215	0.225	0.215	0.18	0.13	0.125	0.2	0.2	0.17	0.21	0.21	0.2	0.26	0.18	0.19	0.225	0.215
1025	244a	244a-2013-14-T0000014.WAV	0.09	0.085	0.075	0.145	0	0.07	0.055	0.06	0	0.095	0	0.065	0.075	0	0.06	0.075	0	0.07	0.09	0.07	0.1	0.175	0.155	0.17	0.17	0.145	0.14	0.24	0.12	0.185	0.215	0.235	0.22	0.19	0.135	0.135	0.205	0.21	0.18	0.225	0.23	0.215	0.265	0.17	0.15	0.24	0.185
1026	244a	244a-2013-15-T0000015.WAV	0.085	0.085	0.075	0.14	0	0.08	0.065	0.065	0	0.095	0	0.08	0.09	0	0.08	0.08	0	0.08	0.115	0.08	0.12	0.16	0.145	0.16	0.155	0.135	0.11	0.225	0.11	0.17	0.19	0.23	0.225	0.185	0.13	0.125	0.205	0.205	0.175	0.215	0.22	0.205	0.27	0.185	0.19	0.23	0.225
1027	244a	244a-2013-16-T0000016.WAV	0.1	0.08	0.075	0.13	0	0.075	0.06	0.065	0	0.075	0	0.07	0.075	0	0.065	0.075	0	0.07	0.1	0.065	0.1	0.185	0.165	0.175	0.16	0.145	0.16	0.225	0.14	0.195	0.23	0.23	0.195	0.205	0.165	0.155	0.225	0.185	0.195	0.225	0.205	0.205	0.24	0.15	0.175	0.225	0.195
1028	244a	244a-2013-17-T0000017.WAV	0.105	0.1	0.065	0.15	0.055	0.07	0.06	0.065	0	0.085	0	0.075	0.075	0.055	0.06	0.07	0	0.065	0.09	0.06	0.095	0.185	0.16	0.15	0.14	0.15	0.155	0.205	0.115	0.185	0.24	0.21	0.195	0.17	0.14	0.125	0.18	0.175	0.16	0.195	0.19	0.185	0.225	0.145	0.16	0.2	0.19
1029	244a	244a-2013-18-T0000018.WAV	0.115	0.095	0.105	0.135	0	0.095	0.08	0.065	0	0.1	0	0.095	0.1	0	0.105	0.095	0.065	0.11	0.145	0.09	0.145	0.17	0.17	0.18	0.175	0.165	0.15	0.24	0.155	0.155	0.2	0.235	0.21	0.22	0.18	0.165	0.245	0.215	0.21	0.23	0.235	0.215	0.26	0.19	0.21	0.25	0.235
1030	244a	244a-2013-19-T0000019.WAV	0.09	0.08	0	0.13	0	0.055	0	0.055	0	0.065	0	0.06	0.06	0	0.055	0	0	0.065	0.075	0	0.09	0.165	0.135	0.11	0.1	0.125	0.14	0.15	0.085	0.16	0.23	0.16	0.16	0.115	0.1	0.09	0.13	0.145	0.115	0.145	0.15	0.135	0.195	0.135	0.175	0.155	0.19
1031	244a	244a-2013-20-T0000020.WAV	0.105	0.105	0.095	0.155	0	0.1	0.08	0.08	0	0.105	0	0.095	0.105	0	0.105	0.095	0.055	0.11	0.135	0.085	0.14	0.18	0.155	0.17	0.155	0.15	0.13	0.22	0.125	0.18	0.215	0.22	0.22	0.185	0.145	0.14	0.21	0.21	0.19	0.22	0.23	0.205	0.26	0.19	0.235	0.23	0.265
1032	244a	244a-2013-21-T0000021.WAV	0.115	0.11	0.085	0.14	0.055	0.08	0.07	0.07	0	0.095	0	0.085	0.11	0.055	0.12	0.075	0	0.145	0.16	0.085	0.19	0.185	0.17	0.16	0.16	0.165	0.175	0.22	0.12	0.145	0.225	0.235	0.255	0.185	0.135	0.135	0.205	0.23	0.185	0.21	0.24	0.215	0.285	0.27	0.325	0.235	0.34
1033	244a	244a-2013-22-T0000022.WAV	0.125	0.11	0.06	0.155	0.07	0.06	0.055	0.085	0	0.075	0	0.08	0.055	0.06	0	0.065	0	0.055	0.08	0	0.065	0.25	0.15	0.12	0.125	0.14	0.17	0.15	0.15	0.22	0.3	0.14	0.145	0.125	0.155	0.15	0.135	0.125	0.125	0.145	0.14	0.13	0.16	0.1	0.125	0.14	0.155
1034	244a	244a-2013-23-T0000023.WAV	0.135	0.125	0.09	0.18	0.085	0.085	0.085	0.1	0	0.125	0	0.09	0.12	0.085	0.1	0.1	0.055	0.11	0.145	0.1	0.155	0.255	0.17	0.18	0.19	0.165	0.165	0.255	0.155	0.235	0.245	0.255	0.285	0.205	0.17	0.155	0.21	0.25	0.185	0.24	0.27	0.24	0.31	0.22	0.23	0.25	0.285
1035	244a	244a-2013-24-T0000024.WAV	0.115	0.115	0	0.145	0	0.055	0	0.08	0	0.075	0	0.075	0.065	0	0.06	0.06	0	0.065	0.085	0	0.09	0.255	0.175	0.115	0.12	0.12	0.185	0.155	0.135	0.2	0.275	0.135	0.17	0.115	0.15	0.13	0.125	0.135	0.115	0.14	0.15	0.135	0.17	0.125	0.17	0.135	0.2
1036	244a	244a-2013-25-T0000025.WAV	0.15	0.11	0	0.13	0.06	0	0	0.09	0	0.08	0	0.08	0	0	0	0.055	0	0.055	0.07	0	0.06	0.295	0.26	0.115	0.185	0.195	0.275	0.125	0.145	0.18	0.31	0.095	0.135	0.095	0.16	0.16	0.095	0.105	0.085	0.1	0.12	0.1	0.125	0.085	0.12	0.095	0.16
1037	244a	244a-2013-26-T0000026.WAV	0.125	0.095	0	0.12	0.06	0	0	0.065	0	0.065	0	0.07	0.055	0	0.06	0	0	0.075	0.085	0	0.09	0.255	0.21	0.1	0.155	0.15	0.235	0.12	0.125	0.17	0.28	0.11	0.145	0.09	0.145	0.145	0.09	0.11	0.085	0.105	0.125	0.105	0.145	0.12	0.18	0.11	0.21
1038	244a	244a-2013-27-T0000027.WAV	0.12	0.085	0	0.135	0	0	0	0.06	0	0.055	0	0.06	0	0	0	0	0	0	0.055	0	0.06	0.195	0.17	0.075	0.125	0.12	0.19	0.105	0.1	0.19	0.235	0.095	0.115	0.075	0.12	0.12	0.08	0.095	0.07	0.095	0.095	0.09	0.125	0.095	0.14	0.1	0.155
1039	244a	244a-2013-28-T0000028.WAV	0.115	0.105	0	0.155	0	0.06	0	0.075	0	0.07	0	0.08	0.07	0	0.075	0.055	0	0.095	0.095	0.055	0.11	0.235	0.125	0.1	0.1	0.09	0.145	0.145	0.12	0.19	0.26	0.135	0.175	0.1	0.13	0.12	0.115	0.14	0.105	0.14	0.15	0.13	0.185	0.15	0.225	0.14	0.245
1040	244a	244a-2013-29-T0000029.WAV	0.135	0.12	0	0.16	0.1	0.055	0.055	0.1	0	0.085	0	0.09	0.06	0.055	0.06	0.065	0	0.075	0.085	0	0.08	0.3	0.205	0.115	0.14	0.15	0.21	0.145	0.145	0.21	0.33	0.11	0.16	0.105	0.165	0.155	0.11	0.125	0.105	0.125	0.145	0.12	0.155	0.105	0.165	0.12	0.195
1041	244a	244a-2013-30-T0000030.WAV	0.115	0.105	0	0.155	0	0.055	0.055	0.085	0	0.075	0	0.075	0.065	0	0.06	0.065	0	0.07	0.09	0	0.09	0.27	0.15	0.12	0.125	0.14	0.155	0.155	0.14	0.225	0.295	0.135	0.17	0.12	0.15	0.14	0.125	0.14	0.11	0.14	0.16	0.135	0.17	0.12	0.165	0.135	0.205
1042	244a	244a-2013-31-T0000031.WAV	0.145	0.15	0	0.08	0	0	0	0.065	0	0.065	0	0.065	0	0.07	0	0.075	0	0	0.055	0	0	0.3	0.28	0.13	0.2	0.225	0.275	0.145	0.16	0.13	0.305	0.095	0.145	0.12	0.19	0.18	0.11	0.105	0.085	0.1	0.12	0.125	0.125	0.07	0.095	0.095	0.135
1043	244a	244a-2013-32-T0000032.WAV	0.14	0.155	0	0.06	0	0	0	0.07	0	0.055	0	0.055	0	0.07	0	0.065	0	0	0	0	0	0.275	0.265	0.11	0.185	0.245	0.26	0.13	0.145	0.125	0.285	0.09	0.135	0.105	0.17	0.16	0.1	0.095	0.08	0.1	0.105	0.11	0.115	0.07	0.1	0.09	0.13
1044	244a	244a-2013-33-T0000033.WAV	0.15	0.165	0	0.09	0	0	0	0.075	0	0.065	0	0.065	0	0.08	0	0.075	0	0	0.06	0	0.065	0.33	0.275	0.135	0.205	0.225	0.285	0.155	0.165	0.15	0.325	0.115	0.16	0.125	0.2	0.185	0.12	0.115	0.1	0.12	0.14	0.13	0.14	0.09	0.13	0.11	0.175
1045	244a	244a-2013-34-T0000034.WAV	0.15	0.215	0	0.09	0.07	0.09	0	0.105	0.085	0.16	0.08	0.085	0	0.095	0	0.125	0	0.055	0.055	0	0.055	0.285	0.29	0.135	0.215	0.245	0.285	0.155	0.16	0.13	0.29	0.1	0.145	0.12	0.185	0.175	0.11	0.11	0.085	0.105	0.125	0.125	0.125	0.08	0.115	0.095	0.155
1046	244a	244a-2013-35-T0000035.WAV	0.165	0.22	0	0.09	0	0.09	0	0.1	0.08	0.15	0.06	0.08	0	0.09	0	0.13	0	0.055	0.055	0	0.06	0.315	0.27	0.14	0.21	0.235	0.285	0.17	0.17	0.15	0.315	0.115	0.165	0.13	0.205	0.195	0.125	0.12	0.1	0.12	0.135	0.14	0.145	0.09	0.13	0.115	0.165
1047	244a	244a-2013-36-T0000036.WAV	0.145	0.195	0	0.06	0	0.06	0	0.08	0	0.095	0	0.07	0	0.085	0	0.1	0	0	0	0	0	0.23	0.305	0.14	0.225	0.25	0.285	0.165	0.15	0.09	0.25	0.1	0.15	0.135	0.185	0.175	0.125	0.115	0.085	0.1	0.13	0.145	0.11	0.065	0.08	0.095	0.135
1048	244a	244a-2013-37-T0000037.WAV	0.185	0.17	0	0.09	0	0	0	0.085	0	0.075	0	0.08	0	0.085	0	0.07	0	0	0.065	0	0.065	0.285	0.385	0.175	0.285	0.345	0.355	0.19	0.185	0.12	0.295	0.105	0.175	0.155	0.22	0.205	0.145	0.14	0.1	0.12	0.165	0.17	0.13	0.075	0.115	0.115	0.185
1049	249a	249a-2013-1-T0000001.WAV	0	0.085	0	0.075	0	0	0	0.06	0	0.095	0	0.08	0.065	0	0.075	0.055	0	0.165	0.12	0	0.11	0.08	0.07	0.085	0.085	0.065	0	0.12	0.055	0.065	0.06	0.125	0.145	0.085	0.075	0.065	0.11	0.115	0.1	0.12	0.125	0.11	0.165	0.155	0.27	0.115	0.24
1050	249a	249a-2013-2-T0000002.WAV	0.075	0.09	0.065	0.09	0	0.07	0.065	0.075	0	0.105	0	0.1	0.095	0	0.115	0.075	0	0.2	0.15	0.07	0.135	0.105	0.095	0.11	0.11	0.095	0.06	0.15	0.07	0.085	0.075	0.155	0.165	0.12	0.1	0.09	0.145	0.135	0.13	0.155	0.16	0.14	0.195	0.19	0.275	0.15	0.235
1051	249a	249a-2013-3-T0000003.WAV	0.075	0.09	0.065	0.08	0	0.065	0.065	0.07	0	0.1	0	0.085	0.085	0	0.09	0.08	0	0.16	0.135	0.07	0.145	0.105	0.105	0.12	0.12	0.1	0.065	0.16	0.075	0.085	0.075	0.175	0.185	0.13	0.11	0.095	0.155	0.155	0.14	0.17	0.175	0.15	0.22	0.17	0.265	0.165	0.265
1052	249a	249a-2013-4-T0000004.WAV	0.07	0.09	0.065	0.08	0	0.06	0.06	0.065	0	0.095	0	0.085	0.075	0	0.08	0.075	0	0.14	0.115	0.06	0.12	0.11	0.11	0.125	0.12	0.105	0.07	0.165	0.08	0.095	0.085	0.175	0.17	0.14	0.115	0.105	0.165	0.145	0.145	0.17	0.165	0.15	0.205	0.14	0.215	0.165	0.225
1053	249a	249a-2013-5-T0000005.WAV	0.075	0.085	0.075	0.08	0	0.07	0.07	0.065	0	0.1	0	0.085	0.08	0	0.08	0.085	0	0.11	0.115	0.07	0.125	0.125	0.13	0.15	0.145	0.125	0.085	0.195	0.1	0.11	0.095	0.215	0.2	0.17	0.135	0.12	0.19	0.175	0.165	0.205	0.195	0.18	0.245	0.165	0.21	0.2	0.225
1054	249a	249a-2013-6-T0000006.WAV	0.075	0.085	0.08	0.085	0	0.075	0.085	0.075	0	0.125	0	0.095	0.115	0	0.12	0.095	0	0.245	0.19	0.095	0.19	0.105	0.12	0.14	0.145	0.13	0.08	0.185	0.085	0.09	0.08	0.215	0.23	0.155	0.11	0.105	0.18	0.195	0.155	0.2	0.215	0.18	0.275	0.25	0.38	0.195	0.33
1055	249a	249a-2013-7-T0000007.WAV	0.075	0.09	0.08	0.085	0	0.075	0.085	0.08	0	0.115	0	0.095	0.105	0	0.115	0.095	0	0.205	0.175	0.09	0.175	0.105	0.11	0.13	0.135	0.115	0.075	0.17	0.08	0.085	0.075	0.2	0.21	0.145	0.105	0.1	0.165	0.18	0.145	0.185	0.195	0.165	0.255	0.215	0.325	0.18	0.295
1056	249a	249a-2013-8-T0000008.WAV	0.065	0.085	0.055	0.08	0	0.06	0.055	0.065	0	0.09	0	0.08	0.065	0	0.075	0.07	0	0.125	0.1	0.055	0.11	0.095	0.09	0.1	0.1	0.08	0.055	0.135	0.065	0.08	0.07	0.145	0.145	0.11	0.095	0.085	0.135	0.12	0.115	0.145	0.14	0.12	0.18	0.12	0.205	0.135	0.21
1057	249a	249a-2013-9-T0000009.WAV	0.075	0.085	0.065	0.095	0	0.075	0.07	0.08	0	0.105	0	0.09	0.075	0	0.085	0.08	0	0.165	0.115	0.065	0.12	0.11	0.105	0.12	0.115	0.1	0.065	0.155	0.075	0.09	0.08	0.165	0.165	0.13	0.11	0.095	0.155	0.14	0.135	0.165	0.165	0.14	0.205	0.13	0.21	0.155	0.22
1058	249a	249a-2013-10-T0000010.WAV	0.08	0.085	0.075	0.08	0	0.075	0.075	0.075	0	0.11	0	0.095	0.085	0	0.09	0.09	0	0.17	0.14	0.075	0.135	0.12	0.125	0.135	0.135	0.12	0.08	0.17	0.095	0.1	0.09	0.19	0.18	0.15	0.125	0.115	0.18	0.16	0.155	0.19	0.185	0.16	0.235	0.165	0.25	0.18	0.235
1059	249a	249a-2013-11-T0000011.WAV	0.075	0.09	0.07	0.085	0	0.07	0.065	0.075	0	0.1	0	0.095	0.075	0	0.08	0.085	0	0.12	0.115	0.065	0.12	0.115	0.115	0.125	0.125	0.105	0.07	0.165	0.085	0.095	0.085	0.175	0.17	0.14	0.12	0.105	0.165	0.145	0.145	0.175	0.17	0.145	0.215	0.135	0.195	0.165	0.215
1060	249a	249a-2013-12-T0000012.WAV	0.075	0.08	0.1	0.085	0	0.085	0.1	0.085	0	0.16	0	0.13	0.145	0	0.16	0.1	0.055	0.3	0.295	0.115	0.24	0.11	0.125	0.14	0.15	0.14	0.1	0.195	0.1	0.095	0.09	0.23	0.305	0.17	0.115	0.11	0.19	0.245	0.165	0.205	0.24	0.195	0.305	0.435	0.61	0.215	0.525
1061	249a	249a-2013-13-T0000013.WAV	0.075	0.085	0.09	0.09	0	0.075	0.09	0.08	0	0.125	0	0.1	0.13	0	0.145	0.1	0	0.27	0.23	0.105	0.225	0.11	0.125	0.14	0.15	0.13	0.09	0.19	0.09	0.095	0.085	0.225	0.26	0.16	0.115	0.11	0.185	0.215	0.165	0.205	0.225	0.195	0.295	0.3	0.445	0.21	0.385
1062	249a	249a-2013-14-T0000014.WAV	0.08	0.09	0.08	0.085	0	0.08	0.085	0.08	0	0.125	0	0.095	0.11	0	0.12	0.095	0	0.225	0.175	0.09	0.18	0.12	0.12	0.14	0.145	0.125	0.085	0.185	0.09	0.1	0.085	0.21	0.225	0.155	0.12	0.11	0.18	0.19	0.16	0.2	0.21	0.18	0.27	0.22	0.33	0.195	0.305
1063	249a	249a-2013-15-T0000015.WAV	0.085	0.095	0.085	0.095	0	0.08	0.085	0.085	0	0.12	0	0.1	0.11	0	0.115	0.1	0	0.19	0.17	0.09	0.17	0.12	0.125	0.145	0.145	0.125	0.085	0.185	0.095	0.1	0.09	0.2	0.22	0.155	0.125	0.11	0.185	0.185	0.16	0.2	0.205	0.175	0.26	0.195	0.29	0.19	0.285
1064	249a	249a-2013-16-T0000016.WAV	0.08	0.07	0.09	0.08	0	0.08	0.1	0.08	0	0.135	0	0.115	0.125	0	0.145	0.095	0.055	0.27	0.25	0.105	0.22	0.115	0.13	0.145	0.15	0.135	0.095	0.185	0.1	0.1	0.09	0.225	0.245	0.17	0.12	0.115	0.2	0.205	0.165	0.21	0.215	0.18	0.28	0.35	0.465	0.205	0.415
1065	249a	249a-2013-17-T0000017.WAV	0.07	0.085	0.08	0.085	0	0.075	0.085	0.08	0	0.13	0	0.1	0.125	0	0.145	0.09	0	0.29	0.23	0.1	0.215	0.1	0.11	0.13	0.14	0.12	0.085	0.18	0.085	0.09	0.08	0.21	0.25	0.15	0.105	0.095	0.17	0.21	0.145	0.19	0.215	0.18	0.29	0.3	0.47	0.195	0.385
1066	249a	249a-2013-18-T0000018.WAV	0.065	0.085	0.06	0.08	0	0.065	0.06	0.07	0	0.095	0	0.09	0.075	0	0.09	0.075	0	0.185	0.13	0.065	0.125	0.1	0.095	0.11	0.11	0.095	0.06	0.14	0.075	0.085	0.08	0.15	0.155	0.115	0.1	0.09	0.14	0.135	0.125	0.15	0.15	0.13	0.195	0.145	0.245	0.145	0.23
1067	249a	249a-2013-19-T0000019.WAV	0.065	0.085	0.065	0.08	0	0.065	0.07	0.07	0	0.105	0	0.085	0.105	0	0.12	0.08	0	0.225	0.18	0.085	0.185	0.09	0.095	0.11	0.115	0.1	0.065	0.155	0.07	0.08	0.07	0.18	0.215	0.125	0.095	0.085	0.145	0.175	0.125	0.16	0.185	0.155	0.25	0.235	0.36	0.165	0.33
1068	249a	249a-2013-20-T0000020.WAV	0.07	0.075	0.09	0.075	0	0.075	0.09	0.075	0	0.15	0	0.12	0.145	0	0.16	0.09	0	0.28	0.275	0.115	0.25	0.105	0.12	0.14	0.155	0.14	0.105	0.21	0.095	0.09	0.085	0.24	0.32	0.175	0.11	0.105	0.19	0.265	0.16	0.21	0.26	0.215	0.325	0.455	0.605	0.235	0.52
1069	249a	249a-2013-21-T0000021.WAV	0.065	0.07	0.09	0.07	0	0.065	0.08	0.06	0	0.145	0	0.11	0.14	0	0.145	0.085	0	0.25	0.255	0.11	0.24	0.115	0.135	0.155	0.18	0.155	0.13	0.235	0.11	0.105	0.095	0.265	0.35	0.19	0.12	0.115	0.205	0.29	0.18	0.23	0.28	0.24	0.355	0.475	0.55	0.265	0.49
1070	breb	breb-2014-1-T0000001.WAV	0.075	0.105	0	0.15	0	0.06	0	0.095	0	0.095	0	0.07	0.06	0	0.075	0	0	0.11	0.12	0	0.12	0.115	0.07	0.08	0.08	0.08	0.075	0.12	0.065	0.155	0.145	0.135	0.165	0.085	0.075	0.06	0.1	0.125	0.095	0.115	0.12	0.115	0.175	0.19	0.265	0.125	0.26
1071	breb	breb-2014-2-T0000002.WAV	0.12	0.095	0	0.125	0	0	0	0.075	0	0.075	0	0.07	0	0	0	0	0	0.075	0.065	0	0.065	0.195	0.13	0.07	0.095	0.1	0.15	0.095	0.09	0.16	0.245	0.09	0.1	0.06	0.12	0.105	0.085	0.08	0.085	0.085	0.085	0.08	0.11	0.1	0.18	0.09	0.17
1072	breb	breb-2014-3-T0000003.WAV	0.11	0.095	0	0.13	0.12	0	0	0.085	0	0.075	0	0.08	0.06	0	0.075	0	0	0.135	0.115	0	0.105	0.195	0.105	0.075	0.085	0.1	0.13	0.105	0.1	0.14	0.255	0.11	0.13	0.07	0.11	0.1	0.095	0.1	0.095	0.105	0.11	0.095	0.14	0.145	0.26	0.105	0.24
1073	breb	breb-2014-4-T0000004.WAV	0.055	0.1	0	0.12	0	0	0	0.07	0	0.055	0	0.065	0	0	0	0	0	0.08	0.055	0	0.065	0.09	0.06	0.055	0.055	0	0	0.095	0.055	0.095	0.075	0.075	0.085	0.065	0.07	0.06	0.085	0.07	0.07	0.085	0.085	0.07	0.11	0.085	0.165	0.085	0.16
1074	breb	breb-2014-5-T0000005.WAV	0.07	0.095	0.09	0.17	0	0.06	0.06	0.1	0	0.105	0	0.09	0.105	0	0.115	0.08	0	0.195	0.155	0.09	0.175	0.11	0.165	0.175	0.2	0.16	0.15	0.245	0.135	0.115	0.095	0.29	0.3	0.215	0.135	0.15	0.24	0.255	0.22	0.265	0.26	0.25	0.34	0.325	0.38	0.275	0.345
1075	breb	breb-2014-6-T0000006.WAV	0.095	0.105	0.11	0.14	0	0.075	0.07	0.09	0	0.115	0	0.08	0.115	0	0.115	0.09	0	0.145	0.145	0.1	0.17	0.14	0.195	0.21	0.225	0.185	0.165	0.295	0.175	0.135	0.14	0.33	0.295	0.26	0.18	0.19	0.285	0.275	0.265	0.3	0.295	0.295	0.35	0.27	0.285	0.315	0.275
1076	breb	breb-2014-8-T0000007.WAV	0.09	0.08	0	0.11	0	0	0	0.065	0	0.07	0	0.055	0	0	0.06	0	0	0.095	0.105	0	0.12	0.19	0.105	0.075	0.09	0.075	0.125	0.115	0.095	0.145	0.23	0.14	0.165	0.085	0.11	0.105	0.1	0.12	0.095	0.11	0.115	0.11	0.175	0.195	0.25	0.115	0.245
1077	breb	breb-2014-9-T0000008.WAV	0	0.1	0	0.13	0	0	0	0.08	0	0.095	0	0.07	0.08	0	0.095	0	0	0.13	0.135	0.06	0.145	0.085	0.09	0.11	0.12	0.09	0.075	0.18	0.065	0.12	0.08	0.19	0.23	0.13	0.085	0.085	0.14	0.18	0.125	0.16	0.18	0.17	0.24	0.265	0.355	0.19	0.335
1078	breb	breb-2014-10-T0000009.WAV	0.075	0.1	0.06	0.145	0	0	0.06	0.08	0	0.12	0	0.08	0.11	0	0.095	0.06	0	0.17	0.175	0.08	0.18	0.145	0.105	0.13	0.155	0.12	0.105	0.215	0.07	0.135	0.17	0.235	0.295	0.15	0.08	0.08	0.16	0.24	0.15	0.195	0.235	0.21	0.315	0.325	0.395	0.23	0.38
1079	breb	breb-2014-11-T0000010.WAV	0.075	0.095	0	0.145	0	0.055	0.055	0.085	0	0.085	0	0.075	0.095	0	0.105	0.055	0	0.155	0.165	0.07	0.17	0.17	0.11	0.09	0.09	0.07	0.12	0.135	0.085	0.175	0.19	0.15	0.195	0.1	0.105	0.1	0.125	0.15	0.11	0.13	0.16	0.13	0.21	0.24	0.33	0.14	0.33
1080	breb	breb-2014-12-T0000011.WAV	0.055	0.095	0	0.155	0	0	0	0.085	0	0.07	0	0.075	0.065	0	0.075	0	0	0.11	0.14	0.055	0.135	0.11	0.08	0.09	0.095	0.075	0	0.135	0.055	0.145	0.115	0.165	0.205	0.1	0.07	0.07	0.115	0.155	0.1	0.13	0.15	0.13	0.22	0.245	0.29	0.145	0.3
1081	breb	breb-2014-13-T0000012.WAV	0.1	0.09	0	0.125	0	0	0	0.075	0	0.065	0	0.06	0.06	0	0.075	0	0	0.125	0.125	0	0.125	0.195	0.165	0.095	0.12	0.125	0.165	0.12	0.095	0.165	0.215	0.135	0.165	0.095	0.125	0.115	0.11	0.125	0.11	0.125	0.125	0.13	0.17	0.205	0.28	0.125	0.265
1082	breb	breb-2014-14-T0000013.WAV	0.095	0.09	0	0.125	0.08	0	0	0.08	0	0.07	0	0.065	0.06	0	0.065	0	0	0.115	0.1	0	0.105	0.19	0.145	0.075	0.11	0.1	0.155	0.11	0.1	0.17	0.23	0.11	0.125	0.085	0.12	0.115	0.105	0.095	0.095	0.11	0.1	0.095	0.14	0.14	0.24	0.11	0.225
1083	breb	breb-2014-15-T0000014.WAV	0.115	0.105	0.065	0.14	0	0.06	0	0.095	0	0.115	0	0.09	0.1	0	0.1	0.06	0	0.155	0.145	0.075	0.165	0.205	0.13	0.155	0.175	0.145	0.15	0.245	0.095	0.155	0.23	0.265	0.305	0.175	0.12	0.115	0.19	0.255	0.175	0.225	0.255	0.24	0.33	0.315	0.36	0.255	0.345
1084	breb	breb-2014-16-T0000015.WAV	0.105	0.1	0.055	0.15	0.09	0.065	0.06	0.1	0	0.105	0	0.085	0.055	0.055	0.065	0.065	0.06	0.09	0.09	0.06	0.09	0.165	0.09	0.085	0.08	0.07	0.095	0.115	0.085	0.165	0.18	0.11	0.12	0.09	0.11	0.095	0.105	0.1	0.09	0.1	0.105	0.095	0.135	0.125	0.185	0.11	0.19
1085	breb	breb-2014-17-T0000016.WAV	0.09	0.095	0	0.14	0	0	0	0.085	0	0.07	0	0.065	0	0	0	0	0	0.06	0.055	0	0.055	0.175	0.17	0.065	0.11	0.13	0.16	0.09	0.085	0.175	0.2	0.07	0.075	0.055	0.1	0.095	0.075	0.065	0.065	0.075	0.075	0.06	0.09	0.065	0.135	0.075	0.14
1086	breb	breb-2014-18-T0000017.WAV	0.09	0.09	0	0.12	0	0	0	0.085	0	0.06	0	0.07	0	0	0	0	0	0.06	0	0	0.055	0.205	0.16	0.08	0.115	0.11	0.17	0.09	0.1	0.165	0.215	0.075	0.08	0.06	0.12	0.11	0.075	0.06	0.065	0.08	0.07	0.065	0.095	0.07	0.145	0.08	0.14
1087	breb	breb-2014-19-T0000018.WAV	0.09	0.085	0	0.14	0	0	0	0.065	0	0.065	0	0.065	0.07	0	0.085	0	0	0.14	0.135	0.055	0.13	0.2	0.14	0.08	0.1	0.095	0.145	0.125	0.095	0.15	0.215	0.145	0.175	0.09	0.105	0.105	0.11	0.13	0.1	0.12	0.135	0.12	0.185	0.21	0.29	0.125	0.28
1088	breb	breb-2014-24-T0000019.WAV	0.055	0.1	0.06	0.13	0	0	0.055	0.075	0	0.1	0	0.07	0.095	0	0.095	0.06	0	0.115	0.145	0.07	0.155	0.09	0.1	0.12	0.135	0.105	0.085	0.2	0.07	0.115	0.08	0.225	0.26	0.145	0.09	0.085	0.155	0.215	0.135	0.18	0.215	0.195	0.28	0.27	0.29	0.22	0.315
1089	breb	breb-2014-25-T0000020.WAV	0.08	0.09	0	0.13	0	0	0	0.08	0	0.07	0	0.06	0.055	0	0.065	0	0	0.115	0.12	0	0.115	0.175	0.065	0.075	0.075	0.07	0.08	0.115	0.085	0.165	0.205	0.125	0.15	0.085	0.095	0.085	0.105	0.115	0.095	0.11	0.115	0.11	0.16	0.18	0.265	0.12	0.255
1090	breb	breb-2014-26-T0000021.WAV	0.09	0.085	0	0.13	0	0	0	0.07	0	0.07	0	0.055	0.07	0	0.08	0	0	0.13	0.14	0.055	0.135	0.2	0.105	0.095	0.1	0.075	0.125	0.14	0.095	0.165	0.225	0.165	0.2	0.105	0.11	0.105	0.125	0.15	0.115	0.13	0.145	0.14	0.205	0.245	0.32	0.135	0.3
1091	breb	breb-2014-27-T0000022.WAV	0.12	0.105	0	0.135	0	0.06	0	0.085	0	0.07	0	0.08	0.06	0	0.065	0	0	0.085	0.105	0	0.1	0.21	0.22	0.095	0.155	0.2	0.205	0.14	0.11	0.165	0.245	0.145	0.165	0.105	0.13	0.12	0.125	0.13	0.105	0.135	0.135	0.13	0.19	0.16	0.21	0.14	0.22
1092	breb	breb-2014-29-T0000023.WAV	0.095	0.095	0	0.145	0	0	0	0.075	0	0.065	0	0.06	0	0	0.055	0	0	0.1	0.09	0	0.085	0.18	0.145	0.085	0.105	0.095	0.145	0.12	0.095	0.18	0.19	0.12	0.13	0.085	0.105	0.1	0.11	0.1	0.105	0.12	0.1	0.105	0.13	0.13	0.22	0.11	0.195
1093	breb	breb-2014-30-T0000024.WAV	0.105	0.095	0	0.14	0	0	0	0.08	0	0.07	0	0.065	0.065	0	0.065	0	0	0.12	0.12	0	0.12	0.2	0.155	0.095	0.13	0.12	0.18	0.12	0.11	0.17	0.24	0.135	0.165	0.09	0.135	0.125	0.115	0.14	0.11	0.12	0.145	0.12	0.18	0.195	0.28	0.125	0.26
1094	breb	breb-2014-31-T0000025.WAV	0.09	0.1	0.115	0.14	0	0.08	0.075	0.075	0	0.12	0	0.09	0.14	0	0.14	0.11	0.06	0.185	0.185	0.115	0.22	0.135	0.205	0.22	0.235	0.19	0.18	0.285	0.175	0.14	0.13	0.34	0.315	0.26	0.175	0.19	0.29	0.305	0.25	0.305	0.31	0.28	0.375	0.315	0.335	0.32	0.325
1095	buda	buda-2014-1-T0000001.WAV	0.07	0.075	0	0.11	0	0	0	0.07	0	0.075	0	0.065	0	0	0	0	0	0	0	0	0	0.15	0.055	0	0	0	0.06	0.06	0.085	0.16	0.215	0.08	0.085	0	0.095	0.085	0.055	0	0	0.06	0	0	0.095	0.105	0.14	0.055	0.125
1096	buda	buda-2014-2-T0000002.WAV	0.055	0.075	0	0.105	0.055	0	0	0.07	0	0.055	0	0.055	0	0	0	0	0	0.065	0	0	0.055	0.135	0.07	0.075	0.075	0	0.055	0.11	0.085	0.165	0.185	0.105	0.105	0.075	0.085	0.075	0.105	0.085	0.095	0.11	0.095	0.09	0.135	0.095	0.165	0.11	0.145
1097	buda	buda-2014-3-T0000003.WAV	0	0.075	0	0.11	0.115	0	0	0.065	0	0	0	0.055	0	0	0	0	0	0.1	0.09	0	0.1	0.09	0.055	0.065	0.055	0	0	0.085	0	0.135	0.12	0.095	0.115	0.065	0.06	0.055	0.09	0.085	0.075	0.095	0.09	0.08	0.135	0.14	0.24	0.085	0.215
1098	buda	buda-2014-4-T0000004.WAV	0	0.08	0	0.12	0.085	0	0	0.075	0	0.06	0	0	0	0	0	0	0	0.1	0.085	0	0.09	0.11	0.06	0.065	0.06	0	0	0.09	0.055	0.145	0.14	0.09	0.105	0.07	0.065	0.06	0.09	0.08	0.08	0.1	0.09	0.08	0.13	0.13	0.24	0.09	0.21
1099	buda	buda-2014-5-T0000005.WAV	0	0.08	0	0.12	0.13	0	0	0.07	0	0.06	0	0.055	0	0	0	0	0	0.12	0.09	0	0.1	0.1	0	0.06	0.055	0	0	0.08	0	0.145	0.135	0.085	0.105	0.055	0.06	0	0.08	0.08	0.075	0.095	0.085	0.07	0.125	0.145	0.27	0.08	0.23
1100	buda	buda-2014-6-T0000006.WAV	0	0.065	0	0.105	0.07	0	0	0.06	0	0	0	0	0	0	0	0	0	0	0	0	0	0.135	0	0.055	0	0	0.055	0.08	0.075	0.16	0.19	0.08	0.075	0.055	0.085	0.075	0.075	0.06	0.065	0.075	0.065	0.055	0.095	0.06	0.105	0.07	0.11
1101	buda	buda-2014-7-T0000007.WAV	0.055	0.065	0	0.115	0.06	0	0	0.07	0	0.06	0	0	0.06	0	0.065	0	0	0.095	0.125	0	0.135	0.14	0.07	0.08	0.08	0.06	0.055	0.115	0.075	0.145	0.2	0.15	0.18	0.09	0.085	0.075	0.11	0.135	0.09	0.12	0.13	0.115	0.205	0.23	0.275	0.125	0.27
1102	buda	buda-2014-8-T0000008.WAV	0.08	0.07	0	0.1	0.095	0	0	0.06	0	0.055	0	0	0	0	0	0	0	0	0	0	0	0.175	0.085	0.055	0.065	0.055	0.105	0.075	0.09	0.165	0.23	0.075	0.07	0	0.105	0.1	0.065	0.055	0.055	0.07	0.055	0.055	0.085	0.06	0.115	0.065	0.115
1103	buda	buda-2014-9-T0000009.WAV	0.065	0.065	0	0.1	0.075	0	0	0.055	0	0	0	0	0	0	0	0	0	0	0	0	0	0.16	0.065	0.055	0.055	0	0.08	0.085	0.08	0.145	0.215	0.075	0.075	0.06	0.095	0.085	0.08	0.06	0.065	0.08	0.07	0.06	0.1	0.055	0.105	0.075	0.11
1104	buda	buda-2014-10-T0000010.WAV	0.07	0.065	0	0.105	0.14	0	0	0	0	0	0	0	0	0	0	0	0	0	0	0	0	0.175	0.08	0	0.065	0.055	0.1	0.08	0.095	0.155	0.23	0.07	0.065	0	0.105	0.1	0.07	0	0.055	0.075	0.055	0	0.08	0	0.075	0.065	0.085
1105	buda	buda-2014-11-T0000011.WAV	0.065	0.065	0	0.1	0.15	0	0	0.055	0	0	0	0	0	0	0	0	0	0	0	0	0	0.175	0.075	0.055	0.06	0.055	0.095	0.075	0.09	0.155	0.23	0.065	0.07	0	0.105	0.095	0.07	0	0.06	0.07	0.055	0	0.08	0	0.09	0.065	0.095
1106	buda	buda-2014-12-T0000012.WAV	0.065	0.075	0	0.095	0.175	0.055	0	0.055	0	0	0	0	0	0.055	0	0	0	0	0	0	0	0.17	0.07	0.065	0.06	0	0.085	0.08	0.09	0.13	0.24	0.075	0.08	0.055	0.11	0.1	0.075	0.065	0.07	0.08	0.075	0.06	0.095	0	0.11	0.075	0.12
1107	buda	buda-2014-13-T0000013.WAV	0.1	0.11	0	0.115	0	0.055	0	0.07	0	0.08	0	0.055	0	0	0	0	0	0	0	0	0	0.22	0.15	0.13	0.12	0.115	0.15	0.135	0.155	0.21	0.27	0.125	0.105	0.135	0.16	0.155	0.16	0.1	0.13	0.135	0.115	0.1	0.125	0.06	0.06	0.125	0.08
1108	buda	buda-2014-14-T0000014.WAV	0.09	0.065	0	0.09	0.135	0	0	0.055	0	0	0	0	0	0	0	0	0	0	0	0	0	0.225	0.17	0.075	0.115	0.115	0.185	0.065	0.115	0.16	0.275	0	0.065	0.055	0.135	0.13	0	0	0	0	0	0.055	0.06	0	0.055	0	0.06
1109	buda	buda-2014-15-T0000015.WAV	0.075	0.06	0	0.085	0.065	0	0	0.055	0	0	0	0	0	0	0	0	0	0	0	0	0	0.19	0.105	0.06	0.08	0.065	0.13	0.065	0.1	0.165	0.25	0.055	0.06	0	0.115	0.11	0.06	0	0	0.055	0	0	0.065	0	0.055	0	0.065
1110	buda	buda-2014-16-T0000016.WAV	0.08	0.065	0	0.09	0.1	0	0	0.06	0	0	0	0	0	0	0	0	0	0	0	0	0	0.2	0.125	0.065	0.095	0.08	0.145	0.06	0.105	0.165	0.26	0	0.06	0	0.12	0.115	0	0	0	0	0	0	0.06	0	0	0	0.055
1111	buda	buda-2014-17-T0000017.WAV	0.07	0.085	0	0.1	0.09	0	0	0.06	0	0.055	0	0	0	0	0	0	0	0	0	0	0	0.175	0.07	0.06	0.06	0.055	0.09	0.08	0.09	0.14	0.23	0.075	0.075	0.06	0.105	0.1	0.085	0.06	0.065	0.085	0.075	0.06	0.095	0.055	0.125	0.08	0.125
1112	buda	buda-2014-18-T0000018.WAV	0.065	0.065	0	0.09	0.105	0	0	0.06	0	0.055	0	0	0	0	0	0	0	0	0	0	0	0.16	0.065	0.065	0.06	0	0.08	0.085	0.09	0.135	0.225	0.075	0.075	0.06	0.1	0.095	0.08	0.06	0.075	0.085	0.075	0.06	0.095	0.065	0.135	0.08	0.125
1113	buda	buda-2014-19-T0000019.WAV	0.12	0.085	0	0.105	0.085	0	0	0.07	0	0.07	0	0.06	0	0	0	0	0	0	0	0	0	0.225	0.175	0.105	0.14	0.12	0.195	0.135	0.135	0.19	0.27	0.135	0.115	0.085	0.15	0.145	0.105	0.085	0.095	0.115	0.085	0.1	0.14	0.085	0.085	0.11	0.095
1114	buda	buda-2014-20-T0000020.WAV	0.105	0.08	0	0.095	0	0	0	0.065	0	0.055	0	0	0	0	0	0	0	0	0	0	0	0.22	0.15	0.085	0.11	0.1	0.17	0.105	0.125	0.175	0.27	0.095	0.095	0.07	0.14	0.13	0.085	0.07	0.07	0.095	0.07	0.08	0.1	0.075	0.08	0.095	0.09
1115	buda	buda-2014-21-T0000021.WAV	0.11	0.1	0	0.115	0.12	0	0	0.075	0	0.07	0	0.06	0	0	0	0	0	0	0	0	0	0.22	0.15	0.095	0.125	0.11	0.175	0.115	0.125	0.22	0.265	0.11	0.085	0.105	0.145	0.14	0.155	0.075	0.09	0.105	0.075	0.075	0.095	0.06	0.075	0.115	0.095
1116	buda	buda-2014-22-T0000022.WAV	0.07	0.095	0	0.125	0.195	0	0	0.06	0	0.06	0	0	0	0	0	0	0	0	0	0	0	0.14	0.065	0.075	0.07	0	0.06	0.09	0.09	0.175	0.2	0.08	0.085	0.06	0.095	0.085	0.075	0.065	0.06	0.07	0.06	0.06	0.09	0	0.07	0.075	0.08
1117	buda	buda-2014-23-T0000023.WAV	0.07	0.075	0	0.085	0.095	0	0	0.055	0	0	0	0	0	0	0	0	0	0	0	0	0	0.185	0.075	0.065	0.07	0.06	0.095	0.09	0.1	0.155	0.245	0.08	0.08	0.06	0.11	0.105	0.085	0.065	0.075	0.085	0.08	0.06	0.11	0.06	0.1	0.085	0.11
1118	buda	buda-2014-24-T0000024.WAV	0.07	0.08	0	0.09	0.14	0	0	0.055	0	0	0	0	0	0	0	0	0	0	0	0	0	0.175	0.08	0.06	0.065	0.055	0.095	0.08	0.09	0.145	0.225	0.07	0.07	0.055	0.105	0.1	0.075	0.055	0.055	0.075	0.06	0	0.085	0	0.075	0.075	0.085
1119	buda	buda-2014-25-T0000025.WAV	0.065	0.07	0	0.1	0.07	0	0	0.06	0	0.055	0	0	0	0	0	0	0	0	0	0	0	0.17	0.07	0.055	0.06	0	0.09	0.085	0.09	0.16	0.225	0.07	0.07	0	0.1	0.095	0.07	0	0.055	0.075	0.06	0.055	0.08	0.055	0.07	0.07	0.08
1120	buda	buda-2014-26-T0000026.WAV	0.06	0.075	0	0.11	0	0	0	0.065	0	0.055	0	0	0	0	0	0	0	0	0	0	0	0.14	0.055	0.055	0	0	0.065	0.08	0.085	0.165	0.2	0.07	0.065	0.055	0.09	0.08	0.07	0	0.055	0.07	0	0	0.08	0.055	0.075	0.065	0.08
1121	buda	buda-2014-27-T0000027.WAV	0.06	0.08	0	0.115	0.135	0	0	0.07	0	0	0	0	0	0	0	0	0	0	0	0	0.115	0.155	0.085	0.055	0.06	0.075	0.13	0.095	0.085	0.165	0.21	0.07	0.075	0	0.095	0.085	0.085	0.055	0.06	0.08	0.06	0.06	0.09	0.055	0.095	0.07	0.105
1122	buda	buda-2014-28-T0000028.WAV	0.075	0.075	0	0.12	0.13	0	0	0.065	0	0.06	0	0.055	0	0	0	0	0	0.07	0.055	0	0.08	0.165	0.08	0.055	0.06	0.055	0.105	0.085	0.09	0.165	0.215	0.085	0.085	0.055	0.095	0.09	0.08	0.06	0.065	0.085	0.07	0.07	0.105	0.09	0.17	0.08	0.15
1123	buda	buda-2014-29-T0000029.WAV	0	0.08	0	0.115	0.125	0	0	0.07	0	0	0	0	0	0	0	0	0	0.06	0	0	0.055	0.105	0	0.055	0	0	0	0.075	0.055	0.145	0.14	0.07	0.08	0	0.065	0.055	0.07	0.06	0.065	0.075	0.07	0.055	0.095	0.07	0.155	0.07	0.135
1124	buda	buda-2014-30-T0000030.WAV	0.1	0.08	0	0.1	0.1	0	0	0.07	0	0.08	0	0.06	0	0	0	0	0	0	0	0	0	0.195	0.095	0.065	0.08	0.065	0.12	0.075	0.11	0.145	0.26	0.065	0.06	0	0.125	0.115	0.065	0	0.055	0.06	0.055	0	0.08	0	0.065	0.065	0.075
1125	buda	buda-2014-31-T0000031.WAV	0.085	0.065	0	0.075	0.07	0	0	0	0	0	0	0	0	0	0	0	0	0	0	0	0	0.195	0.115	0.065	0.085	0.075	0.135	0.06	0.11	0.145	0.26	0	0.055	0	0.12	0.115	0	0	0	0	0	0	0.06	0	0.055	0	0.055
1126	cerb	cerb-2014-1-T0000001.WAV	0.09	0.105	0	0.19	0	0.065	0	0.09	0	0.085	0	0.085	0	0	0	0.055	0	0.07	0.065	0	0.055	0.13	0.075	0.07	0.06	0.055	0.06	0.095	0.08	0.185	0.18	0.09	0.09	0.07	0.085	0.075	0.09	0.08	0.075	0.09	0.085	0.075	0.115	0.085	0.145	0.095	0.145
1127	cerb	cerb-2014-2-T0000002.WAV	0.12	0.1	0	0.13	0	0	0	0.07	0	0.06	0	0.065	0	0	0	0	0	0	0	0	0	0.23	0.195	0.085	0.135	0.14	0.205	0.08	0.12	0.18	0.265	0.065	0.085	0.06	0.13	0.13	0.06	0.06	0.055	0.075	0.07	0.07	0.085	0.055	0.095	0.075	0.11
1128	cerb	cerb-2014-3-T0000003.WAV	0.15	0.125	0	0.1	0	0	0	0.065	0	0.06	0	0.06	0	0.06	0	0	0	0	0	0	0	0.265	0.315	0.115	0.205	0.25	0.28	0.12	0.13	0.14	0.27	0	0.1	0.09	0.155	0.15	0.08	0.08	0	0.06	0.095	0.11	0.07	0	0.065	0.055	0.095
1129	cerb	cerb-2014-4-T0000004.WAV	0.125	0.11	0	0.11	0	0	0	0.065	0	0.065	0	0.06	0	0	0	0	0	0	0	0	0	0.275	0.245	0.1	0.17	0.165	0.245	0.1	0.14	0.175	0.295	0.055	0.1	0.085	0.16	0.145	0.075	0.07	0.055	0.07	0.08	0.09	0.085	0	0.085	0.065	0.11
1130	cerb	cerb-2014-5-T0000005.WAV	0.085	0.09	0	0.15	0	0	0	0.08	0	0.06	0	0.065	0	0	0	0	0	0	0	0	0	0.21	0.09	0.07	0.08	0.07	0.115	0.08	0.115	0.205	0.255	0.06	0.075	0.06	0.12	0.115	0.065	0.065	0.055	0.07	0.07	0.06	0.08	0	0.09	0.07	0.11
1131	cerb	cerb-2014-6-T0000006.WAV	0.14	0.12	0	0.115	0	0	0	0.075	0	0.06	0	0.06	0	0	0	0	0	0	0	0	0	0.295	0.28	0.115	0.2	0.205	0.285	0.115	0.145	0.17	0.32	0.055	0.105	0.09	0.17	0.16	0.08	0.075	0.055	0.07	0.085	0.105	0.085	0	0.085	0.065	0.115
1132	cerb	cerb-2014-7-T0000007.WAV	0.14	0.12	0	0.12	0	0	0	0.075	0	0.07	0	0.06	0	0	0	0	0	0	0	0	0	0.295	0.28	0.12	0.2	0.205	0.285	0.12	0.155	0.18	0.32	0	0.105	0.1	0.17	0.165	0.085	0.075	0.055	0.065	0.09	0.105	0.075	0	0.075	0.065	0.11
1133	cerb	cerb-2014-8-T0000008.WAV	0.145	0.105	0	0.11	0	0	0	0.075	0	0.06	0	0.06	0	0.06	0	0	0	0	0	0	0	0.255	0.275	0.1	0.18	0.23	0.255	0.1	0.125	0.16	0.28	0	0.085	0.08	0.145	0.14	0.07	0.07	0	0.065	0.08	0.09	0.07	0	0.075	0.055	0.1
1134	cerb	cerb-2014-9-T0000009.WAV	0.17	0.155	0	0.09	0	0	0	0.09	0	0.07	0	0.065	0	0.09	0	0.055	0	0	0	0	0	0.205	0.31	0.115	0.195	0.28	0.265	0.135	0.115	0.125	0.22	0	0.095	0.09	0.13	0.125	0.09	0.095	0	0.06	0.11	0.105	0.065	0	0.055	0	0.105
1135	cerb	cerb-2014-10-T0000010.WAV	0.14	0.12	0	0.115	0	0	0	0.075	0	0.06	0	0.06	0	0.055	0	0	0	0	0	0	0	0.265	0.28	0.105	0.19	0.215	0.265	0.105	0.135	0.165	0.285	0	0.095	0.085	0.155	0.15	0.075	0.07	0	0.065	0.085	0.095	0.075	0	0.08	0.06	0.105
1136	cerb	cerb-2014-11-T0000011.WAV	0.11	0.095	0	0.16	0	0	0	0.08	0	0.065	0	0.07	0	0	0	0	0	0	0	0	0	0.225	0.125	0.08	0.105	0.095	0.16	0.075	0.12	0.185	0.275	0.06	0.075	0.06	0.135	0.13	0.06	0.06	0	0.065	0.07	0.06	0.085	0.06	0.11	0.07	0.12
1137	cerb	cerb-2014-12-T0000012.WAV	0.155	0.18	0	0.075	0	0	0	0.085	0	0.065	0	0.065	0	0.095	0	0.06	0	0	0	0	0	0.215	0.29	0.115	0.205	0.275	0.275	0.13	0.13	0.095	0.23	0	0.095	0.1	0.15	0.14	0.085	0.085	0	0.055	0.1	0.105	0.06	0	0	0	0.095
1138	cerb	cerb-2014-13-T0000013.WAV	0.15	0.15	0	0.09	0	0	0	0.075	0	0.06	0	0.06	0	0.075	0	0	0	0	0	0	0	0.255	0.28	0.125	0.2	0.245	0.275	0.13	0.15	0.13	0.285	0	0.11	0.105	0.17	0.16	0.09	0.085	0	0.065	0.095	0.11	0.075	0	0.065	0.06	0.095
1139	cerb	cerb-2014-14-T0000014.WAV	0.145	0.125	0	0.09	0	0	0	0.065	0	0.055	0	0.06	0	0.055	0	0	0	0	0	0	0	0.28	0.295	0.115	0.21	0.235	0.295	0.12	0.145	0.14	0.29	0	0.105	0.095	0.165	0.16	0.085	0.075	0	0.06	0.09	0.105	0.075	0	0.07	0.055	0.1
1140	cerb	cerb-2014-15-T0000015.WAV	0.11	0.105	0	0.13	0	0	0	0.07	0	0.06	0	0.06	0	0	0	0	0	0	0	0	0	0.26	0.165	0.09	0.13	0.11	0.195	0.085	0.135	0.175	0.295	0.055	0.09	0.07	0.15	0.145	0.065	0.06	0	0.065	0.07	0.07	0.075	0	0.09	0.065	0.11
1141	cerb	cerb-2014-16-T0000016.WAV	0.13	0.1	0	0.11	0	0	0	0.065	0	0.06	0	0.055	0	0	0	0	0	0	0	0	0	0.25	0.215	0.09	0.15	0.155	0.225	0.09	0.125	0.15	0.265	0	0.09	0.075	0.145	0.14	0.065	0.06	0	0.065	0.07	0.075	0.075	0	0.08	0.06	0.1
1142	cerb	cerb-2014-17-T0000017.WAV	0.135	0.1	0	0.105	0	0	0	0.065	0	0.06	0	0.055	0	0	0	0	0	0	0	0	0	0.24	0.255	0.1	0.175	0.185	0.255	0.1	0.12	0.16	0.27	0	0.085	0.08	0.14	0.14	0.065	0.065	0	0.06	0.08	0.09	0.065	0	0.075	0.055	0.095
1143	cerb	cerb-2014-18-T0000018.WAV	0.16	0.125	0	0.095	0	0	0	0.08	0	0.065	0	0.065	0	0.075	0	0	0	0	0	0	0	0.235	0.315	0.115	0.205	0.28	0.275	0.125	0.125	0.14	0.245	0.055	0.09	0.095	0.145	0.135	0.085	0.085	0	0.065	0.1	0.11	0.075	0	0.065	0.06	0.09
1144	cerb	cerb-2014-19-T0000019.WAV	0.17	0.135	0	0.085	0	0	0	0.09	0	0.075	0	0.07	0	0.085	0	0	0	0	0	0	0	0.2	0.325	0.125	0.21	0.3	0.28	0.14	0.105	0.115	0.2	0	0.1	0.1	0.12	0.11	0.095	0.095	0	0.055	0.115	0.115	0.065	0	0.065	0	0.105
1145	cerb	cerb-2014-20-T0000020.WAV	0.17	0.135	0	0.085	0	0	0	0.09	0	0.075	0	0.075	0	0.085	0	0	0	0	0	0	0	0.215	0.32	0.12	0.21	0.295	0.28	0.13	0.12	0.12	0.22	0.06	0.095	0.095	0.14	0.13	0.09	0.09	0	0.065	0.11	0.115	0.07	0	0.06	0.055	0.1
1146	cerb	cerb-2014-21-T0000021.WAV	0.135	0.115	0	0.115	0	0	0	0.07	0	0.07	0	0.06	0	0	0	0	0	0	0	0	0	0.245	0.275	0.105	0.185	0.215	0.255	0.105	0.13	0.155	0.25	0.06	0.105	0.08	0.15	0.135	0.075	0.07	0.055	0.075	0.085	0.095	0.085	0.055	0.09	0.065	0.115
1147	cerb	cerb-2014-22-T0000022.WAV	0.185	0.18	0	0.065	0	0	0	0.105	0	0.08	0	0.08	0	0.105	0	0.075	0	0	0	0	0	0.18	0.29	0.11	0.185	0.31	0.24	0.13	0.1	0.1	0.185	0.055	0.09	0.09	0.12	0.115	0.095	0.1	0	0.06	0.115	0.105	0.06	0	0	0	0.115
1148	cerb	cerb-2014-23-T0000023.WAV	0.165	0.12	0	0.1	0	0	0	0.085	0	0.07	0	0.07	0	0.075	0	0	0	0	0	0	0	0.235	0.32	0.12	0.21	0.275	0.285	0.125	0.125	0.14	0.235	0.06	0.095	0.095	0.14	0.13	0.09	0.085	0.055	0.065	0.105	0.11	0.075	0	0.07	0.06	0.1
1149	cerb	cerb-2014-24-T0000024.WAV	0.185	0.21	0	0.07	0	0.08	0	0.1	0	0.085	0	0.08	0	0.12	0	0.115	0	0.055	0	0	0	0.185	0.255	0.1	0.155	0.25	0.23	0.12	0.11	0.1	0.205	0	0.08	0.08	0.13	0.12	0.09	0.095	0	0	0.11	0.09	0.06	0	0	0	0.12
1150	cerb	cerb-2014-25-T0000025.WAV	0.125	0.1	0	0.12	0	0	0	0.075	0	0.065	0	0.06	0	0	0	0	0	0	0	0	0	0.255	0.215	0.095	0.155	0.145	0.235	0.085	0.13	0.18	0.3	0	0.085	0.075	0.15	0.15	0.065	0.06	0	0.065	0.07	0.08	0.075	0	0.08	0.06	0.105
1151	cerb	cerb-2014-26-T0000026.WAV	0.095	0.1	0	0.145	0	0	0	0.075	0	0.07	0	0.065	0	0	0	0	0	0	0	0	0	0.235	0.115	0.08	0.095	0.08	0.145	0.08	0.125	0.205	0.285	0.06	0.085	0.06	0.135	0.135	0.06	0.065	0	0.065	0.07	0.06	0.085	0.06	0.11	0.07	0.13
1152	cerb	cerb-2014-27-T0000027.WAV	0.15	0.125	0	0.105	0	0	0	0.075	0	0.06	0	0.06	0	0.06	0	0	0	0	0	0	0	0.255	0.3	0.11	0.195	0.245	0.275	0.11	0.13	0.15	0.275	0	0.095	0.09	0.145	0.14	0.075	0.075	0	0.065	0.09	0.1	0.075	0	0.075	0.055	0.105
1153	cerb	cerb-2014-28-T0000028.WAV	0.085	0.08	0	0.15	0	0	0	0.075	0	0.07	0	0.065	0	0	0	0	0	0.055	0.055	0	0	0.17	0.075	0.06	0.06	0.06	0.095	0.07	0.09	0.175	0.24	0.07	0.07	0	0.105	0.1	0.06	0.06	0	0.065	0.06	0.055	0.09	0.065	0.115	0.07	0.12
1154	cerb	cerb-2014-29-T0000029.WAV	0.16	0.15	0	0.085	0	0	0	0.09	0	0.065	0	0.065	0	0.085	0	0	0	0	0	0	0	0.235	0.295	0.11	0.185	0.27	0.255	0.125	0.13	0.125	0.255	0	0.09	0.09	0.15	0.145	0.085	0.09	0	0.06	0.1	0.105	0.065	0	0.055	0	0.095
1155	cerb	cerb-2014-30-T0000030.WAV	0.15	0.14	0	0.09	0	0	0	0.07	0	0.055	0	0.06	0	0.065	0	0	0	0	0	0	0	0.265	0.315	0.115	0.215	0.27	0.3	0.125	0.14	0.13	0.28	0	0.1	0.1	0.165	0.155	0.085	0.085	0	0.055	0.1	0.11	0.065	0	0.06	0	0.095
1156	cerb	cerb-2014-31-T0000031.WAV	0.145	0.125	0	0.095	0	0	0	0.065	0	0.055	0	0.055	0	0.055	0	0	0	0	0	0	0	0.26	0.295	0.11	0.2	0.235	0.28	0.11	0.135	0.145	0.28	0	0.09	0.09	0.155	0.145	0.075	0.075	0	0	0.085	0.1	0.06	0	0.065	0	0.09
1157	cerb	cerb-2014-32-T0000032.WAV	0.13	0.105	0	0.105	0	0	0	0.065	0	0.06	0	0.055	0	0	0	0	0	0	0	0	0	0.245	0.245	0.095	0.17	0.175	0.245	0.095	0.12	0.165	0.28	0	0.08	0.075	0.145	0.135	0.06	0.06	0	0	0.07	0.085	0.055	0	0.07	0	0.09
1158	cerb	cerb-2014-33-T0000033.WAV	0.14	0.135	0	0.1	0	0	0	0.075	0	0.06	0	0.06	0	0.06	0	0	0	0	0	0	0	0.265	0.27	0.115	0.19	0.22	0.255	0.115	0.15	0.155	0.295	0	0.1	0.095	0.17	0.16	0.08	0.075	0	0.065	0.085	0.095	0.075	0	0.07	0.06	0.095
1159	cerb	cerb-2014-34-T0000034.WAV	0.13	0.1	0	0.11	0	0	0	0.07	0	0.065	0	0.055	0	0	0	0	0	0	0	0	0	0.245	0.225	0.095	0.16	0.16	0.235	0.09	0.12	0.165	0.275	0	0.085	0.07	0.14	0.13	0.06	0.06	0	0.06	0.07	0.085	0.07	0	0.08	0.055	0.1
1160	cerb	cerb-2014-35-T0000035.WAV	0.155	0.135	0	0.1	0	0	0	0.08	0	0.065	0	0.065	0	0.07	0	0	0	0	0	0	0	0.26	0.305	0.115	0.2	0.255	0.275	0.125	0.145	0.145	0.285	0	0.105	0.095	0.16	0.155	0.085	0.085	0	0.06	0.1	0.11	0.07	0	0.07	0.055	0.095
1161	cerb	cerb-2014-36-T0000036.WAV	0.125	0.095	0	0.12	0	0	0	0.07	0	0.06	0	0.055	0	0	0	0	0	0	0	0	0	0.235	0.205	0.085	0.145	0.145	0.22	0.075	0.12	0.17	0.27	0	0.08	0.065	0.135	0.13	0.055	0	0	0.06	0.06	0.07	0.065	0	0.085	0.06	0.1
1162	cerb	cerb-2014-37-T0000037.WAV	0.23	0.485	0.25	0.165	0.09	0.245	0.19	0.205	0.24	0.395	0.27	0.17	0	0.155	0.12	0.27	0.115	0.215	0.085	0.205	0.235	0.15	0.25	0.12	0.195	0.26	0.255	0.16	0.12	0.07	0.185	0.065	0.1	0.12	0.14	0.135	0.105	0.1	0	0.06	0.115	0.11	0.06	0	0	0	0.11
1163	cerb	cerb-2014-38-T0000038.WAV	0.15	0.13	0	0.1	0	0	0	0.075	0	0.06	0	0.06	0	0.065	0	0	0	0	0	0	0	0.26	0.3	0.11	0.2	0.245	0.27	0.12	0.135	0.155	0.28	0	0.095	0.09	0.155	0.145	0.08	0.075	0	0.055	0.09	0.105	0.065	0	0.065	0	0.095
1164	cerb	cerb-2014-39-T0000039.WAV	0.17	0.12	0	0.085	0	0	0	0.09	0	0.075	0	0.075	0	0.075	0	0	0	0	0	0	0	0.215	0.34	0.125	0.22	0.29	0.305	0.135	0.115	0.12	0.215	0.07	0.1	0.105	0.135	0.125	0.095	0.095	0.055	0.07	0.11	0.12	0.08	0.055	0.075	0.06	0.1
1165	cerb	cerb-2014-40-T0000040.WAV	0.135	0.105	0	0.115	0	0	0	0.075	0	0.07	0	0.06	0	0	0	0	0	0	0	0	0	0.265	0.245	0.095	0.17	0.18	0.25	0.09	0.13	0.165	0.295	0	0.085	0.075	0.15	0.14	0.06	0.06	0	0.06	0.07	0.085	0.07	0	0.08	0.055	0.105
1166	duba	duba-2013-1-T0000001.WAV	0.075	0.095	0.08	0.095	0	0.08	0.07	0.065	0	0.08	0	0.085	0.1	0	0.13	0.075	0	0.19	0.16	0.08	0.155	0.11	0.115	0.135	0.14	0.115	0.08	0.2	0.1	0.095	0.095	0.205	0.225	0.155	0.115	0.115	0.175	0.19	0.165	0.19	0.2	0.195	0.24	0.235	0.325	0.21	0.3
1167	duba	duba-2013-2-T0000002.WAV	0.08	0.095	0.06	0.11	0	0.06	0	0.065	0.055	0.075	0	0.085	0.06	0	0.08	0.06	0	0.11	0.08	0.055	0.075	0.09	0.115	0.09	0.1	0.09	0.11	0.135	0.105	0.09	0.115	0.125	0.135	0.095	0.095	0.09	0.125	0.115	0.105	0.12	0.125	0.12	0.14	0.135	0.2	0.13	0.185
1168	duba	duba-2013-3-T0000003.WAV	0.1	0.095	0.085	0.11	0	0.085	0.08	0.065	0	0.095	0	0.085	0.1	0	0.125	0.085	0.055	0.175	0.165	0.085	0.16	0.135	0.13	0.135	0.135	0.125	0.085	0.19	0.12	0.12	0.105	0.19	0.2	0.17	0.145	0.135	0.195	0.175	0.16	0.185	0.195	0.175	0.23	0.2	0.295	0.195	0.29
1169	duba	duba-2013-4-T0000004.WAV	0.08	0.085	0.08	0.12	0	0.075	0.075	0.06	0	0.105	0	0.085	0.11	0	0.135	0.085	0	0.22	0.185	0.095	0.185	0.1	0.115	0.13	0.135	0.115	0.085	0.19	0.095	0.095	0.085	0.2	0.225	0.155	0.11	0.11	0.175	0.19	0.155	0.19	0.205	0.185	0.25	0.245	0.355	0.2	0.33
1170	duba	duba-2013-5-T0000005.WAV	0.055	0.08	0.06	0.13	0	0	0	0.07	0	0.075	0	0.065	0.08	0	0.09	0.055	0	0.105	0.105	0.065	0.14	0.1	0.13	0.15	0.16	0.12	0.11	0.225	0.1	0.095	0.08	0.235	0.24	0.17	0.105	0.12	0.19	0.215	0.175	0.22	0.22	0.215	0.275	0.22	0.24	0.24	0.245
1171	duba	duba-2013-6-T0000006.WAV	0.08	0.085	0.065	0.1	0.055	0.075	0.07	0	0	0.095	0	0.08	0.09	0	0.11	0.07	0	0.17	0.15	0.075	0.15	0.105	0.1	0.11	0.11	0.095	0.065	0.16	0.085	0.09	0.08	0.17	0.19	0.13	0.115	0.1	0.15	0.16	0.13	0.16	0.17	0.155	0.215	0.205	0.305	0.17	0.285
1172	duba	duba-2013-7-T0000007.WAV	0.075	0.085	0.065	0.125	0	0.075	0.07	0.065	0	0.09	0	0.08	0.09	0	0.11	0.07	0	0.17	0.15	0.075	0.14	0.105	0.105	0.12	0.125	0.105	0.07	0.17	0.09	0.095	0.08	0.18	0.185	0.14	0.11	0.105	0.16	0.16	0.135	0.17	0.17	0.155	0.215	0.2	0.285	0.175	0.26
1173	duba	duba-2013-8-T0000008.WAV	0.065	0.085	0.065	0.12	0	0	0	0.065	0	0.075	0	0.075	0.08	0	0.095	0.065	0	0.135	0.13	0.07	0.135	0.11	0.115	0.125	0.14	0.115	0.08	0.185	0.1	0.105	0.085	0.19	0.2	0.16	0.12	0.12	0.18	0.175	0.155	0.175	0.18	0.17	0.225	0.2	0.265	0.195	0.255
1174	duba	duba-2013-9-T0000009.WAV	0.085	0.085	0.075	0.1	0	0.08	0.075	0.06	0	0.095	0	0.08	0.095	0	0.115	0.08	0	0.185	0.16	0.08	0.16	0.12	0.115	0.13	0.135	0.11	0.08	0.19	0.1	0.105	0.095	0.19	0.21	0.155	0.13	0.12	0.18	0.175	0.16	0.185	0.19	0.18	0.24	0.21	0.31	0.195	0.295
1175	duba	duba-2013-10-T0000010.WAV	0.08	0.08	0.06	0.11	0	0.07	0.06	0.065	0	0.085	0	0.07	0.075	0	0.085	0.06	0	0.125	0.115	0.06	0.12	0.11	0.105	0.115	0.12	0.1	0.07	0.175	0.09	0.095	0.095	0.175	0.19	0.145	0.125	0.105	0.165	0.16	0.14	0.17	0.17	0.165	0.21	0.185	0.255	0.18	0.25
1176	duba	duba-2013-11-T0000011.WAV	0.065	0.085	0.065	0.095	0	0.065	0.06	0.055	0	0.085	0	0.075	0.1	0	0.12	0.07	0	0.2	0.165	0.08	0.165	0.095	0.105	0.115	0.12	0.1	0.07	0.18	0.085	0.085	0.075	0.185	0.22	0.14	0.105	0.1	0.16	0.185	0.15	0.175	0.19	0.175	0.24	0.25	0.35	0.19	0.32
1177	duba	duba-2013-12-T0000012.WAV	0.065	0.085	0.075	0.095	0	0.08	0.07	0.065	0	0.11	0	0.1	0.13	0	0.16	0.09	0.06	0.305	0.215	0.105	0.185	0.085	0.095	0.11	0.12	0.1	0.075	0.175	0.08	0.08	0.075	0.19	0.25	0.14	0.1	0.095	0.155	0.2	0.14	0.17	0.195	0.175	0.25	0.33	0.485	0.185	0.405
1178	duba	duba-2013-13-T0000013.WAV	0.065	0.095	0.08	0.1	0	0.08	0.075	0.07	0.055	0.105	0	0.1	0.13	0	0.16	0.09	0.065	0.285	0.2	0.11	0.185	0.095	0.11	0.125	0.14	0.115	0.1	0.195	0.09	0.085	0.08	0.21	0.26	0.15	0.105	0.1	0.17	0.215	0.155	0.195	0.215	0.195	0.275	0.305	0.43	0.21	0.365
1179	duba	duba-2013-14-T0000014.WAV	0.08	0.085	0.08	0.105	0.06	0.075	0.07	0.055	0	0.1	0	0.09	0.11	0	0.135	0.085	0	0.21	0.19	0.095	0.175	0.1	0.1	0.11	0.12	0.1	0.07	0.17	0.09	0.09	0.08	0.18	0.21	0.14	0.11	0.1	0.16	0.175	0.14	0.165	0.18	0.16	0.225	0.25	0.365	0.175	0.335
1180	duba	duba-2013-15-T0000015.WAV	0.07	0.08	0.06	0.095	0	0.065	0.055	0.055	0	0.09	0	0.07	0.08	0	0.1	0.065	0	0.19	0.15	0.065	0.145	0.1	0.1	0.11	0.115	0.1	0.065	0.165	0.09	0.09	0.085	0.17	0.195	0.135	0.115	0.105	0.155	0.16	0.14	0.165	0.175	0.16	0.22	0.23	0.335	0.17	0.29
1181	duba	duba-2013-16-T0000016.WAV	0.08	0.085	0.07	0.105	0	0.07	0.065	0.055	0	0.09	0	0.08	0.095	0	0.115	0.075	0	0.17	0.155	0.08	0.155	0.105	0.11	0.12	0.12	0.105	0.07	0.17	0.095	0.09	0.08	0.18	0.19	0.145	0.11	0.105	0.165	0.165	0.145	0.165	0.17	0.165	0.215	0.205	0.295	0.175	0.28
1182	duba	duba-2013-17-T0000017.WAV	0.075	0.065	0.075	0.085	0	0.065	0.06	0	0	0.105	0	0.08	0.1	0	0.12	0.08	0	0.23	0.185	0.085	0.165	0.1	0.105	0.115	0.12	0.1	0.07	0.16	0.095	0.095	0.085	0.175	0.2	0.145	0.12	0.105	0.17	0.165	0.14	0.16	0.17	0.155	0.22	0.255	0.39	0.165	0.335
1183	duba	duba-2013-18-T0000018.WAV	0.12	0.125	0.11	0.11	0	0.115	0.1	0.095	0	0.13	0.065	0.11	0.14	0	0.16	0.105	0.075	0.24	0.215	0.12	0.21	0.165	0.14	0.165	0.17	0.155	0.115	0.24	0.12	0.125	0.12	0.23	0.27	0.195	0.155	0.14	0.22	0.245	0.195	0.23	0.26	0.235	0.285	0.275	0.395	0.255	0.355
1184	duba	duba-2013-19-T0000019.WAV	0.075	0.085	0.08	0.1	0	0.075	0.07	0.06	0	0.1	0	0.085	0.12	0	0.14	0.085	0	0.24	0.19	0.095	0.18	0.1	0.105	0.12	0.135	0.11	0.08	0.185	0.09	0.085	0.085	0.2	0.23	0.15	0.11	0.105	0.17	0.195	0.155	0.18	0.2	0.185	0.25	0.27	0.385	0.2	0.35
1185	duba	duba-2013-20-T0000020.WAV	0.07	0.095	0.06	0.1	0	0.07	0.065	0.06	0	0.09	0	0.075	0.09	0	0.11	0.065	0	0.18	0.155	0.07	0.155	0.095	0.09	0.105	0.105	0.09	0.065	0.155	0.075	0.085	0.07	0.165	0.195	0.125	0.1	0.095	0.145	0.16	0.13	0.15	0.165	0.15	0.21	0.215	0.315	0.165	0.3
1186	duba	duba-2013-21-T0000021.WAV	0.075	0.095	0.07	0.11	0	0.075	0.07	0.06	0	0.085	0	0.08	0.095	0	0.115	0.075	0	0.17	0.15	0.08	0.15	0.1	0.105	0.115	0.125	0.105	0.075	0.18	0.085	0.09	0.075	0.185	0.2	0.14	0.105	0.1	0.155	0.17	0.14	0.17	0.185	0.17	0.225	0.205	0.285	0.18	0.28
1187	duba	duba-2013-22-T0000022.WAV	0.07	0.08	0.075	0.105	0	0.065	0.065	0.055	0	0.095	0	0.08	0.11	0	0.13	0.08	0	0.195	0.17	0.09	0.175	0.095	0.105	0.12	0.13	0.1	0.08	0.18	0.085	0.085	0.075	0.195	0.225	0.145	0.1	0.1	0.165	0.19	0.145	0.175	0.19	0.175	0.245	0.255	0.335	0.19	0.32
1188	duba	duba-2013-23-T0000023.WAV	0.07	0.09	0.065	0.1	0	0.07	0.065	0.065	0	0.09	0	0.08	0.1	0	0.12	0.075	0	0.2	0.16	0.08	0.16	0.095	0.1	0.11	0.12	0.1	0.07	0.175	0.08	0.085	0.075	0.185	0.215	0.14	0.105	0.1	0.16	0.175	0.145	0.17	0.185	0.17	0.24	0.235	0.335	0.185	0.315
1189	duba	duba-2013-24-T0000024.WAV	0.06	0.09	0.065	0.1	0	0.07	0.065	0.06	0	0.09	0	0.08	0.1	0	0.125	0.07	0	0.205	0.165	0.08	0.16	0.085	0.09	0.105	0.115	0.09	0.07	0.16	0.07	0.075	0.06	0.175	0.205	0.125	0.09	0.09	0.145	0.17	0.13	0.16	0.17	0.155	0.23	0.245	0.345	0.17	0.32
1190	duba	duba-2013-25-T0000025.WAV	0.08	0.08	0.065	0.1	0	0.07	0.065	0.055	0	0.09	0	0.075	0.09	0	0.11	0.07	0	0.17	0.145	0.075	0.145	0.1	0.095	0.105	0.11	0.095	0.06	0.155	0.085	0.09	0.08	0.17	0.18	0.13	0.115	0.1	0.15	0.15	0.13	0.15	0.16	0.15	0.205	0.19	0.285	0.16	0.275
1191	duba	duba-2013-26-T0000026.WAV	0.08	0.105	0.08	0.09	0.06	0.095	0.09	0.085	0	0.115	0	0.1	0.125	0	0.15	0.09	0.065	0.24	0.205	0.105	0.195	0.1	0.1	0.115	0.125	0.105	0.07	0.175	0.085	0.085	0.075	0.185	0.23	0.135	0.105	0.095	0.155	0.19	0.14	0.175	0.195	0.175	0.25	0.265	0.38	0.185	0.36
1192	duba	duba-2013-27-T0000027.WAV	0.09	0.095	0.085	0.11	0.055	0.085	0.08	0.065	0	0.1	0	0.09	0.11	0	0.13	0.09	0.055	0.195	0.17	0.095	0.165	0.12	0.115	0.13	0.13	0.115	0.08	0.19	0.1	0.1	0.085	0.195	0.21	0.155	0.12	0.115	0.175	0.185	0.155	0.185	0.195	0.18	0.235	0.22	0.31	0.195	0.3
1193	kneb	kneb-2014-1-T0000001.WAV	0.095	0.11	0.125	0.16	0.075	0.085	0.08	0.105	0	0.16	0	0.12	0.175	0	0.175	0.11	0.055	0.345	0.26	0.135	0.255	0.145	0.18	0.2	0.23	0.19	0.17	0.3	0.145	0.12	0.14	0.32	0.385	0.23	0.15	0.155	0.255	0.33	0.24	0.3	0.335	0.305	0.41	0.49	0.645	0.33	0.565
1194	kneb	kneb-2014-2-T0000002.WAV	0.195	0.165	0.135	0.22	0.145	0.115	0.12	0.17	0.08	0.18	0.085	0.15	0.16	0.095	0.2	0.12	0.085	0.355	0.25	0.135	0.23	0.225	0.215	0.22	0.245	0.21	0.22	0.3	0.2	0.16	0.265	0.345	0.365	0.3	0.215	0.225	0.31	0.325	0.28	0.31	0.325	0.305	0.355	0.475	0.61	0.325	0.5
1195	kneb	kneb-2014-3-T0000003.WAV	0.215	0.185	0.15	0.185	0.14	0.11	0.095	0.175	0	0.155	0.06	0.125	0.16	0.105	0.17	0.13	0.07	0.305	0.21	0.13	0.235	0.215	0.28	0.29	0.31	0.27	0.29	0.375	0.25	0.19	0.24	0.41	0.415	0.355	0.26	0.275	0.39	0.4	0.35	0.4	0.425	0.375	0.44	0.51	0.56	0.425	0.46
1196	kneb	kneb-2014-4-T0000004.WAV	0.22	0.115	0.235	0.105	0.09	0.135	0.1	0.085	0	0.17	0.095	0.13	0.22	0	0.205	0.195	0.125	0.235	0.24	0.165	0.24	0.29	0.36	0.415	0.43	0.35	0.395	0.48	0.355	0.28	0.255	0.545	0.645	0.45	0.335	0.37	0.5	0.55	0.46	0.525	0.54	0.55	0.615	0.66	0.52	0.57	0.53
1197	kneb	kneb-2014-5-T0000005.WAV	0.165	0.115	0.2	0.12	0.08	0.12	0.105	0.105	0	0.18	0.075	0.13	0.215	0	0.22	0.165	0.1	0.31	0.265	0.17	0.27	0.24	0.325	0.34	0.375	0.3	0.32	0.445	0.3	0.23	0.23	0.495	0.54	0.39	0.285	0.3	0.44	0.485	0.41	0.46	0.495	0.475	0.54	0.63	0.595	0.505	0.545
1198	kneb	kneb-2014-6-T0000006.WAV	0.215	0.165	0.225	0.175	0.085	0.14	0.13	0.14	0.065	0.21	0.095	0.17	0.21	0.075	0.2	0.19	0.115	0.235	0.26	0.17	0.24	0.32	0.345	0.395	0.4	0.33	0.365	0.455	0.355	0.295	0.285	0.5	0.57	0.43	0.33	0.36	0.475	0.505	0.425	0.475	0.5	0.505	0.57	0.6	0.45	0.525	0.48
1199	kneb	kneb-2014-7-T0000007.WAV	0.195	0.14	0.2	0.175	0.055	0.145	0.14	0.13	0.07	0.18	0.105	0.165	0.195	0.075	0.215	0.16	0.12	0.25	0.29	0.16	0.225	0.28	0.29	0.305	0.335	0.265	0.285	0.385	0.305	0.255	0.275	0.405	0.48	0.36	0.315	0.3	0.405	0.4	0.365	0.385	0.405	0.395	0.45	0.56	0.51	0.415	0.505
1200	kneb	kneb-2014-8-T0000008.WAV	0.23	0.155	0.255	0.18	0.165	0.13	0.125	0.15	0	0.205	0.12	0.165	0.26	0.075	0.24	0.255	0.145	0.275	0.3	0.195	0.325	0.3	0.33	0.355	0.405	0.315	0.355	0.45	0.32	0.23	0.265	0.5	0.58	0.42	0.3	0.33	0.47	0.465	0.415	0.48	0.485	0.49	0.545	0.685	0.655	0.525	0.655
1201	kneb	kneb-2014-9-T0000009.WAV	0.155	0.145	0.16	0.175	0.06	0.11	0.105	0.12	0	0.195	0.065	0.13	0.19	0.075	0.18	0.145	0.08	0.285	0.265	0.145	0.25	0.21	0.27	0.3	0.345	0.255	0.305	0.385	0.25	0.195	0.19	0.45	0.555	0.345	0.24	0.26	0.37	0.46	0.34	0.405	0.46	0.435	0.55	0.64	0.575	0.45	0.575
1202	kneb	kneb-2014-10-T0000010.WAV	0.145	0.1	0.18	0.165	0.07	0.105	0.11	0.105	0	0.18	0.07	0.135	0.21	0	0.22	0.16	0.095	0.29	0.29	0.16	0.27	0.19	0.255	0.29	0.32	0.25	0.295	0.385	0.22	0.175	0.185	0.44	0.555	0.335	0.225	0.25	0.37	0.455	0.32	0.39	0.465	0.425	0.555	0.67	0.615	0.44	0.605
1203	kneb	kneb-2014-11-T0000011.WAV	0.16	0.105	0.18	0.13	0.055	0.11	0.115	0.115	0	0.19	0.075	0.15	0.21	0	0.21	0.155	0.085	0.255	0.28	0.165	0.245	0.23	0.29	0.35	0.37	0.275	0.34	0.425	0.275	0.225	0.2	0.5	0.585	0.385	0.255	0.295	0.395	0.485	0.38	0.455	0.48	0.485	0.57	0.625	0.585	0.505	0.57
1204	kneb	kneb-2014-12-T0000012.WAV	0.155	0.105	0.195	0.115	0	0.11	0.1	0.085	0	0.195	0.075	0.145	0.23	0	0.235	0.165	0.09	0.315	0.315	0.18	0.29	0.205	0.265	0.285	0.33	0.265	0.27	0.405	0.235	0.19	0.18	0.43	0.54	0.345	0.225	0.245	0.38	0.465	0.345	0.395	0.475	0.43	0.535	0.67	0.68	0.445	0.61
1205	kneb	kneb-2014-13-T0000013.WAV	0.13	0.095	0.155	0.16	0.055	0.085	0.07	0.09	0	0.16	0.055	0.1	0.175	0	0.17	0.125	0.07	0.285	0.245	0.13	0.235	0.205	0.27	0.3	0.33	0.265	0.27	0.405	0.245	0.2	0.18	0.445	0.5	0.36	0.225	0.27	0.39	0.44	0.35	0.41	0.44	0.425	0.495	0.6	0.625	0.46	0.555
1206	kneb	kneb-2014-14-T0000014.WAV	0.275	0.235	0.17	0.175	0.08	0.15	0.16	0.215	0.085	0.225	0.14	0.21	0.135	0.195	0.125	0.165	0.13	0.12	0.19	0.11	0.125	0.45	0.225	0.225	0.285	0.255	0.235	0.215	0.295	0.3	0.475	0.23	0.195	0.3	0.32	0.29	0.325	0.21	0.225	0.22	0.225	0.255	0.16	0.225	0.19	0.245	0.15
1207	kneb	kneb-2014-15-T0000015.WAV	0.37	0.22	0.38	0.22	0.095	0.22	0.19	0.185	0.12	0.305	0.18	0.245	0.31	0.105	0.32	0.34	0.145	0.235	0.395	0.295	0.425	0.39	0.605	0.755	0.66	0.555	0.575	0.79	0.59	0.605	0.375	0.805	0.695	0.64	0.57	0.65	0.62	0.805	0.74	0.76	0.76	0.825	0.675	0.645	0.485	0.775	0.48
1208	kneb	kneb-2014-16-T0000016.WAV	0.245	0.2	0.22	0.18	0.08	0.145	0.115	0.13	0.08	0.235	0.1	0.16	0.2	0.105	0.19	0.195	0.105	0.31	0.28	0.16	0.285	0.37	0.375	0.45	0.44	0.35	0.395	0.465	0.405	0.315	0.325	0.555	0.625	0.49	0.355	0.41	0.505	0.55	0.465	0.54	0.495	0.59	0.565	0.58	0.6	0.59	0.66
1209	kneb	kneb-2014-17-T0000017.WAV	0.225	0.18	0.215	0.18	0.1	0.15	0.14	0.145	0.095	0.26	0.115	0.15	0.175	0.09	0.19	0.18	0.11	0.33	0.275	0.165	0.28	0.315	0.365	0.425	0.435	0.335	0.385	0.47	0.385	0.295	0.305	0.54	0.65	0.46	0.345	0.39	0.485	0.54	0.46	0.52	0.505	0.565	0.565	0.635	0.635	0.575	0.64
1210	kneb	kneb-2014-18-T0000018.WAV	0.2	0.195	0.215	0.195	0.12	0.155	0.125	0.145	0.09	0.255	0.11	0.15	0.19	0.11	0.195	0.19	0.12	0.36	0.27	0.155	0.29	0.3	0.325	0.385	0.395	0.305	0.355	0.435	0.32	0.245	0.26	0.505	0.625	0.405	0.285	0.325	0.44	0.505	0.415	0.485	0.49	0.525	0.57	0.655	0.65	0.54	0.66
1211	kneb	kneb-2014-19-T0000019.WAV	0.22	0.17	0.225	0.165	0.08	0.13	0.1	0.12	0.06	0.19	0.105	0.135	0.215	0.095	0.225	0.205	0.13	0.31	0.28	0.165	0.295	0.315	0.355	0.42	0.435	0.335	0.375	0.48	0.36	0.29	0.285	0.56	0.64	0.45	0.315	0.375	0.47	0.555	0.455	0.53	0.535	0.565	0.61	0.73	0.665	0.585	0.64
1212	kneb	kneb-2014-20-T0000020.WAV	0.205	0.185	0.205	0.16	0.1	0.125	0.09	0.11	0.055	0.19	0.085	0.125	0.165	0.1	0.175	0.165	0.105	0.275	0.225	0.13	0.22	0.275	0.34	0.405	0.4	0.31	0.36	0.44	0.335	0.26	0.275	0.515	0.64	0.41	0.31	0.35	0.45	0.54	0.425	0.495	0.5	0.535	0.575	0.635	0.595	0.545	0.595
1213	kneb	kneb-2014-21-T0000021.WAV	0.185	0.16	0.195	0.16	0.12	0.12	0.1	0.12	0.06	0.195	0.085	0.13	0.2	0.085	0.21	0.165	0.095	0.3	0.265	0.15	0.255	0.26	0.295	0.34	0.37	0.295	0.325	0.435	0.295	0.235	0.25	0.48	0.615	0.39	0.29	0.305	0.42	0.505	0.37	0.44	0.505	0.49	0.575	0.72	0.63	0.495	0.615
1214	kneb	kneb-2014-22-T0000022.WAV	0.175	0.14	0.19	0.16	0.095	0.115	0.105	0.125	0.055	0.2	0.08	0.135	0.195	0.075	0.21	0.16	0.095	0.305	0.27	0.145	0.27	0.26	0.305	0.335	0.37	0.295	0.31	0.44	0.305	0.23	0.255	0.49	0.565	0.395	0.285	0.315	0.435	0.49	0.39	0.445	0.495	0.49	0.555	0.69	0.68	0.495	0.625
1215	kneb	kneb-2014-23-T0000023.WAV	0.2	0.145	0.21	0.165	0.11	0.115	0.11	0.135	0.06	0.2	0.09	0.135	0.21	0.08	0.225	0.175	0.11	0.315	0.275	0.165	0.265	0.285	0.315	0.35	0.39	0.315	0.335	0.46	0.315	0.25	0.27	0.495	0.59	0.415	0.31	0.325	0.455	0.505	0.395	0.46	0.52	0.505	0.575	0.7	0.61	0.52	0.585
1216	kneb	kneb-2014-24-T0000024.WAV	0.195	0.135	0.205	0.145	0.055	0.105	0.09	0.105	0	0.17	0.09	0.125	0.19	0.06	0.195	0.175	0.11	0.265	0.27	0.15	0.225	0.29	0.315	0.345	0.385	0.295	0.34	0.435	0.315	0.24	0.275	0.485	0.6	0.405	0.295	0.325	0.455	0.49	0.39	0.45	0.48	0.48	0.56	0.66	0.625	0.51	0.615
1217	kneb	kneb-2014-25-T0000025.WAV	0.29	0.185	0.24	0.165	0.1	0.14	0.115	0.11	0.055	0.2	0.11	0.145	0.205	0.085	0.205	0.205	0.12	0.26	0.265	0.16	0.265	0.38	0.44	0.53	0.505	0.4	0.435	0.54	0.485	0.415	0.345	0.63	0.705	0.54	0.415	0.48	0.525	0.65	0.52	0.61	0.56	0.655	0.59	0.655	0.58	0.655	0.67
1218	kneb	kneb-2014-26-T0000026.WAV	0.25	0.205	0.24	0.195	0.085	0.15	0.125	0.15	0.085	0.24	0.115	0.16	0.195	0.115	0.205	0.215	0.125	0.36	0.295	0.16	0.285	0.33	0.36	0.415	0.45	0.335	0.395	0.445	0.38	0.28	0.3	0.545	0.67	0.47	0.325	0.39	0.49	0.56	0.44	0.515	0.525	0.545	0.615	0.695	0.675	0.58	0.69
1219	kneb	kneb-2014-27-T0000027.WAV	0.26	0.085	0.22	0.13	0	0.095	0.095	0.095	0	0.165	0.105	0.115	0.195	0	0.19	0.195	0.115	0.23	0.23	0.14	0.24	0.365	0.41	0.505	0.5	0.38	0.45	0.51	0.44	0.365	0.33	0.62	0.635	0.53	0.37	0.455	0.525	0.585	0.505	0.6	0.54	0.625	0.605	0.56	0.545	0.655	0.565
1220	kneb	kneb-2014-28-T0000028.WAV	0.185	0.155	0.22	0.155	0.125	0.115	0.095	0.13	0	0.18	0.1	0.135	0.225	0.08	0.24	0.195	0.115	0.295	0.3	0.175	0.28	0.285	0.31	0.345	0.385	0.305	0.33	0.445	0.295	0.23	0.25	0.49	0.57	0.39	0.275	0.31	0.44	0.495	0.39	0.46	0.515	0.485	0.575	0.705	0.635	0.51	0.61
1221	kneb	kneb-2014-29-T0000029.WAV	0.18	0.175	0.19	0.15	0.125	0.105	0.075	0.105	0	0.18	0.085	0.115	0.195	0.09	0.205	0.165	0.1	0.305	0.26	0.15	0.26	0.28	0.325	0.34	0.385	0.305	0.33	0.455	0.32	0.255	0.27	0.495	0.555	0.415	0.31	0.335	0.46	0.475	0.395	0.46	0.49	0.485	0.56	0.675	0.635	0.51	0.595
1222	kneb	kneb-2014-30-T0000030.WAV	0.155	0.195	0.175	0.175	0.105	0.12	0.085	0.12	0	0.18	0.075	0.125	0.195	0.11	0.195	0.15	0.09	0.315	0.255	0.15	0.26	0.25	0.295	0.325	0.36	0.29	0.295	0.45	0.28	0.24	0.225	0.475	0.515	0.39	0.275	0.295	0.425	0.465	0.38	0.44	0.475	0.46	0.525	0.63	0.585	0.49	0.525
1223	kneb	kneb-2014-31-T0000031.WAV	0.345	0.24	0.28	0.215	0.095	0.23	0.165	0.155	0.1	0.235	0.15	0.19	0.215	0.125	0.235	0.31	0.145	0.22	0.28	0.215	0.31	0.38	0.53	0.765	0.535	0.485	0.525	0.675	0.54	0.55	0.38	0.715	0.685	0.54	0.45	0.545	0.51	0.73	0.705	0.695	0.615	0.74	0.59	0.47	0.33	0.635	0.435
1224	kneb	kneb-2014-32-T0000032.WAV	0.265	0.195	0.21	0.17	0.09	0.16	0.13	0.135	0.065	0.22	0.1	0.17	0.195	0.095	0.17	0.185	0.1	0.245	0.255	0.165	0.24	0.36	0.42	0.535	0.48	0.36	0.425	0.515	0.46	0.395	0.335	0.615	0.615	0.5	0.39	0.46	0.515	0.58	0.535	0.605	0.485	0.62	0.545	0.56	0.475	0.605	0.59
1225	kneb	kneb-2014-33-T0000033.WAV	0.205	0.27	0.2	0.225	0.13	0.185	0.125	0.175	0.14	0.285	0.15	0.145	0.195	0.145	0.21	0.23	0.105	0.375	0.255	0.15	0.27	0.275	0.32	0.35	0.39	0.295	0.335	0.445	0.315	0.23	0.255	0.5	0.58	0.4	0.29	0.32	0.45	0.495	0.4	0.46	0.495	0.49	0.585	0.68	0.635	0.505	0.605
1226	kneb	kneb-2014-34-T0000034.WAV	0.175	0.205	0.19	0.205	0.155	0.155	0.125	0.15	0.095	0.235	0.105	0.145	0.205	0.115	0.215	0.17	0.1	0.34	0.28	0.16	0.28	0.275	0.3	0.32	0.37	0.3	0.31	0.445	0.3	0.24	0.27	0.475	0.55	0.405	0.305	0.31	0.44	0.475	0.375	0.435	0.495	0.47	0.55	0.69	0.665	0.495	0.6
1227	kneb	kneb-2014-35-T0000035.WAV	0.135	0.17	0.15	0.19	0.11	0.13	0.095	0.135	0.06	0.2	0.08	0.135	0.18	0.1	0.18	0.135	0.08	0.325	0.255	0.135	0.24	0.205	0.245	0.26	0.3	0.24	0.255	0.38	0.23	0.19	0.205	0.41	0.485	0.335	0.24	0.24	0.36	0.4	0.31	0.37	0.415	0.395	0.485	0.615	0.635	0.415	0.57
1228	meta	meta-2013-1-T0000001.WAV	0.23	0.085	0.17	0.11	0.105	0.17	0.14	0.085	0	0.125	0.115	0.115	0.135	0.13	0.155	0.16	0.135	0.115	0.21	0.135	0.205	0.255	0.375	0.455	0.33	0.295	0.305	0.42	0.375	0.55	0.275	0.435	0.275	0.395	0.485	0.45	0.345	0.365	0.48	0.38	0.315	0.365	0.29	0.255	0.185	0.34	0.17
1229	meta	meta-2013-2-T0000002.WAV	0.3	0.11	0.235	0.125	0.08	0.205	0.145	0.105	0.06	0.175	0.16	0.14	0.18	0.11	0.2	0.225	0.17	0.15	0.235	0.175	0.25	0.315	0.405	0.42	0.41	0.355	0.355	0.415	0.465	0.485	0.325	0.415	0.295	0.46	0.535	0.525	0.46	0.38	0.465	0.39	0.375	0.37	0.33	0.34	0.23	0.385	0.21
1230	meta	meta-2013-3-T0000003.WAV	0.22	0.095	0.17	0.115	0.07	0.195	0.15	0.095	0.055	0.12	0.13	0.115	0.15	0.12	0.165	0.165	0.16	0.135	0.185	0.15	0.195	0.235	0.31	0.39	0.305	0.28	0.26	0.355	0.345	0.43	0.28	0.34	0.235	0.35	0.43	0.405	0.345	0.31	0.415	0.31	0.285	0.3	0.27	0.27	0.185	0.32	0.16
1231	meta	meta-2013-4-T0000004.WAV	0.23	0.09	0.145	0.07	0.075	0.13	0.09	0.055	0	0.095	0.105	0.105	0.105	0.125	0.15	0.14	0.12	0.09	0.155	0.105	0.185	0.23	0.285	0.325	0.285	0.24	0.275	0.29	0.35	0.4	0.255	0.3	0.2	0.31	0.395	0.38	0.305	0.265	0.33	0.255	0.24	0.265	0.215	0.245	0.14	0.25	0.13
1232	meta	meta-2013-5-T0000005.WAV	0.23	0.105	0.19	0.135	0.065	0.205	0.17	0.11	0.055	0.16	0.135	0.135	0.15	0.11	0.16	0.185	0.165	0.125	0.21	0.145	0.225	0.275	0.38	0.45	0.37	0.34	0.29	0.43	0.395	0.51	0.26	0.43	0.28	0.415	0.445	0.445	0.37	0.38	0.48	0.39	0.365	0.365	0.335	0.305	0.21	0.37	0.205
1233	meta	meta-2013-6-T0000006.WAV	0.25	0.09	0.2	0.09	0.095	0.13	0.11	0.08	0	0.125	0.095	0.11	0.165	0.13	0.185	0.19	0.105	0.14	0.24	0.15	0.255	0.26	0.46	0.615	0.445	0.365	0.38	0.525	0.475	0.6	0.27	0.575	0.39	0.44	0.525	0.565	0.395	0.53	0.6	0.545	0.445	0.525	0.42	0.38	0.265	0.51	0.26
1234	meta	meta-2013-7-T0000007.WAV	0.28	0.09	0.195	0.105	0	0.19	0.145	0.095	0.055	0.16	0.15	0.145	0.15	0.11	0.17	0.185	0.155	0.135	0.2	0.145	0.215	0.275	0.285	0.34	0.325	0.26	0.315	0.275	0.375	0.355	0.32	0.315	0.235	0.38	0.425	0.42	0.39	0.285	0.305	0.27	0.305	0.28	0.265	0.28	0.185	0.29	0.165
1235	meta	meta-2013-8-T0000008.WAV	0.22	0.105	0.155	0.115	0.075	0.155	0.135	0.1	0.08	0.115	0.12	0.12	0.12	0.125	0.14	0.16	0.15	0.125	0.14	0.115	0.14	0.22	0.18	0.215	0.23	0.175	0.24	0.19	0.255	0.245	0.24	0.22	0.175	0.28	0.305	0.275	0.26	0.195	0.205	0.185	0.215	0.2	0.175	0.2	0.13	0.2	0.105
1236	meta	meta-2013-9-T0000009.WAV	0.26	0.1	0.215	0.105	0.11	0.15	0.115	0.1	0	0.155	0.12	0.14	0.15	0.145	0.18	0.195	0.125	0.125	0.22	0.15	0.24	0.305	0.47	0.505	0.445	0.385	0.37	0.47	0.505	0.625	0.3	0.49	0.31	0.49	0.555	0.61	0.44	0.425	0.545	0.465	0.4	0.415	0.33	0.31	0.225	0.43	0.2
1237	meta	meta-2013-10-T0000010.WAV	0.27	0.085	0.215	0.09	0.1	0.135	0.1	0.09	0	0.135	0.1	0.135	0.155	0.11	0.18	0.205	0.115	0.13	0.195	0.145	0.21	0.27	0.43	0.61	0.405	0.325	0.345	0.5	0.47	0.64	0.32	0.52	0.36	0.465	0.505	0.555	0.425	0.465	0.6	0.5	0.345	0.47	0.33	0.305	0.23	0.44	0.205
1238	meta	meta-2013-11-T0000011.WAV	0.255	0.095	0.175	0.105	0.085	0.145	0.115	0.09	0	0.11	0.11	0.12	0.11	0.105	0.14	0.16	0.125	0.1	0.19	0.115	0.19	0.265	0.405	0.58	0.37	0.325	0.32	0.465	0.46	0.575	0.265	0.48	0.35	0.43	0.5	0.545	0.39	0.465	0.535	0.47	0.325	0.46	0.33	0.3	0.19	0.42	0.195
1239	meta	meta-2013-12-T0000012.WAV	0.22	0.115	0.215	0.135	0.135	0.185	0.165	0.11	0	0.16	0.12	0.145	0.205	0.155	0.21	0.215	0.145	0.175	0.25	0.185	0.265	0.285	0.38	0.49	0.36	0.33	0.32	0.47	0.365	0.475	0.27	0.485	0.345	0.37	0.435	0.405	0.34	0.445	0.485	0.445	0.39	0.445	0.395	0.37	0.29	0.43	0.265
1240	meta	meta-2013-13-T0000013.WAV	0.24	0.09	0.225	0.11	0.07	0.115	0.105	0.08	0	0.16	0.1	0.11	0.195	0.1	0.19	0.195	0.105	0.22	0.215	0.15	0.235	0.305	0.495	0.6	0.54	0.42	0.47	0.585	0.525	0.475	0.31	0.69	0.635	0.59	0.51	0.575	0.54	0.62	0.61	0.64	0.535	0.61	0.585	0.55	0.485	0.615	0.52
1241	meta	meta-2013-14-T0000014.WAV	0.22	0.095	0.2	0.115	0.075	0.14	0.125	0.09	0	0.135	0.095	0.115	0.18	0.115	0.185	0.21	0.105	0.16	0.18	0.165	0.2	0.24	0.41	0.545	0.415	0.315	0.34	0.375	0.46	0.505	0.28	0.46	0.385	0.465	0.515	0.57	0.445	0.425	0.52	0.45	0.345	0.39	0.41	0.32	0.24	0.405	0.25
1242	meta	meta-2013-15-T0000015.WAV	0.26	0.09	0.205	0.11	0.085	0.115	0.11	0.09	0.055	0.16	0.105	0.135	0.18	0.11	0.185	0.195	0.105	0.215	0.225	0.155	0.225	0.28	0.455	0.57	0.47	0.355	0.43	0.5	0.48	0.48	0.31	0.625	0.56	0.53	0.49	0.56	0.465	0.57	0.55	0.575	0.455	0.52	0.515	0.52	0.455	0.535	0.495
1243	meta	meta-2013-16-T0000016.WAV	0.235	0.12	0.185	0.125	0.31	0.155	0.145	0.16	0.12	0.16	0.12	0.125	0.17	0.16	0.15	0.19	0.155	0.155	0.185	0.14	0.195	0.24	0.42	0.535	0.415	0.315	0.39	0.425	0.44	0.435	0.25	0.535	0.46	0.425	0.42	0.5	0.415	0.49	0.515	0.505	0.385	0.435	0.475	0.365	0.26	0.455	0.3
1244	meta	meta-2013-17-T0000017.WAV	0.265	0.075	0.205	0.1	0.055	0.11	0.1	0.085	0	0.18	0.115	0.125	0.175	0.065	0.17	0.185	0.11	0.22	0.225	0.145	0.235	0.285	0.395	0.515	0.475	0.345	0.47	0.425	0.44	0.36	0.305	0.575	0.55	0.49	0.385	0.475	0.505	0.53	0.48	0.545	0.44	0.48	0.52	0.475	0.47	0.51	0.47
1245	meta	meta-2013-18-T0000018.WAV	0.225	0.065	0.195	0.09	0	0.095	0.09	0.07	0	0.175	0.095	0.11	0.165	0	0.165	0.185	0.105	0.22	0.245	0.135	0.245	0.28	0.375	0.435	0.48	0.355	0.47	0.44	0.395	0.315	0.29	0.575	0.615	0.495	0.37	0.44	0.505	0.56	0.44	0.535	0.515	0.52	0.635	0.6	0.51	0.57	0.495
1246	meta	meta-2013-19-T0000019.WAV	0.19	0.06	0.17	0.09	0	0.08	0.07	0.055	0	0.16	0.075	0.095	0.14	0	0.145	0.16	0.09	0.295	0.21	0.115	0.22	0.25	0.335	0.37	0.42	0.3	0.405	0.385	0.36	0.265	0.26	0.5	0.52	0.455	0.35	0.4	0.47	0.465	0.38	0.455	0.435	0.43	0.555	0.525	0.505	0.48	0.49
1247	meta	meta-2013-20-T0000020.WAV	0.235	0.07	0.22	0.075	0	0.11	0.09	0.07	0	0.18	0.105	0.12	0.18	0	0.175	0.205	0.115	0.17	0.23	0.15	0.26	0.275	0.39	0.455	0.48	0.365	0.47	0.45	0.41	0.33	0.285	0.58	0.585	0.49	0.4	0.445	0.505	0.56	0.445	0.545	0.515	0.52	0.62	0.535	0.38	0.57	0.41
1248	meta	meta-2013-21-T0000021.WAV	0.22	0.065	0.195	0.11	0	0.09	0.075	0.075	0	0.16	0.09	0.105	0.17	0	0.175	0.195	0.095	0.25	0.24	0.135	0.245	0.29	0.405	0.48	0.49	0.375	0.455	0.465	0.445	0.36	0.28	0.6	0.57	0.515	0.42	0.485	0.5	0.56	0.47	0.56	0.495	0.525	0.595	0.555	0.52	0.575	0.535
1249	meta	meta-2013-22-T0000022.WAV	0.21	0.075	0.195	0.105	0	0.095	0.09	0.07	0	0.165	0.09	0.105	0.185	0	0.17	0.185	0.1	0.235	0.25	0.145	0.24	0.27	0.385	0.48	0.45	0.35	0.425	0.465	0.4	0.355	0.24	0.58	0.62	0.47	0.355	0.425	0.445	0.555	0.48	0.56	0.485	0.53	0.595	0.6	0.51	0.575	0.55
1250	meta	meta-2013-23-T0000023.WAV	0.215	0.065	0.19	0.09	0	0.1	0.08	0.06	0	0.185	0.095	0.115	0.175	0	0.185	0.19	0.11	0.29	0.24	0.14	0.265	0.26	0.32	0.355	0.42	0.305	0.4	0.395	0.34	0.25	0.275	0.49	0.56	0.445	0.33	0.38	0.47	0.48	0.375	0.455	0.48	0.44	0.595	0.61	0.555	0.49	0.56
1251	meta	meta-2013-24-T0000024.WAV	0.285	0.07	0.205	0.09	0	0.1	0.1	0.065	0	0.175	0.11	0.135	0.17	0.08	0.16	0.18	0.105	0.2	0.22	0.13	0.22	0.325	0.445	0.56	0.515	0.385	0.485	0.52	0.485	0.42	0.315	0.67	0.64	0.55	0.43	0.52	0.525	0.61	0.53	0.62	0.51	0.59	0.57	0.535	0.46	0.605	0.475
1252	meta	meta-2013-25-T0000025.WAV	0.28	0.07	0.23	0.09	0	0.105	0.09	0.065	0	0.19	0.11	0.145	0.19	0.06	0.19	0.215	0.105	0.21	0.28	0.15	0.285	0.3	0.41	0.475	0.54	0.4	0.495	0.455	0.465	0.35	0.32	0.61	0.62	0.545	0.42	0.505	0.56	0.61	0.45	0.565	0.57	0.545	0.655	0.605	0.48	0.6	0.525
1253	meta	meta-2013-26-T0000026.WAV	0.21	0.06	0.18	0.1	0	0.075	0.075	0.07	0	0.15	0.08	0.095	0.165	0	0.175	0.165	0.075	0.305	0.25	0.125	0.25	0.28	0.36	0.39	0.455	0.34	0.4	0.42	0.42	0.31	0.3	0.53	0.535	0.495	0.4	0.45	0.495	0.495	0.405	0.49	0.48	0.48	0.555	0.575	0.58	0.53	0.56
1254	meta	meta-2013-27-T0000027.WAV	0.215	0.055	0.155	0.1	0	0.08	0.08	0.065	0	0.13	0.095	0.09	0.155	0	0.14	0.155	0.09	0.265	0.23	0.12	0.21	0.245	0.35	0.495	0.375	0.275	0.36	0.38	0.395	0.39	0.26	0.49	0.46	0.39	0.38	0.43	0.4	0.445	0.43	0.465	0.32	0.395	0.45	0.45	0.49	0.42	0.51
1255	meta	meta-2013-28-T0000028.WAV	0.19	0.055	0.155	0.105	0	0.095	0.08	0.06	0	0.185	0.09	0.115	0.155	0	0.155	0.175	0.095	0.28	0.225	0.14	0.255	0.21	0.245	0.28	0.355	0.255	0.375	0.28	0.285	0.23	0.235	0.39	0.445	0.385	0.295	0.335	0.41	0.39	0.255	0.35	0.39	0.315	0.52	0.5	0.475	0.385	0.485
1256	meta	meta-2013-29-T0000029.WAV	0.28	0.07	0.22	0.09	0.06	0.105	0.1	0.065	0	0.2	0.12	0.135	0.17	0.06	0.18	0.22	0.12	0.205	0.265	0.14	0.29	0.32	0.36	0.435	0.49	0.35	0.495	0.4	0.415	0.325	0.32	0.57	0.585	0.495	0.355	0.435	0.51	0.545	0.405	0.54	0.51	0.5	0.65	0.565	0.425	0.56	0.475
1257	meta	meta-2013-30-T0000030.WAV	0.29	0.085	0.22	0.13	0.06	0.1	0.105	0.085	0	0.195	0.115	0.145	0.17	0.08	0.17	0.205	0.11	0.3	0.25	0.125	0.26	0.34	0.375	0.435	0.51	0.37	0.48	0.44	0.45	0.335	0.36	0.58	0.61	0.55	0.41	0.465	0.56	0.57	0.43	0.55	0.55	0.55	0.64	0.6	0.545	0.605	0.545
1258	meta	meta-2013-31-T0000031.WAV	0.235	0.08	0.195	0.125	0.1	0.105	0.115	0.08	0	0.16	0.085	0.125	0.21	0.12	0.185	0.19	0.085	0.225	0.21	0.175	0.235	0.285	0.45	0.575	0.465	0.36	0.415	0.515	0.49	0.49	0.315	0.59	0.56	0.525	0.52	0.555	0.46	0.535	0.555	0.56	0.45	0.505	0.52	0.495	0.39	0.52	0.46
1259	meta	meta-2013-32-T0000032.WAV	0.22	0.06	0.175	0.095	0.07	0.075	0.08	0.06	0	0.145	0.09	0.09	0.135	0	0.14	0.175	0.095	0.255	0.205	0.115	0.22	0.275	0.385	0.475	0.45	0.34	0.45	0.425	0.405	0.355	0.265	0.575	0.51	0.465	0.375	0.435	0.455	0.505	0.44	0.54	0.43	0.485	0.56	0.44	0.455	0.525	0.44
1260	meta	meta-2013-33-T0000033.WAV	0.185	0.055	0.155	0.095	0.055	0.065	0.075	0.06	0	0.15	0.07	0.09	0.135	0	0.13	0.16	0.08	0.265	0.215	0.105	0.215	0.255	0.35	0.38	0.405	0.305	0.38	0.41	0.37	0.295	0.27	0.5	0.51	0.43	0.365	0.385	0.44	0.47	0.39	0.46	0.425	0.44	0.54	0.525	0.46	0.485	0.475
1261	pala	pala-2014-6-T0000001.WAV	0.295	0.165	0.175	0.16	0.145	0.2	0.155	0.155	0.085	0.275	0.14	0.22	0.13	0.23	0.135	0.195	0.145	0.12	0.25	0.125	0.2	0.36	0.345	0.385	0.44	0.35	0.34	0.345	0.455	0.485	0.4	0.36	0.26	0.515	0.605	0.57	0.47	0.33	0.405	0.355	0.37	0.29	0.27	0.23	0.2	0.37	0.2
1262	pala	pala-2014-7-T0000002.WAV	0.305	0.155	0.2	0.185	0.15	0.205	0.2	0.155	0.105	0.235	0.175	0.22	0.15	0.19	0.17	0.195	0.18	0.16	0.245	0.145	0.22	0.41	0.27	0.295	0.365	0.335	0.335	0.245	0.385	0.345	0.455	0.32	0.245	0.475	0.445	0.43	0.46	0.27	0.285	0.32	0.31	0.245	0.255	0.25	0.21	0.335	0.185
1263	pala	pala-2014-8-T0000003.WAV	0.34	0.19	0.2	0.19	0.17	0.185	0.165	0.155	0.13	0.27	0.145	0.225	0.15	0.255	0.145	0.22	0.15	0.165	0.25	0.13	0.21	0.38	0.25	0.305	0.39	0.325	0.32	0.275	0.355	0.395	0.39	0.29	0.245	0.495	0.505	0.465	0.375	0.28	0.31	0.305	0.325	0.245	0.225	0.235	0.22	0.33	0.185
1264	pala	pala-2014-9-T0000004.WAV	0.305	0.135	0.17	0.135	0.155	0.17	0.135	0.125	0.06	0.24	0.135	0.18	0.13	0.21	0.15	0.18	0.135	0.12	0.25	0.13	0.235	0.395	0.395	0.435	0.465	0.38	0.395	0.38	0.48	0.525	0.38	0.425	0.26	0.535	0.56	0.58	0.47	0.36	0.45	0.395	0.38	0.31	0.29	0.245	0.21	0.385	0.205
1265	pala	pala-2014-10-T0000005.WAV	0.345	0.16	0.19	0.155	0.16	0.165	0.145	0.14	0.06	0.265	0.17	0.215	0.13	0.23	0.145	0.21	0.125	0.105	0.285	0.115	0.195	0.385	0.37	0.425	0.45	0.365	0.385	0.385	0.445	0.49	0.385	0.395	0.275	0.485	0.51	0.51	0.43	0.365	0.425	0.38	0.37	0.32	0.295	0.245	0.22	0.36	0.215
1266	pala	pala-2014-11-T0000006.WAV	0.365	0.155	0.21	0.155	0.13	0.18	0.165	0.14	0.075	0.33	0.19	0.245	0.165	0.235	0.145	0.235	0.135	0.135	0.27	0.14	0.235	0.395	0.38	0.435	0.45	0.375	0.385	0.39	0.46	0.52	0.405	0.41	0.285	0.53	0.565	0.555	0.43	0.365	0.445	0.395	0.38	0.325	0.295	0.255	0.225	0.395	0.22
1267	pala	pala-2014-12-T0000007.WAV	0.4	0.185	0.29	0.175	0.095	0.16	0.155	0.15	0.1	0.25	0.21	0.23	0.175	0.17	0.225	0.295	0.175	0.16	0.365	0.175	0.34	0.36	0.48	0.53	0.505	0.425	0.48	0.405	0.46	0.45	0.295	0.5	0.46	0.455	0.395	0.485	0.435	0.51	0.445	0.525	0.46	0.44	0.49	0.39	0.305	0.51	0.315
1268	pala	pala-2014-13-T0000008.WAV	0.36	0.155	0.235	0.17	0.15	0.225	0.2	0.16	0.08	0.285	0.205	0.235	0.17	0.225	0.195	0.23	0.2	0.155	0.275	0.165	0.255	0.455	0.36	0.415	0.47	0.42	0.41	0.345	0.495	0.48	0.495	0.425	0.295	0.585	0.555	0.6	0.56	0.34	0.395	0.405	0.41	0.32	0.315	0.3	0.245	0.435	0.22
1269	pala	pala-2014-14-T0000009.WAV	0.365	0.165	0.195	0.175	0.13	0.19	0.15	0.175	0.075	0.32	0.155	0.255	0.155	0.215	0.155	0.225	0.14	0.135	0.27	0.14	0.21	0.43	0.39	0.435	0.465	0.365	0.37	0.415	0.47	0.495	0.445	0.41	0.295	0.48	0.535	0.535	0.465	0.385	0.445	0.38	0.395	0.355	0.325	0.275	0.235	0.38	0.215
1270	pala	pala-2014-15-T0000010.WAV	0.37	0.16	0.215	0.165	0.135	0.2	0.15	0.145	0.075	0.31	0.16	0.235	0.145	0.225	0.155	0.23	0.15	0.12	0.255	0.145	0.23	0.465	0.405	0.465	0.5	0.43	0.405	0.395	0.545	0.565	0.485	0.44	0.285	0.6	0.605	0.635	0.505	0.37	0.46	0.42	0.41	0.345	0.285	0.245	0.2	0.43	0.185
1271	pala	pala-2014-16-T0000011.WAV	0.455	0.18	0.27	0.145	0.155	0.18	0.145	0.155	0.075	0.305	0.175	0.215	0.165	0.215	0.19	0.285	0.16	0.135	0.31	0.175	0.29	0.5	0.47	0.59	0.585	0.47	0.51	0.475	0.6	0.54	0.44	0.565	0.415	0.605	0.56	0.605	0.61	0.545	0.54	0.565	0.51	0.495	0.405	0.34	0.245	0.565	0.255
1272	pala	pala-2014-17-T0000012.WAV	0.39	0.21	0.235	0.16	0.18	0.2	0.165	0.16	0.1	0.29	0.16	0.23	0.135	0.255	0.135	0.235	0.145	0.13	0.24	0.145	0.205	0.425	0.31	0.36	0.43	0.355	0.355	0.295	0.435	0.45	0.47	0.34	0.245	0.525	0.545	0.555	0.475	0.31	0.355	0.345	0.35	0.275	0.245	0.235	0.205	0.37	0.17
1273	pala	pala-2014-18-T0000013.WAV	0.395	0.165	0.225	0.16	0.14	0.175	0.15	0.15	0.085	0.295	0.175	0.23	0.16	0.225	0.17	0.235	0.15	0.13	0.305	0.16	0.25	0.47	0.47	0.555	0.535	0.445	0.445	0.48	0.57	0.6	0.435	0.52	0.35	0.58	0.585	0.62	0.54	0.475	0.53	0.5	0.455	0.43	0.36	0.31	0.24	0.48	0.24
1274	pala	pala-2014-19-T0000014.WAV	0.485	0.18	0.29	0.185	0.145	0.21	0.175	0.165	0.085	0.375	0.195	0.285	0.185	0.22	0.185	0.31	0.185	0.15	0.325	0.19	0.28	0.525	0.435	0.525	0.57	0.435	0.495	0.415	0.545	0.53	0.505	0.51	0.385	0.57	0.51	0.585	0.555	0.48	0.495	0.505	0.495	0.44	0.395	0.345	0.255	0.515	0.255
1275	pala	pala-2014-20-T0000015.WAV	0.31	0.155	0.175	0.14	0.15	0.165	0.135	0.13	0.07	0.25	0.125	0.19	0.105	0.23	0.115	0.18	0.12	0.105	0.195	0.105	0.17	0.38	0.27	0.295	0.365	0.29	0.285	0.25	0.36	0.395	0.44	0.285	0.2	0.475	0.525	0.505	0.435	0.235	0.305	0.28	0.29	0.215	0.2	0.19	0.165	0.295	0.15
1276	pala	pala-2014-21-T0000016.WAV	0.515	0.185	0.35	0.175	0.125	0.205	0.18	0.165	0.085	0.365	0.23	0.275	0.2	0.24	0.21	0.365	0.18	0.16	0.345	0.21	0.295	0.445	0.425	0.455	0.5	0.415	0.495	0.34	0.48	0.395	0.425	0.46	0.435	0.505	0.46	0.46	0.585	0.475	0.395	0.48	0.48	0.41	0.455	0.375	0.28	0.475	0.285
1277	pala	pala-2014-22-T0000017.WAV	0.265	0.17	0.18	0.165	0.175	0.17	0.16	0.19	0.1	0.22	0.14	0.18	0.135	0.19	0.14	0.19	0.145	0.125	0.225	0.13	0.24	0.37	0.215	0.25	0.31	0.265	0.27	0.225	0.325	0.295	0.405	0.275	0.225	0.405	0.38	0.375	0.41	0.25	0.26	0.27	0.26	0.22	0.205	0.235	0.21	0.3	0.175
1278	pala	pala-2014-23-T0000018.WAV	0.37	0.185	0.205	0.17	0.145	0.195	0.165	0.175	0.07	0.285	0.155	0.21	0.135	0.23	0.145	0.23	0.15	0.125	0.23	0.14	0.205	0.44	0.345	0.355	0.435	0.365	0.36	0.32	0.43	0.455	0.5	0.35	0.24	0.52	0.55	0.56	0.455	0.29	0.375	0.335	0.355	0.29	0.245	0.235	0.185	0.355	0.165
1279	pala	pala-2014-24-T0000019.WAV	0.315	0.16	0.19	0.145	0.14	0.17	0.16	0.15	0.075	0.315	0.165	0.245	0.15	0.245	0.155	0.205	0.13	0.145	0.27	0.14	0.205	0.35	0.325	0.395	0.42	0.33	0.355	0.34	0.42	0.455	0.345	0.365	0.275	0.46	0.515	0.51	0.435	0.35	0.395	0.35	0.355	0.285	0.285	0.255	0.245	0.335	0.24
1280	pala	pala-2014-25-T0000020.WAV	0.26	0.145	0.15	0.15	0.135	0.155	0.145	0.18	0.07	0.2	0.135	0.21	0.12	0.155	0.115	0.17	0.13	0.105	0.2	0.105	0.15	0.36	0.225	0.23	0.305	0.26	0.26	0.23	0.315	0.3	0.44	0.245	0.19	0.415	0.425	0.385	0.42	0.21	0.245	0.24	0.245	0.21	0.205	0.205	0.175	0.26	0.145
1281	pala	pala-2014-26-T0000021.WAV	0.29	0.155	0.175	0.145	0.16	0.16	0.165	0.13	0.08	0.225	0.145	0.21	0.125	0.225	0.125	0.18	0.145	0.115	0.24	0.11	0.17	0.335	0.245	0.265	0.36	0.295	0.3	0.225	0.36	0.355	0.36	0.285	0.21	0.47	0.46	0.44	0.41	0.245	0.275	0.28	0.295	0.215	0.22	0.205	0.185	0.3	0.16
1282	pala	pala-2014-27-T0000022.WAV	0.315	0.185	0.17	0.12	0.135	0.145	0.145	0.13	0.06	0.275	0.16	0.205	0.15	0.255	0.17	0.185	0.115	0.165	0.295	0.125	0.23	0.33	0.37	0.42	0.445	0.36	0.38	0.355	0.48	0.495	0.31	0.41	0.295	0.505	0.565	0.555	0.465	0.355	0.445	0.375	0.37	0.31	0.3	0.275	0.24	0.375	0.235
1283	pala	pala-2014-28-T0000023.WAV	0.34	0.17	0.185	0.15	0.115	0.165	0.145	0.15	0.06	0.26	0.17	0.225	0.16	0.23	0.17	0.195	0.135	0.135	0.275	0.135	0.225	0.42	0.405	0.445	0.465	0.4	0.375	0.44	0.53	0.535	0.415	0.435	0.3	0.53	0.6	0.565	0.49	0.4	0.475	0.4	0.385	0.385	0.31	0.3	0.235	0.405	0.225
1284	pala	pala-2014-29-T0000024.WAV	0.355	0.165	0.205	0.195	0.125	0.22	0.175	0.165	0.115	0.285	0.15	0.215	0.165	0.2	0.175	0.21	0.165	0.16	0.27	0.14	0.225	0.51	0.41	0.45	0.5	0.41	0.38	0.435	0.53	0.5	0.49	0.445	0.34	0.54	0.575	0.58	0.5	0.415	0.485	0.425	0.42	0.41	0.34	0.33	0.29	0.45	0.255
1285	pala	pala-2014-30-T0000025.WAV	0.385	0.145	0.26	0.17	0.125	0.22	0.195	0.145	0.07	0.285	0.19	0.215	0.19	0.195	0.19	0.27	0.19	0.16	0.295	0.18	0.275	0.5	0.45	0.5	0.55	0.47	0.45	0.43	0.58	0.545	0.5	0.505	0.37	0.645	0.62	0.65	0.625	0.44	0.5	0.495	0.475	0.42	0.375	0.36	0.29	0.51	0.265
1286	pala	pala-2014-31-T0000026.WAV	0.39	0.19	0.225	0.185	0.08	0.18	0.16	0.155	0.085	0.255	0.145	0.21	0.15	0.21	0.15	0.235	0.17	0.11	0.255	0.13	0.21	0.46	0.375	0.45	0.46	0.41	0.35	0.38	0.505	0.54	0.505	0.42	0.32	0.555	0.585	0.575	0.545	0.395	0.435	0.415	0.395	0.4	0.295	0.33	0.25	0.425	0.22
1287	poda	poda-2013-3-T0000001.WAV	0.08	0.12	0.085	0.14	0.06	0.1	0.08	0.09	0	0.1	0	0.095	0.1	0	0.11	0.08	0.075	0.16	0.15	0.09	0.165	0.13	0.15	0.165	0.18	0.155	0.12	0.235	0.125	0.11	0.125	0.26	0.24	0.205	0.15	0.14	0.23	0.22	0.195	0.235	0.24	0.22	0.3	0.235	0.285	0.25	0.275
1288	poda	poda-2013-4-T0000002.WAV	0.09	0.105	0.09	0.135	0.055	0.085	0.07	0.085	0	0.09	0	0.075	0.09	0	0.095	0.08	0.065	0.1	0.135	0.085	0.145	0.15	0.175	0.185	0.19	0.165	0.13	0.255	0.16	0.155	0.155	0.265	0.225	0.24	0.19	0.18	0.265	0.225	0.215	0.25	0.235	0.22	0.285	0.2	0.19	0.265	0.21
1289	poda	poda-2013-5-T0000003.WAV	0.075	0.125	0.08	0.14	0.07	0.08	0.08	0.09	0	0.1	0	0.085	0.1	0	0.115	0.08	0.055	0.17	0.175	0.09	0.19	0.12	0.14	0.155	0.165	0.145	0.095	0.21	0.115	0.12	0.115	0.245	0.255	0.185	0.135	0.13	0.21	0.225	0.18	0.215	0.23	0.205	0.31	0.275	0.33	0.23	0.32
1290	poda	poda-2013-6-T0000004.WAV	0.13	0.13	0.125	0.115	0	0.125	0.13	0.105	0	0.16	0.08	0.15	0.15	0.06	0.17	0.12	0.105	0.235	0.265	0.13	0.23	0.175	0.165	0.17	0.175	0.17	0.125	0.22	0.15	0.145	0.17	0.235	0.265	0.21	0.185	0.155	0.24	0.24	0.195	0.23	0.24	0.205	0.285	0.32	0.41	0.235	0.39
1291	poda	poda-2013-7-T0000005.WAV	0.07	0.11	0.06	0.135	0	0.075	0.07	0.085	0	0.085	0	0.08	0.085	0	0.085	0.065	0	0.11	0.135	0.075	0.14	0.12	0.115	0.125	0.12	0.105	0.075	0.17	0.085	0.18	0.13	0.195	0.2	0.145	0.115	0.1	0.165	0.175	0.135	0.17	0.18	0.16	0.235	0.2	0.23	0.18	0.25
1292	poda	poda-2013-8-T0000006.WAV	0.08	0.095	0.06	0.13	0.065	0.075	0.055	0.08	0	0.075	0	0.08	0.06	0	0.055	0.06	0	0.06	0.085	0	0.08	0.14	0.135	0.14	0.125	0.11	0.09	0.175	0.12	0.19	0.13	0.175	0.14	0.16	0.145	0.13	0.185	0.135	0.155	0.17	0.15	0.14	0.18	0.11	0.14	0.18	0.155
1293	poda	poda-2013-9-T0000007.WAV	0.07	0.09	0	0.14	0.06	0.065	0	0.07	0	0.065	0	0.07	0	0	0	0	0	0	0.065	0	0.06	0.14	0.105	0.11	0.095	0.085	0.07	0.14	0.105	0.18	0.185	0.15	0.125	0.12	0.11	0.1	0.135	0.115	0.11	0.135	0.12	0.115	0.16	0.1	0.115	0.135	0.13
1294	poda	poda-2013-10-T0000008.WAV	0.065	0.07	0.055	0.125	0.065	0.06	0	0.065	0	0.065	0	0.06	0.055	0	0	0.055	0	0	0.075	0	0.08	0.135	0.12	0.13	0.12	0.095	0.09	0.165	0.095	0.17	0.185	0.175	0.16	0.14	0.11	0.105	0.16	0.145	0.14	0.165	0.155	0.145	0.2	0.13	0.135	0.17	0.155
1295	poda	poda-2013-11-T0000009.WAV	0.075	0.075	0.065	0.13	0.055	0.065	0	0.07	0	0.075	0	0.06	0.065	0	0	0.06	0	0.055	0.08	0.055	0.085	0.155	0.145	0.15	0.14	0.125	0.115	0.19	0.11	0.185	0.21	0.2	0.185	0.16	0.125	0.125	0.185	0.17	0.165	0.195	0.185	0.17	0.225	0.145	0.15	0.2	0.175
1296	poda	poda-2013-12-T0000010.WAV	0.09	0.135	0.075	0.13	0.055	0.095	0.085	0.085	0	0.1	0	0.1	0.085	0	0.09	0.08	0.065	0.11	0.125	0.08	0.135	0.135	0.135	0.15	0.145	0.135	0.095	0.2	0.11	0.17	0.12	0.22	0.2	0.175	0.14	0.12	0.195	0.185	0.16	0.2	0.2	0.175	0.25	0.18	0.215	0.21	0.23
1297	poda	poda-2013-13-T0000011.WAV	0.07	0.105	0	0.135	0.07	0.065	0	0.085	0	0.08	0	0.075	0	0	0	0	0	0.065	0.08	0	0.08	0.115	0.1	0.1	0.09	0.085	0.07	0.125	0.095	0.175	0.14	0.13	0.115	0.115	0.125	0.1	0.14	0.105	0.12	0.13	0.115	0.105	0.15	0.105	0.165	0.125	0.17
1298	poda	poda-2013-14-T0000012.WAV	0.065	0.105	0.055	0.14	0.07	0.07	0	0.085	0	0.07	0	0.075	0.065	0	0.06	0.055	0	0.065	0.085	0.055	0.09	0.11	0.115	0.12	0.115	0.105	0.08	0.175	0.085	0.16	0.105	0.185	0.17	0.145	0.115	0.1	0.165	0.15	0.135	0.17	0.165	0.15	0.21	0.14	0.155	0.18	0.18
1299	poda	poda-2013-15-T0000013.WAV	0.09	0.1	0.075	0.14	0.055	0.075	0.055	0.075	0	0.07	0	0.075	0.06	0	0.06	0.07	0	0.06	0.085	0.055	0.085	0.145	0.155	0.16	0.14	0.12	0.105	0.18	0.14	0.19	0.14	0.19	0.14	0.17	0.15	0.155	0.205	0.145	0.175	0.195	0.16	0.155	0.18	0.11	0.135	0.185	0.15
1300	poda	poda-2013-16-T0000014.WAV	0.075	0.095	0	0.14	0.07	0.065	0	0.07	0	0.075	0	0.08	0	0	0	0	0	0	0.06	0	0.055	0.145	0.085	0.085	0.08	0.07	0.065	0.105	0.1	0.185	0.165	0.1	0.1	0.09	0.105	0.09	0.11	0.085	0.09	0.105	0.09	0.085	0.12	0.08	0.125	0.105	0.135
1301	poda	poda-2013-17-T0000015.WAV	0.08	0.13	0.065	0.125	0	0.075	0.065	0.09	0	0.105	0	0.105	0.07	0.055	0.075	0.065	0	0.105	0.11	0.06	0.12	0.125	0.11	0.115	0.11	0.095	0.065	0.15	0.09	0.13	0.115	0.16	0.165	0.125	0.13	0.105	0.155	0.135	0.135	0.15	0.15	0.135	0.195	0.15	0.225	0.15	0.235
1302	poda	poda-2013-18-T0000016.WAV	0.095	0.12	0.06	0.165	0	0.1	0.08	0.095	0	0.105	0	0.115	0.06	0.055	0.07	0.08	0.06	0.085	0.105	0.055	0.08	0.15	0.11	0.11	0.1	0.095	0.085	0.15	0.115	0.24	0.175	0.15	0.14	0.13	0.135	0.11	0.155	0.12	0.12	0.145	0.135	0.12	0.17	0.115	0.14	0.145	0.16
1303	poda	poda-2013-19-T0000017.WAV	0.095	0.115	0.075	0.14	0.07	0.09	0.075	0.085	0	0.09	0	0.085	0.08	0	0.085	0.075	0.065	0.09	0.12	0.075	0.13	0.15	0.145	0.15	0.145	0.14	0.1	0.195	0.14	0.145	0.14	0.215	0.19	0.19	0.165	0.145	0.21	0.18	0.17	0.195	0.185	0.17	0.24	0.165	0.18	0.205	0.21
1304	poda	poda-2013-20-T0000018.WAV	0.085	0.105	0.07	0.13	0.08	0.08	0.08	0.075	0	0.1	0	0.095	0.09	0	0.095	0.075	0.055	0.115	0.155	0.075	0.155	0.125	0.12	0.125	0.12	0.11	0.075	0.175	0.105	0.185	0.125	0.19	0.19	0.155	0.15	0.115	0.18	0.165	0.145	0.175	0.175	0.16	0.23	0.2	0.25	0.18	0.265
1305	poda	poda-2013-21-T0000019.WAV	0.09	0.105	0.08	0.155	0	0.08	0.06	0.08	0	0.095	0	0.09	0.085	0	0.08	0.075	0	0.09	0.11	0.075	0.125	0.135	0.14	0.15	0.14	0.115	0.1	0.19	0.115	0.2	0.16	0.2	0.195	0.155	0.135	0.125	0.19	0.18	0.165	0.2	0.195	0.175	0.245	0.165	0.195	0.2	0.22
1306	poda	poda-2013-22-T0000020.WAV	0.09	0.095	0.08	0.15	0.065	0.08	0.055	0.065	0	0.085	0	0.085	0.075	0	0.075	0.08	0	0.08	0.105	0.07	0.105	0.14	0.15	0.155	0.145	0.12	0.105	0.18	0.125	0.21	0.195	0.2	0.17	0.16	0.14	0.14	0.195	0.16	0.175	0.195	0.175	0.16	0.215	0.14	0.16	0.195	0.185
1307	poda	poda-2013-23-T0000021.WAV	0.08	0.085	0	0.13	0	0.07	0	0.07	0	0.075	0	0.08	0	0	0	0	0	0	0.07	0	0.06	0.15	0.125	0.125	0.115	0.105	0.08	0.155	0.115	0.18	0.195	0.145	0.13	0.135	0.145	0.12	0.16	0.12	0.135	0.15	0.135	0.125	0.165	0.1	0.12	0.15	0.135
1308	poda	poda-2013-24-T0000022.WAV	0.09	0.095	0.055	0.14	0	0.08	0.055	0.07	0	0.075	0	0.085	0	0	0	0.055	0	0	0.07	0	0	0.155	0.13	0.13	0.12	0.11	0.105	0.145	0.14	0.26	0.195	0.14	0.115	0.14	0.15	0.13	0.165	0.12	0.135	0.15	0.13	0.115	0.135	0.09	0.095	0.145	0.11
1309	poda	poda-2013-25-T0000023.WAV	0.19	0.15	0.19	0.145	0.185	0.195	0.17	0.13	0.105	0.2	0.13	0.185	0.225	0.08	0.26	0.185	0.16	0.32	0.325	0.215	0.275	0.22	0.2	0.205	0.22	0.22	0.17	0.285	0.215	0.19	0.235	0.265	0.285	0.27	0.245	0.21	0.31	0.285	0.245	0.265	0.3	0.255	0.32	0.325	0.435	0.305	0.4
1310	poda	poda-2013-26-T0000024.WAV	0.085	0.125	0.065	0.135	0	0.09	0.07	0.08	0	0.09	0	0.095	0.06	0	0.065	0.07	0.055	0.075	0.095	0	0.09	0.14	0.13	0.135	0.12	0.115	0.09	0.17	0.12	0.17	0.125	0.175	0.15	0.155	0.155	0.135	0.18	0.135	0.16	0.17	0.155	0.145	0.18	0.125	0.165	0.165	0.18
1311	raca	raca-2013-1-T0000001.WAV	0.26	0.415	0.32	0.285	0.175	0.315	0.295	0.27	0.33	0.34	0.275	0.24	0.175	0.185	0.19	0.245	0.195	0.305	0.225	0.34	0.325	0.22	0.21	0.215	0.26	0.225	0.22	0.28	0.22	0.195	0.21	0.3	0.29	0.275	0.225	0.22	0.32	0.3	0.25	0.3	0.33	0.265	0.35	0.405	0.39	0.315	0.34
1312	raca	raca-2013-2-T0000002.WAV	0.32	0.385	0.43	0.395	0.25	0.345	0.37	0.33	0.415	0.33	0.345	0.315	0.23	0.225	0.25	0.26	0.26	0.37	0.255	0.465	0.34	0.32	0.3	0.305	0.37	0.315	0.34	0.365	0.3	0.225	0.245	0.41	0.44	0.375	0.26	0.3	0.42	0.39	0.335	0.4	0.43	0.365	0.52	0.57	0.37	0.43	0.36
1313	raca	raca-2013-3-T0000003.WAV	0.305	0.405	0.48	0.465	0.27	0.425	0.46	0.385	0.565	0.395	0.485	0.365	0.315	0.29	0.32	0.315	0.34	0.415	0.26	0.53	0.415	0.18	0.21	0.225	0.265	0.215	0.23	0.29	0.205	0.185	0.195	0.33	0.365	0.27	0.22	0.205	0.31	0.335	0.245	0.31	0.345	0.29	0.405	0.435	0.415	0.33	0.37
1314	raca	raca-2013-4-T0000004.WAV	0.255	0.29	0.455	0.485	0.24	0.365	0.415	0.385	0.455	0.36	0.335	0.34	0.27	0.255	0.265	0.225	0.27	0.39	0.285	0.475	0.39	0.16	0.17	0.18	0.215	0.18	0.185	0.225	0.165	0.16	0.16	0.265	0.27	0.225	0.185	0.175	0.265	0.27	0.195	0.25	0.28	0.21	0.325	0.37	0.475	0.26	0.405
1315	raca	raca-2013-5-T0000005.WAV	0.345	0.345	0.46	0.57	0.315	0.455	0.46	0.455	0.535	0.325	0.39	0.47	0.335	0.285	0.325	0.295	0.37	0.505	0.365	0.5	0.4	0.16	0.15	0.16	0.185	0.155	0.15	0.205	0.14	0.145	0.15	0.215	0.255	0.19	0.16	0.15	0.22	0.245	0.18	0.22	0.26	0.205	0.29	0.34	0.46	0.23	0.395
1316	raca	raca-2013-6-T0000006.WAV	0.22	0.31	0.4	0.355	0.19	0.325	0.355	0.315	0.375	0.345	0.29	0.3	0.165	0.195	0.24	0.22	0.23	0.355	0.225	0.41	0.31	0.125	0.14	0.145	0.175	0.15	0.135	0.21	0.125	0.12	0.13	0.225	0.235	0.19	0.145	0.13	0.22	0.225	0.17	0.22	0.23	0.19	0.295	0.255	0.375	0.235	0.33
1317	raca	raca-2013-7-T0000007.WAV	0.22	0.33	0.435	0.435	0.255	0.355	0.415	0.375	0.375	0.395	0.37	0.34	0.225	0.25	0.29	0.265	0.305	0.37	0.285	0.495	0.355	0.145	0.175	0.185	0.215	0.19	0.19	0.235	0.15	0.13	0.13	0.265	0.28	0.225	0.155	0.155	0.26	0.28	0.205	0.26	0.3	0.23	0.345	0.345	0.415	0.275	0.375
1318	raca	raca-2013-8-T0000008.WAV	0.195	0.28	0.33	0.345	0.23	0.305	0.315	0.25	0.235	0.33	0.27	0.25	0.18	0.205	0.24	0.27	0.23	0.375	0.24	0.305	0.335	0.125	0.115	0.125	0.145	0.13	0.12	0.17	0.11	0.125	0.115	0.19	0.215	0.155	0.13	0.12	0.19	0.21	0.14	0.185	0.215	0.16	0.27	0.255	0.365	0.195	0.33
1319	raca	raca-2013-9-T0000009.WAV	0.325	0.485	0.345	0.345	0.23	0.445	0.35	0.365	0.435	0.385	0.39	0.335	0.19	0.27	0.245	0.38	0.29	0.36	0.225	0.355	0.38	0.15	0.185	0.16	0.18	0.175	0.205	0.195	0.145	0.135	0.195	0.205	0.185	0.19	0.16	0.155	0.225	0.19	0.17	0.2	0.2	0.155	0.255	0.18	0.215	0.2	0.22
1320	raca	raca-2013-10-T0000010.WAV	0.36	0.345	0.475	0.57	0.325	0.515	0.48	0.49	0.54	0.33	0.43	0.49	0.345	0.3	0.355	0.34	0.41	0.555	0.355	0.495	0.44	0.22	0.235	0.24	0.285	0.245	0.24	0.32	0.23	0.19	0.195	0.335	0.355	0.305	0.22	0.23	0.34	0.35	0.275	0.325	0.37	0.315	0.4	0.47	0.54	0.365	0.48
1321	raca	raca-2013-11-T0000011.WAV	0.35	0.435	0.465	0.48	0.3	0.505	0.47	0.44	0.645	0.365	0.53	0.39	0.425	0.32	0.355	0.35	0.385	0.425	0.26	0.51	0.43	0.21	0.21	0.225	0.265	0.235	0.22	0.3	0.205	0.18	0.195	0.315	0.335	0.28	0.215	0.205	0.325	0.345	0.255	0.315	0.36	0.29	0.39	0.425	0.49	0.34	0.43
1322	raca	raca-2013-12-T0000012.WAV	0.315	0.365	0.56	0.5	0.305	0.5	0.53	0.485	0.465	0.395	0.485	0.46	0.3	0.275	0.365	0.35	0.4	0.52	0.345	0.545	0.505	0.24	0.225	0.225	0.265	0.24	0.215	0.29	0.225	0.19	0.205	0.285	0.265	0.285	0.235	0.225	0.34	0.295	0.255	0.305	0.33	0.26	0.325	0.35	0.395	0.325	0.33
1323	raca	raca-2013-13-T0000013.WAV	0.18	0.17	0.2	0.21	0.165	0.165	0.18	0.18	0.15	0.235	0.15	0.19	0.19	0.29	0.205	0.2	0.195	0.31	0.3	0.17	0.295	0.225	0.22	0.235	0.285	0.225	0.27	0.26	0.205	0.175	0.155	0.34	0.38	0.27	0.2	0.215	0.305	0.345	0.245	0.31	0.345	0.29	0.495	0.495	0.49	0.335	0.475
1324	raca	raca-2013-14-T0000014.WAV	0.265	0.35	0.365	0.395	0.29	0.365	0.335	0.34	0.315	0.385	0.37	0.345	0.24	0.295	0.265	0.345	0.32	0.375	0.27	0.335	0.34	0.16	0.165	0.175	0.2	0.185	0.15	0.23	0.15	0.145	0.14	0.24	0.255	0.21	0.16	0.16	0.25	0.26	0.205	0.245	0.27	0.21	0.315	0.285	0.385	0.26	0.36
1325	raca	raca-2013-15-T0000015.WAV	0.37	0.345	0.525	0.62	0.41	0.545	0.515	0.525	0.66	0.315	0.515	0.54	0.475	0.365	0.42	0.35	0.48	0.525	0.37	0.58	0.43	0.22	0.205	0.22	0.25	0.215	0.2	0.305	0.2	0.17	0.195	0.31	0.295	0.265	0.205	0.2	0.31	0.31	0.25	0.31	0.32	0.28	0.365	0.32	0.35	0.33	0.295
1326	raca	raca-2013-16-T0000016.WAV	0.315	0.3	0.42	0.6	0.3	0.425	0.405	0.47	0.515	0.34	0.39	0.475	0.325	0.265	0.33	0.26	0.355	0.45	0.34	0.48	0.355	0.165	0.16	0.17	0.18	0.155	0.125	0.23	0.15	0.135	0.155	0.24	0.21	0.215	0.175	0.16	0.25	0.215	0.195	0.235	0.22	0.2	0.285	0.205	0.24	0.245	0.24
1327	raca	raca-2013-17-T0000017.WAV	0.315	0.435	0.435	0.48	0.295	0.455	0.475	0.395	0.61	0.34	0.475	0.375	0.335	0.275	0.33	0.31	0.335	0.4	0.265	0.51	0.385	0.23	0.215	0.22	0.265	0.22	0.205	0.3	0.215	0.18	0.205	0.315	0.335	0.285	0.225	0.225	0.335	0.315	0.265	0.3	0.33	0.295	0.375	0.4	0.44	0.33	0.39
1328	raca	raca-2013-18-T0000018.WAV	0.325	0.45	0.365	0.39	0.28	0.35	0.375	0.32	0.435	0.345	0.365	0.315	0.265	0.25	0.26	0.25	0.28	0.35	0.23	0.42	0.315	0.165	0.195	0.19	0.215	0.175	0.16	0.27	0.185	0.16	0.185	0.3	0.215	0.275	0.21	0.2	0.295	0.23	0.23	0.275	0.235	0.225	0.29	0.185	0.17	0.295	0.15
1329	raca	raca-2013-19-T0000019.WAV	0.39	0.455	0.34	0.505	0.25	0.405	0.355	0.385	0.565	0.34	0.36	0.395	0.325	0.24	0.255	0.29	0.295	0.415	0.295	0.425	0.375	0.25	0.295	0.305	0.355	0.29	0.32	0.375	0.285	0.215	0.22	0.425	0.39	0.365	0.26	0.29	0.42	0.375	0.345	0.41	0.395	0.395	0.495	0.43	0.385	0.435	0.345
1330	raca	raca-2013-21-T0000020.WAV	0.255	0.265	0.345	0.465	0.28	0.37	0.39	0.405	0.455	0.245	0.4	0.315	0.345	0.33	0.315	0.25	0.33	0.32	0.245	0.38	0.31	0.16	0.165	0.175	0.18	0.14	0.125	0.235	0.16	0.2	0.145	0.22	0.22	0.18	0.15	0.15	0.225	0.21	0.21	0.225	0.215	0.21	0.235	0.22	0.25	0.225	0.255
1331	raca	raca-2013-22-T0000021.WAV	0.17	0.19	0.2	0.155	0.11	0.14	0.105	0.115	0.09	0.195	0.09	0.15	0.17	0.095	0.175	0.18	0.09	0.265	0.29	0.13	0.28	0.24	0.29	0.315	0.35	0.275	0.29	0.375	0.28	0.215	0.2	0.435	0.495	0.365	0.25	0.295	0.405	0.44	0.36	0.41	0.44	0.41	0.51	0.655	0.665	0.44	0.59
1332	raca	raca-2013-23-T0000022.WAV	0.245	0.29	0.295	0.405	0.27	0.325	0.33	0.33	0.43	0.24	0.33	0.285	0.27	0.205	0.245	0.215	0.275	0.295	0.205	0.35	0.26	0.155	0.175	0.185	0.2	0.16	0.14	0.245	0.165	0.145	0.15	0.255	0.26	0.22	0.175	0.17	0.255	0.245	0.215	0.24	0.24	0.23	0.275	0.285	0.32	0.265	0.32
1333	raca	raca-2013-24-T0000023.WAV	0.275	0.37	0.285	0.39	0.33	0.385	0.39	0.365	0.54	0.265	0.415	0.31	0.355	0.36	0.32	0.295	0.335	0.27	0.185	0.345	0.305	0.145	0.105	0.115	0.125	0.12	0.12	0.17	0.105	0.155	0.14	0.18	0.205	0.145	0.115	0.11	0.155	0.175	0.135	0.155	0.17	0.16	0.215	0.205	0.225	0.185	0.235
1334	raca	raca-2013-25-T0000024.WAV	0.185	0.21	0.215	0.335	0.265	0.29	0.3	0.315	0.31	0.175	0.315	0.245	0.255	0.22	0.245	0.225	0.27	0.2	0.135	0.245	0.195	0.115	0.11	0.115	0.115	0.1	0.07	0.16	0.1	0.155	0.135	0.17	0.15	0.15	0.13	0.11	0.17	0.135	0.135	0.16	0.14	0.14	0.19	0.14	0.17	0.17	0.175
1335	raca	raca-2013-26-T0000025.WAV	0.17	0.24	0.175	0.285	0.2	0.235	0.195	0.225	0.32	0.185	0.205	0.215	0.175	0.13	0.15	0.14	0.18	0.175	0.135	0.215	0.16	0.105	0.13	0.135	0.145	0.12	0.1	0.19	0.115	0.105	0.105	0.21	0.2	0.175	0.135	0.125	0.195	0.185	0.155	0.19	0.185	0.17	0.24	0.21	0.24	0.21	0.235
1336	raca	raca-2013-27-T0000026.WAV	0.135	0.16	0.195	0.31	0.225	0.24	0.225	0.26	0.26	0.14	0.185	0.25	0.2	0.17	0.18	0.145	0.22	0.19	0.145	0.22	0.155	0.09	0.12	0.13	0.14	0.115	0.09	0.185	0.1	0.11	0.09	0.21	0.19	0.17	0.115	0.11	0.185	0.175	0.155	0.185	0.18	0.17	0.24	0.19	0.23	0.2	0.225
1337	raca	raca-2013-28-T0000027.WAV	0.255	0.34	0.25	0.3	0.31	0.345	0.31	0.3	0.42	0.235	0.355	0.255	0.26	0.25	0.235	0.26	0.26	0.24	0.14	0.285	0.24	0.21	0.14	0.1	0.125	0.15	0.17	0.115	0.11	0.175	0.255	0.135	0.125	0.095	0.135	0.125	0.11	0.1	0.09	0.11	0.105	0.1	0.15	0.12	0.15	0.12	0.155
1338	raca	raca-2013-29-T0000028.WAV	0.305	0.27	0.265	0.38	0.275	0.375	0.355	0.36	0.425	0.23	0.39	0.305	0.315	0.235	0.28	0.265	0.3	0.275	0.17	0.31	0.24	0.185	0.12	0.09	0.11	0.145	0.15	0.135	0.105	0.165	0.24	0.14	0.14	0.11	0.12	0.11	0.12	0.12	0.095	0.12	0.125	0.11	0.17	0.125	0.14	0.14	0.155
1339	raca	raca-2013-30-T0000029.WAV	0.255	0.275	0.22	0.355	0.28	0.305	0.275	0.32	0.37	0.2	0.32	0.265	0.245	0.23	0.22	0.255	0.255	0.225	0.14	0.245	0.215	0.135	0.1	0.105	0.105	0.11	0.095	0.15	0.085	0.175	0.165	0.17	0.15	0.135	0.105	0.095	0.155	0.135	0.12	0.15	0.14	0.13	0.19	0.16	0.2	0.16	0.195
1340	raca	raca-2013-31-T0000030.WAV	0.26	0.33	0.33	0.425	0.305	0.415	0.415	0.35	0.42	0.26	0.415	0.305	0.265	0.26	0.305	0.335	0.305	0.285	0.175	0.35	0.32	0.105	0.1	0.115	0.12	0.1	0.08	0.165	0.085	0.125	0.1	0.185	0.185	0.145	0.105	0.1	0.155	0.16	0.13	0.16	0.16	0.15	0.22	0.2	0.23	0.18	0.24
1341	raca	raca-2013-32-T0000031.WAV	0.18	0.18	0.22	0.335	0.27	0.305	0.29	0.3	0.315	0.15	0.3	0.25	0.28	0.235	0.26	0.195	0.295	0.195	0.135	0.26	0.17	0.115	0.09	0.09	0.09	0.08	0	0.125	0.075	0.135	0.145	0.14	0.14	0.115	0.105	0.085	0.135	0.115	0.105	0.13	0.115	0.115	0.175	0.165	0.21	0.135	0.205
1342	raca	raca-2013-33-T0000032.WAV	0.085	0.135	0.135	0.215	0.19	0.205	0.185	0.195	0.175	0.105	0.145	0.17	0.165	0.14	0.16	0.15	0.18	0.12	0.09	0.145	0.115	0.08	0.09	0.095	0.1	0.085	0.055	0.135	0.1	0.115	0.08	0.155	0.14	0.125	0.1	0.09	0.145	0.12	0.115	0.14	0.13	0.12	0.18	0.14	0.195	0.145	0.19
1343	radk	radk-2014-5-T0000001.WAV	0.12	0.08	0	0	0	0	0	0.06	0	0.055	0	0	0	0	0	0	0	0	0	0	0	0.215	0.23	0.11	0.155	0.165	0.245	0.11	0.145	0.11	0.285	0	0.09	0.1	0.165	0.165	0.095	0.065	0	0	0.08	0.09	0	0	0	0	0.065
1344	radk	radk-2014-6-T0000002.WAV	0.115	0.09	0	0.085	0	0	0	0.07	0	0.065	0	0	0	0	0	0	0	0	0	0	0	0.26	0.265	0.125	0.185	0.18	0.275	0.12	0.17	0.145	0.325	0	0.095	0.11	0.19	0.18	0.095	0.07	0	0	0.085	0.1	0.065	0	0	0	0.07
1345	radk	radk-2014-7-T0000003.WAV	0.145	0.11	0	0.07	0	0	0	0.085	0	0.08	0	0.07	0	0	0	0	0	0	0	0	0	0.195	0.25	0.125	0.175	0.22	0.25	0.14	0.115	0.12	0.26	0.06	0.1	0.105	0.14	0.135	0.11	0.095	0	0	0.11	0.1	0.06	0	0	0	0.105
1346	radk	radk-2014-8-T0000004.WAV	0.15	0.135	0	0.06	0.06	0	0	0.085	0	0.075	0	0.07	0	0.075	0	0.055	0	0	0	0	0	0.185	0.32	0.125	0.22	0.255	0.32	0.14	0.13	0.075	0.225	0.06	0.105	0.11	0.16	0.155	0.11	0.09	0	0	0.105	0.11	0.055	0	0	0	0.1
1347	radk	radk-2014-9-T0000005.WAV	0.15	0.23	0	0.06	0	0.07	0	0.075	0	0.09	0	0.08	0	0.095	0	0.115	0	0	0	0	0	0.11	0.225	0.105	0.16	0.25	0.21	0.135	0.085	0.065	0.135	0.06	0.08	0.095	0.1	0.095	0.1	0.095	0	0.055	0.115	0.09	0	0	0	0	0.11
1348	radk	radk-2014-10-T0000006.WAV	0.14	0.195	0	0.055	0	0.07	0	0.07	0	0.07	0	0.06	0	0.085	0	0.125	0	0.055	0	0	0	0.065	0.2	0.08	0.13	0.22	0.17	0.115	0.055	0	0.095	0.06	0.065	0.07	0.065	0.06	0.085	0.08	0	0	0.105	0.07	0	0	0	0	0.105
1349	radk	radk-2014-11-T0000007.WAV	0.155	0.195	0	0.08	0	0.06	0	0.09	0	0.085	0	0.08	0	0.11	0	0.08	0	0	0	0	0	0.095	0.26	0.12	0.185	0.28	0.23	0.155	0.09	0.105	0.135	0.065	0.1	0.1	0.105	0.09	0.115	0.11	0	0.055	0.13	0.105	0	0	0	0	0.12
1350	radk	radk-2014-12-T0000008.WAV	0.16	0.215	0	0.065	0	0.09	0	0.075	0.06	0.095	0	0.065	0	0.095	0	0.155	0	0.065	0	0	0.07	0	0.225	0.085	0.155	0.245	0.195	0.12	0.055	0	0.065	0	0.065	0.08	0.065	0.07	0.085	0.085	0	0	0.105	0.08	0	0	0	0	0.115
1351	radk	radk-2014-13-T0000009.WAV	0.18	0.285	0.12	0.115	0	0.15	0.09	0.105	0.145	0.265	0.165	0.085	0	0.11	0.06	0.2	0.065	0.13	0	0.085	0.18	0.085	0.15	0.07	0.095	0.175	0.13	0.105	0	0	0.105	0.06	0.055	0.06	0.06	0.06	0.085	0.07	0	0	0.1	0	0	0	0	0	0.085
1352	radk	radk-2014-14-T0000010.WAV	0.195	0.33	0.095	0.13	0	0.195	0.09	0.115	0.185	0.26	0.18	0.095	0	0.135	0.06	0.26	0.08	0.15	0	0.08	0.165	0	0.12	0.07	0.09	0.17	0.12	0.105	0	0	0.06	0.065	0.055	0.065	0.06	0.055	0.09	0.08	0	0.055	0.11	0	0	0	0	0	0.105
1353	radk	radk-2014-15-T0000011.WAV	0.19	0.325	0.13	0.12	0.06	0.18	0.09	0.11	0.18	0.24	0.175	0.095	0	0.13	0.055	0.23	0.075	0.125	0	0.095	0.145	0	0.115	0.075	0.095	0.13	0.105	0.085	0	0	0	0.065	0.055	0.06	0	0	0.08	0.08	0	0.06	0.095	0	0	0	0	0	0.09
1354	radk	radk-2014-16-T0000012.WAV	0.19	0.315	0.13	0.125	0	0.165	0.1	0.115	0.17	0.255	0.18	0.09	0	0.115	0.065	0.22	0.075	0.14	0	0.09	0.17	0.06	0.135	0.07	0.09	0.14	0.14	0.105	0.055	0	0.08	0.06	0.055	0.07	0.07	0.065	0.085	0.07	0	0	0.095	0	0	0	0	0	0.085
1355	radk	radk-2014-17-T0000013.WAV	0.18	0.305	0.245	0.17	0.09	0.155	0.15	0.14	0.16	0.325	0.195	0.13	0	0.12	0.1	0.205	0.095	0.165	0.1	0.18	0.24	0.06	0.16	0.08	0.105	0.185	0.15	0.12	0.06	0.06	0.105	0.07	0.065	0.075	0.075	0.07	0.095	0.075	0	0	0.1	0.06	0	0	0	0	0.09
1356	radk	radk-2014-18-T0000014.WAV	0.16	0.285	0.3	0.2	0.11	0.18	0.195	0.15	0.165	0.335	0.215	0.165	0	0.135	0.135	0.22	0.12	0.2	0.14	0.25	0.29	0	0.16	0.065	0.1	0.165	0.135	0.095	0	0	0.07	0.065	0	0.065	0.065	0.055	0.085	0.065	0	0	0.09	0	0	0	0	0	0.085
1357	radk	radk-2014-19-T0000015.WAV	0.175	0.305	0.355	0.24	0.14	0.21	0.24	0.185	0.185	0.375	0.24	0.2	0.07	0.15	0.16	0.22	0.15	0.24	0.18	0.305	0.32	0	0.14	0.085	0.09	0.13	0.145	0.11	0.06	0	0.07	0.065	0.065	0.07	0.075	0.065	0.095	0.075	0	0	0.105	0.055	0.055	0	0	0	0.095
1358	radk	radk-2014-20-T0000016.WAV	0.185	0.32	0.28	0.18	0.11	0.185	0.17	0.155	0.2	0.335	0.235	0.135	0	0.14	0.13	0.245	0.115	0.18	0.11	0.21	0.245	0	0.105	0.06	0.07	0.115	0.11	0.09	0	0	0.055	0.065	0	0.055	0.055	0	0.08	0.06	0	0	0.085	0	0	0	0	0	0.075
1359	radk	radk-2014-21-T0000017.WAV	0.145	0.1	0	0.055	0	0	0	0.07	0	0.07	0	0.065	0	0	0	0	0	0	0	0	0	0.245	0.26	0.135	0.185	0.19	0.255	0.165	0.135	0.13	0.3	0.105	0.13	0.135	0.155	0.16	0.13	0.12	0.08	0.085	0.145	0.14	0.105	0	0	0.09	0.12
1360	radk	radk-2014-22-T0000018.WAV	0.16	0.275	0.195	0.19	0.08	0.175	0.145	0.14	0.185	0.29	0.175	0.17	0.065	0.115	0.085	0.22	0.09	0.17	0.15	0.21	0.245	0.065	0.15	0.085	0.095	0.19	0.125	0.13	0.075	0.095	0.12	0.095	0.08	0.09	0.105	0.09	0.11	0.075	0	0.055	0.095	0.065	0.07	0	0	0.055	0.1
1361	radk	radk-2014-23-T0000019.WAV	0.15	0.19	0.075	0.09	0	0.105	0	0.075	0.08	0.18	0.095	0.07	0	0.09	0	0.155	0	0.1	0	0	0.11	0.09	0.215	0.08	0.14	0.225	0.19	0.115	0.06	0.125	0.16	0.06	0.07	0.065	0.08	0.075	0.085	0.085	0	0.055	0.1	0.075	0	0	0	0	0.11
1362	radk	radk-2014-24-T0000020.WAV	0.17	0.32	0.28	0.19	0.095	0.185	0.18	0.15	0.175	0.34	0.225	0.145	0	0.13	0.125	0.215	0.115	0.195	0.115	0.215	0.27	0.055	0.155	0.08	0.09	0.14	0.125	0.12	0.06	0.065	0.1	0.08	0.07	0.08	0.08	0.075	0.1	0.08	0.055	0.06	0.11	0.06	0.06	0	0	0	0.105
1363	skua	skua-2013-7-T0000001.WAV	0.32	0.39	0.275	0.25	0.25	0.25	0.225	0.22	0.225	0.36	0.24	0.205	0.245	0.205	0.255	0.28	0.19	0.365	0.34	0.25	0.38	0.37	0.44	0.505	0.565	0.42	0.58	0.56	0.405	0.345	0.3	0.635	0.6	0.52	0.34	0.42	0.53	0.625	0.51	0.615	0.625	0.65	0.695	0.59	0.43	0.69	0.48
1364	skua	skua-2013-8-T0000002.WAV	0.325	0.275	0.28	0.195	0.175	0.175	0.145	0.19	0.16	0.285	0.17	0.18	0.27	0.16	0.28	0.265	0.135	0.345	0.385	0.235	0.385	0.345	0.37	0.39	0.47	0.375	0.505	0.475	0.35	0.265	0.305	0.51	0.58	0.455	0.32	0.355	0.5	0.545	0.415	0.5	0.575	0.53	0.64	0.605	0.52	0.575	0.545
1365	skua	skua-2013-9-T0000003.WAV	0.27	0.365	0.27	0.225	0.19	0.255	0.195	0.195	0.22	0.36	0.23	0.18	0.245	0.165	0.25	0.275	0.155	0.4	0.36	0.21	0.38	0.32	0.35	0.39	0.445	0.355	0.405	0.5	0.32	0.245	0.26	0.555	0.605	0.445	0.295	0.34	0.49	0.545	0.435	0.525	0.575	0.545	0.655	0.685	0.59	0.585	0.6
1366	skua	skua-2013-10-T0000004.WAV	0.28	0.29	0.28	0.205	0.17	0.21	0.15	0.18	0.18	0.31	0.185	0.175	0.275	0.16	0.285	0.26	0.13	0.425	0.41	0.23	0.4	0.325	0.335	0.345	0.41	0.345	0.36	0.465	0.33	0.25	0.285	0.485	0.53	0.44	0.325	0.33	0.49	0.5	0.4	0.465	0.545	0.485	0.58	0.635	0.635	0.53	0.615
1367	skua	skua-2013-11-T0000005.WAV	0.31	0.265	0.29	0.2	0.105	0.14	0.12	0.125	0.095	0.28	0.125	0.18	0.275	0.105	0.27	0.255	0.12	0.375	0.4	0.23	0.415	0.335	0.34	0.375	0.445	0.355	0.41	0.49	0.325	0.25	0.275	0.53	0.655	0.445	0.315	0.34	0.485	0.565	0.415	0.495	0.605	0.54	0.685	0.755	0.675	0.57	0.715
1368	skua	skua-2013-12-T0000006.WAV	0.235	0.16	0.26	0.18	0.12	0.135	0.125	0.135	0.075	0.235	0.115	0.175	0.275	0.105	0.26	0.235	0.115	0.39	0.37	0.22	0.345	0.28	0.29	0.32	0.375	0.32	0.34	0.435	0.275	0.21	0.24	0.47	0.59	0.385	0.27	0.28	0.43	0.495	0.36	0.43	0.525	0.47	0.63	0.73	0.745	0.49	0.72
1369	skua	skua-2013-13-T0000007.WAV	0.26	0.33	0.265	0.275	0.18	0.275	0.23	0.225	0.23	0.39	0.29	0.205	0.255	0.18	0.265	0.28	0.18	0.435	0.37	0.21	0.355	0.28	0.29	0.31	0.365	0.305	0.285	0.425	0.265	0.21	0.23	0.44	0.5	0.375	0.26	0.27	0.425	0.465	0.365	0.425	0.48	0.445	0.52	0.615	0.645	0.48	0.575
1370	skua	skua-2013-14-T0000008.WAV	0.215	0.265	0.29	0.29	0.205	0.245	0.245	0.23	0.195	0.39	0.26	0.21	0.26	0.17	0.265	0.23	0.205	0.415	0.355	0.235	0.375	0.305	0.355	0.395	0.44	0.375	0.37	0.51	0.33	0.255	0.255	0.53	0.63	0.44	0.31	0.34	0.495	0.585	0.445	0.515	0.615	0.55	0.65	0.725	0.645	0.575	0.575
1371	skua	skua-2013-15-T0000009.WAV	0.26	0.415	0.365	0.3	0.205	0.37	0.31	0.27	0.32	0.45	0.35	0.235	0.195	0.2	0.205	0.325	0.205	0.405	0.28	0.33	0.37	0.315	0.36	0.395	0.445	0.36	0.355	0.505	0.335	0.255	0.27	0.54	0.555	0.445	0.31	0.345	0.51	0.535	0.45	0.515	0.555	0.545	0.61	0.63	0.525	0.58	0.465
1372	skua	skua-2013-16-T0000010.WAV	0.265	0.435	0.27	0.27	0.21	0.305	0.225	0.25	0.26	0.38	0.265	0.22	0.225	0.21	0.245	0.33	0.18	0.42	0.345	0.24	0.35	0.28	0.27	0.28	0.335	0.285	0.27	0.415	0.27	0.22	0.26	0.415	0.485	0.37	0.29	0.26	0.405	0.44	0.35	0.385	0.445	0.425	0.485	0.58	0.55	0.445	0.55
1373	skua	skua-2013-17-T0000011.WAV	0.27	0.31	0.43	0.37	0.27	0.38	0.385	0.315	0.305	0.415	0.37	0.3	0.25	0.205	0.255	0.31	0.26	0.475	0.33	0.385	0.42	0.34	0.37	0.395	0.445	0.39	0.355	0.535	0.34	0.27	0.29	0.525	0.56	0.475	0.325	0.35	0.53	0.55	0.46	0.525	0.58	0.54	0.6	0.625	0.54	0.595	0.475
1374	skua	skua-2013-18-T0000012.WAV	0.22	0.31	0.25	0.285	0.145	0.245	0.23	0.23	0.205	0.38	0.245	0.205	0.26	0.14	0.29	0.23	0.135	0.58	0.4	0.26	0.405	0.25	0.255	0.27	0.31	0.275	0.25	0.38	0.235	0.19	0.22	0.38	0.455	0.34	0.23	0.24	0.375	0.42	0.31	0.37	0.44	0.38	0.46	0.62	0.77	0.425	0.67
1375	skua	skua-2013-19-T0000013.WAV	0.28	0.38	0.35	0.33	0.23	0.345	0.3	0.305	0.285	0.39	0.305	0.28	0.21	0.22	0.22	0.315	0.225	0.37	0.275	0.325	0.36	0.24	0.275	0.29	0.315	0.285	0.24	0.435	0.27	0.215	0.25	0.435	0.465	0.4	0.3	0.28	0.43	0.44	0.37	0.405	0.45	0.41	0.465	0.49	0.465	0.45	0.405
1376	skua	skua-2013-20-T0000014.WAV	0.215	0.3	0.245	0.225	0.14	0.225	0.185	0.18	0.2	0.32	0.23	0.175	0.26	0.15	0.29	0.225	0.125	0.43	0.375	0.22	0.36	0.275	0.28	0.295	0.335	0.29	0.25	0.405	0.275	0.22	0.235	0.405	0.455	0.36	0.26	0.26	0.405	0.44	0.36	0.395	0.455	0.415	0.46	0.53	0.635	0.445	0.525
1377	skua	skua-2013-21-T0000015.WAV	0.23	0.315	0.305	0.3	0.175	0.295	0.25	0.23	0.235	0.42	0.315	0.2	0.255	0.185	0.255	0.285	0.18	0.34	0.33	0.23	0.345	0.33	0.365	0.385	0.435	0.385	0.355	0.52	0.35	0.275	0.295	0.525	0.56	0.48	0.335	0.36	0.54	0.54	0.46	0.515	0.585	0.52	0.595	0.615	0.5	0.57	0.44
1378	skua	skua-2013-22-T0000016.WAV	0.21	0.295	0.285	0.375	0.225	0.27	0.245	0.265	0.225	0.37	0.265	0.265	0.18	0.225	0.2	0.285	0.22	0.335	0.255	0.25	0.28	0.33	0.31	0.32	0.335	0.335	0.235	0.415	0.325	0.275	0.315	0.4	0.36	0.415	0.36	0.315	0.465	0.39	0.385	0.4	0.415	0.38	0.42	0.375	0.365	0.44	0.33
1379	skua	skua-2013-23-T0000017.WAV	0.255	0.25	0.245	0.335	0.21	0.235	0.21	0.265	0.18	0.315	0.215	0.235	0.235	0.2	0.245	0.25	0.18	0.315	0.29	0.21	0.295	0.335	0.375	0.37	0.41	0.375	0.31	0.5	0.385	0.305	0.325	0.49	0.435	0.5	0.4	0.375	0.545	0.46	0.44	0.48	0.505	0.475	0.505	0.445	0.435	0.54	0.37
1380	skua	skua-2013-24-T0000018.WAV	0.22	0.265	0.275	0.265	0.195	0.25	0.225	0.205	0.195	0.36	0.24	0.185	0.275	0.17	0.275	0.245	0.185	0.385	0.35	0.235	0.36	0.315	0.365	0.385	0.435	0.365	0.365	0.5	0.335	0.255	0.26	0.525	0.585	0.44	0.305	0.335	0.505	0.56	0.46	0.51	0.595	0.52	0.625	0.68	0.58	0.555	0.535
1381	skua	skua-2013-25-T0000019.WAV	0.225	0.365	0.17	0.24	0.12	0.27	0.155	0.19	0.24	0.36	0.235	0.16	0.165	0.175	0.175	0.31	0.125	0.23	0.225	0.15	0.235	0.29	0.265	0.26	0.3	0.27	0.2	0.355	0.295	0.235	0.3	0.37	0.315	0.37	0.335	0.28	0.41	0.33	0.33	0.34	0.36	0.335	0.37	0.345	0.375	0.375	0.295
1382	skua	skua-2013-26-T0000020.WAV	0.21	0.18	0.205	0.22	0.1	0.14	0.115	0.165	0.1	0.205	0.105	0.17	0.19	0.11	0.205	0.18	0.11	0.26	0.26	0.175	0.25	0.34	0.34	0.335	0.35	0.33	0.24	0.435	0.375	0.31	0.315	0.42	0.315	0.46	0.385	0.37	0.5	0.365	0.42	0.415	0.39	0.39	0.375	0.38	0.43	0.455	0.35
1383	skua	skua-2013-27-T0000021.WAV	0.245	0.33	0.235	0.275	0.17	0.27	0.2	0.23	0.22	0.39	0.26	0.19	0.22	0.19	0.22	0.295	0.17	0.3	0.295	0.185	0.33	0.295	0.31	0.325	0.36	0.33	0.255	0.455	0.3	0.235	0.28	0.44	0.465	0.415	0.315	0.295	0.47	0.455	0.395	0.44	0.475	0.44	0.51	0.52	0.525	0.495	0.47
1384	skua	skua-2013-28-T0000022.WAV	0.225	0.29	0.23	0.3	0.185	0.255	0.215	0.21	0.215	0.365	0.255	0.19	0.235	0.185	0.24	0.28	0.175	0.325	0.34	0.195	0.345	0.28	0.32	0.325	0.37	0.33	0.285	0.45	0.31	0.25	0.27	0.45	0.515	0.42	0.325	0.31	0.47	0.49	0.395	0.435	0.505	0.46	0.52	0.61	0.575	0.495	0.535
1385	skua	skua-2013-29-T0000023.WAV	0.215	0.24	0.22	0.235	0.125	0.2	0.145	0.175	0.15	0.275	0.16	0.155	0.235	0.16	0.235	0.21	0.125	0.28	0.305	0.2	0.335	0.325	0.345	0.345	0.385	0.36	0.29	0.495	0.355	0.3	0.315	0.48	0.45	0.495	0.4	0.37	0.535	0.46	0.425	0.465	0.505	0.455	0.505	0.495	0.51	0.52	0.42
1386	susa	susa-2013-1-T0000001.WAV	0.225	0.34	0.085	0.13	0.095	0.145	0.08	0.15	0.15	0.22	0.1	0.13	0.075	0.14	0.085	0.195	0.085	0.085	0.105	0.09	0.14	0.27	0.23	0.145	0.18	0.23	0.285	0.18	0.145	0.195	0.3	0.175	0.175	0.16	0.165	0.17	0.175	0.16	0.155	0.17	0.165	0.17	0.19	0.175	0.18	0.185	0.2
1387	susa	susa-2013-2-T0000002.WAV	0.195	0.305	0.135	0.165	0.105	0.185	0.12	0.165	0.15	0.21	0.12	0.17	0.125	0.15	0.13	0.215	0.125	0.15	0.145	0.105	0.17	0.275	0.315	0.175	0.23	0.26	0.32	0.215	0.165	0.19	0.27	0.155	0.17	0.155	0.17	0.165	0.165	0.17	0.16	0.18	0.165	0.19	0.165	0.18	0.19	0.175	0.185
1388	susa	susa-2013-3-T0000003.WAV	0.225	0.29	0.16	0.235	0.085	0.18	0.145	0.2	0.165	0.225	0.15	0.215	0.145	0.18	0.155	0.175	0.135	0.18	0.18	0.14	0.165	0.315	0.285	0.16	0.23	0.23	0.31	0.175	0.175	0.2	0.32	0.14	0.16	0.135	0.2	0.21	0.155	0.155	0.145	0.15	0.155	0.175	0.17	0.155	0.165	0.15	0.185
1389	susa	susa-2013-4-T0000004.WAV	0.19	0.24	0.175	0.19	0.095	0.155	0.145	0.195	0.14	0.195	0.145	0.185	0.14	0.155	0.155	0.18	0.14	0.17	0.16	0.14	0.155	0.3	0.26	0.165	0.21	0.215	0.32	0.17	0.17	0.2	0.35	0.14	0.155	0.155	0.195	0.2	0.17	0.14	0.13	0.145	0.14	0.16	0.155	0.135	0.165	0.155	0.185
1390	susa	susa-2013-5-T0000005.WAV	0.205	0.27	0.185	0.21	0.09	0.15	0.15	0.21	0.15	0.215	0.16	0.195	0.13	0.17	0.155	0.165	0.14	0.195	0.17	0.155	0.17	0.265	0.23	0.185	0.195	0.19	0.21	0.265	0.16	0.205	0.295	0.275	0.265	0.22	0.165	0.16	0.235	0.255	0.21	0.245	0.27	0.255	0.3	0.21	0.22	0.28	0.24
1391	susa	susa-2013-6-T0000006.WAV	0.18	0.205	0.155	0.19	0.105	0.125	0.115	0.16	0.11	0.17	0.12	0.16	0.13	0.135	0.125	0.125	0.11	0.175	0.175	0.13	0.17	0.295	0.265	0.195	0.22	0.215	0.29	0.27	0.2	0.22	0.33	0.26	0.27	0.24	0.2	0.21	0.25	0.265	0.215	0.25	0.285	0.255	0.285	0.245	0.255	0.28	0.26
1392	susa	susa-2013-7-T0000007.WAV	0.185	0.245	0.14	0.185	0.1	0.115	0.115	0.145	0.095	0.165	0.1	0.15	0.09	0.125	0.11	0.16	0.09	0.135	0.15	0.125	0.145	0.245	0.22	0.16	0.155	0.215	0.235	0.21	0.14	0.175	0.295	0.215	0.185	0.175	0.155	0.155	0.185	0.17	0.165	0.19	0.175	0.19	0.21	0.185	0.175	0.205	0.19
1393	susa	susa-2013-8-T0000008.WAV	0.175	0.205	0.14	0.155	0	0.12	0.095	0.145	0.1	0.16	0.11	0.15	0.105	0.115	0.105	0.12	0.1	0.15	0.15	0.1	0.135	0.31	0.255	0.18	0.19	0.205	0.26	0.245	0.17	0.175	0.375	0.225	0.22	0.21	0.2	0.19	0.235	0.195	0.2	0.22	0.2	0.225	0.24	0.225	0.21	0.25	0.215
1394	susa	susa-2013-9-T0000009.WAV	0.185	0.265	0.115	0.13	0.085	0.115	0.07	0.115	0.09	0.155	0.075	0.135	0.1	0.11	0.095	0.15	0.09	0.14	0.145	0.095	0.13	0.25	0.295	0.195	0.215	0.245	0.265	0.235	0.19	0.205	0.25	0.205	0.2	0.185	0.19	0.17	0.195	0.205	0.2	0.21	0.22	0.22	0.225	0.185	0.195	0.225	0.22
1395	susa	susa-2013-10-T0000010.WAV	0.185	0.25	0.135	0.175	0.1	0.11	0.095	0.17	0.1	0.155	0.1	0.165	0.105	0.11	0.105	0.145	0.105	0.14	0.13	0.1	0.125	0.32	0.28	0.165	0.22	0.245	0.31	0.195	0.18	0.19	0.31	0.185	0.19	0.16	0.19	0.19	0.18	0.165	0.17	0.185	0.18	0.175	0.205	0.165	0.195	0.19	0.22
1396	susa	susa-2013-11-T0000011.WAV	0.18	0.26	0.165	0.155	0.08	0.12	0.105	0.15	0.105	0.155	0.11	0.135	0.11	0.115	0.11	0.14	0.105	0.145	0.135	0.125	0.125	0.245	0.23	0.195	0.18	0.225	0.24	0.225	0.16	0.19	0.275	0.195	0.19	0.165	0.165	0.175	0.185	0.185	0.175	0.195	0.185	0.205	0.205	0.165	0.2	0.2	0.22
1397	susa	susa-2013-12-T0000012.WAV	0.21	0.385	0.125	0.145	0.09	0.2	0.11	0.155	0.19	0.265	0.175	0.14	0.09	0.135	0.1	0.24	0.09	0.145	0.145	0.125	0.145	0.325	0.33	0.185	0.25	0.29	0.365	0.22	0.17	0.2	0.3	0.195	0.215	0.165	0.18	0.19	0.175	0.19	0.165	0.2	0.21	0.2	0.22	0.2	0.215	0.21	0.22
1398	susa	susa-2013-13-T0000013.WAV	0.185	0.275	0.115	0.16	0.11	0.11	0.07	0.125	0.095	0.165	0.075	0.13	0.08	0.11	0.085	0.165	0.07	0.13	0.14	0.085	0.115	0.285	0.245	0.19	0.21	0.245	0.28	0.22	0.175	0.195	0.31	0.205	0.205	0.19	0.195	0.185	0.215	0.185	0.19	0.205	0.2	0.205	0.22	0.17	0.2	0.21	0.22
1399	susa	susa-2013-14-T0000014.WAV	0.165	0.205	0.135	0.17	0.115	0.14	0.11	0.175	0.1	0.185	0.115	0.16	0.125	0.145	0.13	0.12	0.125	0.165	0.175	0.11	0.18	0.25	0.255	0.185	0.2	0.2	0.265	0.255	0.165	0.23	0.28	0.25	0.265	0.215	0.18	0.18	0.23	0.25	0.215	0.235	0.265	0.25	0.285	0.25	0.285	0.255	0.31
1400	susa	susa-2013-15-T0000015.WAV	0.175	0.18	0.12	0.145	0.095	0.105	0.09	0.13	0.075	0.16	0.07	0.135	0.11	0.115	0.11	0.1	0.075	0.17	0.155	0.1	0.155	0.285	0.255	0.205	0.2	0.26	0.22	0.285	0.19	0.235	0.3	0.275	0.24	0.26	0.205	0.195	0.275	0.245	0.225	0.255	0.265	0.26	0.26	0.225	0.25	0.28	0.23
1401	susa	susa-2013-16-T0000016.WAV	0.19	0.255	0.09	0.155	0.11	0.125	0.085	0.155	0.11	0.15	0.09	0.135	0.105	0.11	0.115	0.15	0.11	0.125	0.125	0.08	0.11	0.36	0.28	0.18	0.24	0.255	0.285	0.235	0.23	0.24	0.345	0.205	0.22	0.195	0.24	0.245	0.22	0.2	0.195	0.215	0.22	0.21	0.245	0.18	0.21	0.225	0.24
1402	susa	susa-2013-17-T0000017.WAV	0.16	0.195	0.15	0.16	0.125	0.135	0.125	0.165	0.15	0.145	0.135	0.155	0.115	0.15	0.105	0.125	0.115	0.135	0.14	0.125	0.125	0.225	0.245	0.195	0.18	0.23	0.21	0.255	0.175	0.235	0.275	0.245	0.195	0.24	0.21	0.19	0.265	0.195	0.225	0.235	0.205	0.23	0.22	0.17	0.19	0.25	0.205
1403	susa	susa-2013-18-T0000018.WAV	0.195	0.225	0.13	0.16	0.095	0.155	0.11	0.165	0.165	0.18	0.12	0.155	0.12	0.12	0.13	0.125	0.11	0.165	0.165	0.105	0.15	0.325	0.325	0.22	0.26	0.275	0.33	0.26	0.195	0.23	0.305	0.225	0.24	0.23	0.21	0.21	0.265	0.24	0.22	0.26	0.245	0.245	0.22	0.23	0.21	0.27	0.235
1404	susa	susa-2013-19-T0000019.WAV	0.19	0.355	0.095	0.125	0.1	0.18	0.1	0.14	0.16	0.27	0.155	0.13	0.085	0.14	0.085	0.23	0.095	0.135	0.13	0.085	0.13	0.235	0.295	0.19	0.2	0.25	0.295	0.225	0.175	0.2	0.24	0.19	0.21	0.175	0.165	0.17	0.18	0.185	0.175	0.21	0.19	0.215	0.185	0.19	0.185	0.225	0.19
1405	susa	susa-2013-20-T0000020.WAV	0.185	0.185	0.13	0.145	0.115	0.13	0.105	0.145	0.09	0.165	0.1	0.16	0.11	0.135	0.12	0.125	0.14	0.135	0.135	0.1	0.135	0.245	0.28	0.16	0.195	0.21	0.275	0.2	0.14	0.17	0.28	0.21	0.175	0.18	0.165	0.165	0.19	0.17	0.17	0.19	0.175	0.18	0.205	0.205	0.19	0.2	0.2
1406	susa	susa-2013-21-T0000021.WAV	0.195	0.345	0.105	0.14	0.11	0.155	0.085	0.125	0.15	0.215	0.12	0.125	0.08	0.11	0.095	0.205	0.08	0.135	0.135	0.085	0.135	0.31	0.285	0.18	0.23	0.24	0.33	0.185	0.175	0.2	0.34	0.175	0.175	0.16	0.195	0.205	0.185	0.165	0.17	0.185	0.175	0.185	0.185	0.19	0.18	0.185	0.205
1407	susa	susa-2013-22-T0000022.WAV	0.15	0.175	0.095	0.125	0.08	0.085	0.065	0.115	0.055	0.15	0.065	0.13	0.08	0.09	0.085	0.1	0.085	0.12	0.115	0.065	0.115	0.265	0.245	0.19	0.18	0.215	0.255	0.215	0.19	0.175	0.285	0.185	0.205	0.18	0.17	0.175	0.205	0.195	0.18	0.21	0.19	0.205	0.21	0.19	0.215	0.21	0.215
1408	susa	susa-2013-23-T0000023.WAV	0.16	0.245	0.125	0.12	0.085	0.11	0.075	0.115	0.085	0.16	0.08	0.14	0.09	0.095	0.08	0.135	0.07	0.125	0.14	0.09	0.15	0.28	0.23	0.155	0.17	0.195	0.25	0.195	0.19	0.21	0.325	0.21	0.18	0.18	0.175	0.175	0.195	0.17	0.17	0.185	0.18	0.185	0.195	0.195	0.2	0.19	0.205
1409	susa	susa-2013-24-T0000024.WAV	0.165	0.265	0.115	0.125	0.08	0.12	0.07	0.115	0.1	0.15	0.065	0.125	0.075	0.105	0.08	0.16	0.075	0.135	0.15	0.075	0.125	0.27	0.25	0.22	0.21	0.195	0.265	0.25	0.175	0.195	0.33	0.205	0.235	0.2	0.2	0.205	0.22	0.22	0.195	0.235	0.215	0.26	0.19	0.22	0.215	0.245	0.21
1410	susa	susa-2013-25-T0000025.WAV	0.17	0.265	0.15	0.175	0.085	0.135	0.12	0.155	0.11	0.19	0.12	0.17	0.11	0.105	0.115	0.16	0.09	0.175	0.145	0.13	0.125	0.255	0.24	0.18	0.19	0.215	0.255	0.22	0.155	0.19	0.3	0.225	0.205	0.185	0.17	0.165	0.215	0.195	0.18	0.215	0.205	0.21	0.215	0.18	0.2	0.22	0.215
1411	susa	susa-2013-26-T0000026.WAV	0.175	0.265	0.125	0.14	0.085	0.12	0.08	0.125	0.09	0.18	0.085	0.145	0.085	0.115	0.085	0.165	0.085	0.14	0.12	0.09	0.13	0.295	0.28	0.23	0.225	0.215	0.305	0.265	0.2	0.215	0.325	0.215	0.22	0.225	0.215	0.22	0.245	0.225	0.215	0.245	0.22	0.26	0.195	0.215	0.21	0.255	0.21
1412	upoa	upoa-2013-1-T0000001.WAV	0.12	0.125	0.08	0.145	0.06	0.1	0.085	0.08	0	0.1	0.075	0.1	0.065	0.075	0.065	0.09	0.07	0.065	0.095	0.07	0.065	0.175	0.115	0.105	0.12	0.09	0.11	0.115	0.15	0.23	0.17	0.105	0.095	0.15	0.175	0.15	0.13	0.085	0.095	0.115	0.09	0.08	0.11	0.08	0.08	0.105	0.09
1413	upoa	upoa-2013-2-T0000002.WAV	0.11	0.08	0.06	0.125	0	0.075	0.06	0.075	0	0.09	0.055	0.09	0	0	0	0.07	0.055	0	0.075	0	0.06	0.155	0.1	0.12	0.115	0.08	0.115	0.095	0.145	0.24	0.21	0.09	0.095	0.14	0.15	0.145	0.155	0.095	0.085	0.085	0.09	0.085	0.1	0.07	0.065	0.1	0.08
1414	upoa	upoa-2013-3-T0000003.WAV	0.12	0.08	0	0.115	0	0.07	0	0.07	0	0.07	0	0.06	0	0	0	0	0	0	0.065	0	0	0.205	0.215	0.11	0.14	0.16	0.21	0.1	0.125	0.21	0.24	0.075	0.105	0.105	0.13	0.135	0.115	0.075	0.07	0.08	0.08	0.09	0.085	0.065	0.11	0.085	0.11
1415	upoa	upoa-2013-4-T0000004.WAV	0.14	0.125	0	0.105	0	0.065	0	0.085	0	0.06	0	0.07	0	0.06	0	0	0	0	0.065	0	0	0.235	0.25	0.14	0.18	0.225	0.255	0.125	0.155	0.23	0.26	0.085	0.125	0.12	0.165	0.175	0.13	0.105	0.085	0.095	0.11	0.12	0.095	0.06	0.06	0.1	0.1
1416	upoa	upoa-2013-5-T0000005.WAV	0.12	0.075	0	0.105	0	0	0	0.07	0	0	0	0.055	0	0	0	0	0	0	0.06	0	0	0.21	0.21	0.13	0.145	0.16	0.215	0.115	0.135	0.22	0.245	0.09	0.11	0.12	0.14	0.15	0.135	0.095	0.1	0.11	0.09	0.1	0.09	0.055	0.07	0.115	0.075
1417	upoa	upoa-2013-6-T0000006.WAV	0.115	0.075	0.065	0.125	0	0.095	0.065	0.065	0	0.085	0.055	0.095	0.055	0	0.065	0.075	0.065	0.06	0.085	0.06	0.075	0.16	0.12	0.135	0.14	0.095	0.15	0.105	0.155	0.25	0.225	0.1	0.105	0.145	0.17	0.17	0.165	0.11	0.085	0.1	0.11	0.095	0.125	0.085	0.065	0.11	0.085
1418	upoa	upoa-2013-7-T0000007.WAV	0.095	0.07	0.06	0.125	0	0.075	0	0.065	0	0.06	0	0.06	0	0	0.06	0.065	0	0.055	0.09	0.055	0.065	0.165	0.13	0.135	0.12	0.1	0.125	0.13	0.14	0.245	0.235	0.115	0.11	0.15	0.16	0.145	0.17	0.1	0.105	0.12	0.11	0.1	0.115	0.085	0.07	0.13	0.085
1419	upoa	upoa-2013-8-T0000008.WAV	0.095	0.075	0	0.115	0	0.065	0	0.065	0	0.055	0	0.055	0	0	0	0.055	0	0	0.06	0	0	0.195	0.135	0.125	0.125	0.105	0.145	0.125	0.135	0.22	0.245	0.105	0.1	0.14	0.14	0.14	0.155	0.095	0.11	0.12	0.1	0.09	0.105	0.065	0.055	0.125	0.07
1420	upoa	upoa-2013-9-T0000009.WAV	0.08	0.07	0	0.11	0	0.055	0	0.065	0	0.055	0	0.055	0	0	0	0	0	0	0.065	0	0.06	0.165	0.12	0.115	0.105	0.085	0.1	0.12	0.11	0.2	0.235	0.13	0.09	0.13	0.115	0.12	0.155	0.1	0.115	0.13	0.1	0.09	0.115	0.065	0.08	0.13	0.09
1421	upoa	upoa-2013-10-T0000010.WAV	0.115	0.07	0.08	0.115	0	0.085	0	0.065	0	0.08	0.055	0.065	0.06	0	0.075	0.09	0.06	0.06	0.11	0.07	0.095	0.17	0.18	0.165	0.175	0.15	0.165	0.16	0.175	0.26	0.24	0.16	0.135	0.19	0.165	0.185	0.21	0.135	0.15	0.175	0.14	0.12	0.15	0.1	0.08	0.175	0.095
1422	upoa	upoa-2013-11-T0000011.WAV	0.095	0.085	0.065	0.115	0	0.08	0	0.07	0	0.07	0	0.06	0.055	0	0.055	0.07	0	0.055	0.075	0.06	0.065	0.19	0.145	0.135	0.14	0.115	0.17	0.145	0.13	0.22	0.245	0.14	0.11	0.155	0.135	0.135	0.18	0.12	0.125	0.155	0.12	0.1	0.13	0.075	0.06	0.15	0.08
1423	upoa	upoa-2013-12-T0000012.WAV	0.085	0.075	0.055	0.12	0	0.07	0	0.065	0	0.055	0	0.055	0	0	0.055	0.06	0	0	0.07	0	0.055	0.165	0.125	0.115	0.12	0.1	0.105	0.135	0.13	0.19	0.235	0.11	0.1	0.15	0.15	0.135	0.165	0.095	0.115	0.125	0.1	0.09	0.11	0.08	0.065	0.13	0.08
1424	upoa	upoa-2013-13-T0000013.WAV	0.085	0.08	0	0.125	0	0	0	0.065	0	0.06	0	0.055	0	0	0	0	0	0.06	0.06	0	0.065	0.175	0.105	0.11	0.115	0.09	0.1	0.15	0.09	0.175	0.24	0.17	0.13	0.135	0.105	0.095	0.145	0.125	0.115	0.155	0.135	0.12	0.175	0.105	0.11	0.165	0.115
1425	upoa	upoa-2013-14-T0000014.WAV	0.165	0.1	0.065	0.15	0	0.09	0.065	0.08	0	0.09	0	0.09	0.06	0	0.065	0.09	0.075	0.065	0.065	0.065	0	0.28	0.265	0.13	0.2	0.19	0.27	0.115	0.155	0.2	0.3	0.065	0.11	0.115	0.175	0.175	0.1	0.095	0.07	0.075	0.095	0.12	0.08	0.06	0.06	0.075	0.085
1426	upoa	upoa-2013-15-T0000015.WAV	0.155	0.15	0	0.06	0	0	0	0.075	0	0.065	0	0.065	0	0.07	0	0	0	0	0	0	0	0.285	0.325	0.135	0.235	0.275	0.315	0.145	0.16	0.16	0.32	0.07	0.11	0.12	0.18	0.18	0.11	0.1	0.065	0.075	0.115	0.125	0.08	0	0	0.075	0.09
1427	upoa	upoa-2013-16-T0000016.WAV	0.12	0.07	0.055	0.095	0	0.06	0	0.07	0	0.055	0	0.055	0	0	0	0.06	0	0	0.055	0	0.055	0.19	0.19	0.15	0.14	0.145	0.195	0.14	0.13	0.19	0.235	0.15	0.115	0.155	0.135	0.14	0.18	0.115	0.135	0.155	0.115	0.1	0.125	0.065	0.055	0.145	0.085
1428	upoa	upoa-2013-17-T0000017.WAV	0.11	0.12	0.09	0.14	0	0.1	0.085	0.08	0	0.09	0.08	0.1	0.08	0.06	0.085	0.11	0.08	0.075	0.105	0.085	0.08	0.16	0.125	0.12	0.115	0.1	0.095	0.135	0.115	0.205	0.13	0.13	0.1	0.135	0.135	0.125	0.165	0.1	0.12	0.135	0.105	0.09	0.12	0.11	0.1	0.135	0.105
1429	upoa	upoa-2013-18-T0000018.WAV	0.1	0.075	0.06	0.13	0	0.09	0.06	0.065	0	0.085	0	0.09	0.055	0	0.055	0.07	0.06	0.055	0.075	0.055	0.06	0.2	0.095	0.105	0.11	0.075	0.11	0.1	0.125	0.225	0.265	0.09	0.1	0.12	0.13	0.135	0.135	0.085	0.075	0.09	0.085	0.08	0.1	0.075	0.065	0.095	0.09
1430	upoa	upoa-2013-19-T0000019.WAV	0.105	0.075	0.06	0.115	0	0.08	0	0.065	0	0.065	0	0.07	0.055	0	0.06	0.06	0.055	0	0.085	0.055	0.06	0.21	0.135	0.14	0.145	0.105	0.19	0.125	0.15	0.235	0.25	0.105	0.1	0.145	0.17	0.165	0.16	0.095	0.095	0.105	0.115	0.105	0.11	0.08	0.07	0.12	0.08
1431	upoa	upoa-2013-20-T0000020.WAV	0.075	0.07	0.06	0.11	0	0.065	0	0.065	0	0.055	0	0	0	0	0	0.065	0	0	0.065	0	0.065	0.145	0.145	0.145	0.13	0.11	0.12	0.14	0.125	0.165	0.215	0.16	0.095	0.155	0.13	0.135	0.19	0.12	0.14	0.165	0.115	0.105	0.135	0.08	0.07	0.15	0.085
1432	upoa	upoa-2013-21-T0000021.WAV	0.105	0.07	0	0.105	0	0.055	0	0.07	0	0.06	0	0.055	0	0	0	0	0	0	0	0	0	0.205	0.135	0.11	0.11	0.1	0.155	0.145	0.105	0.175	0.26	0.155	0.115	0.125	0.12	0.115	0.135	0.115	0.1	0.145	0.125	0.11	0.165	0.08	0.07	0.15	0.085
1433	upoa	upoa-2013-22-T0000022.WAV	0.11	0.075	0	0.115	0	0	0	0.06	0	0	0	0	0	0	0	0	0	0	0.055	0	0	0.19	0.175	0.08	0.12	0.12	0.185	0.1	0.095	0.185	0.23	0.11	0.095	0.08	0.11	0.11	0.095	0.085	0.07	0.1	0.085	0.08	0.12	0.07	0.08	0.1	0.1
1434	upoa	upoa-2013-23-T0000023.WAV	0.095	0.075	0	0.095	0	0	0	0.065	0	0.055	0	0	0	0	0	0	0	0	0	0	0	0.175	0.105	0.055	0.075	0.075	0.125	0.06	0.09	0.165	0.23	0	0	0	0.105	0.1	0	0	0	0	0	0	0.06	0	0	0	0.06
1435	upoa	upoa-2013-24-T0000024.WAV	0.09	0.07	0	0.105	0	0	0	0.055	0	0	0	0	0	0	0	0	0	0	0	0	0	0.175	0.095	0.055	0.075	0.07	0.115	0.065	0.09	0.17	0.235	0.07	0.055	0	0.105	0.1	0.065	0	0	0.065	0	0	0.08	0	0.08	0.06	0.08
1436	upoa	upoa-2013-25-T0000025.WAV	0.085	0.07	0	0.115	0	0	0	0.06	0	0	0	0	0	0	0	0	0	0	0.055	0	0	0.17	0.08	0.06	0.06	0.06	0.1	0.08	0.09	0.165	0.235	0.09	0.085	0.06	0.1	0.095	0.07	0.075	0.055	0.08	0.07	0.065	0.115	0.08	0.105	0.08	0.105
1437	upoa	upoa-2013-26-T0000026.WAV	0.08	0.07	0	0.115	0	0	0	0.06	0	0.055	0	0	0	0	0	0	0	0	0.06	0	0.065	0.175	0.08	0.085	0.08	0.065	0.095	0.12	0.09	0.17	0.235	0.145	0.115	0.1	0.1	0.095	0.11	0.105	0.08	0.115	0.105	0.095	0.16	0.1	0.105	0.125	0.12
1438	upoa	upoa-2013-27-T0000027.WAV	0.1	0.07	0	0.095	0	0	0	0.065	0	0.055	0	0	0	0	0	0	0	0	0	0	0	0.19	0.125	0.065	0.09	0.085	0.145	0.075	0.095	0.16	0.245	0.075	0.06	0.06	0.115	0.11	0.08	0	0.055	0.07	0.055	0	0.08	0	0.055	0.07	0.065
1439	upoa	upoa-2013-28-T0000028.WAV	0.085	0.12	0.065	0.165	0.08	0.08	0.065	0.085	0	0.075	0.055	0.085	0.06	0.06	0.06	0.075	0.06	0.065	0.09	0.06	0	0.12	0.09	0.095	0.085	0.07	0.07	0.12	0.085	0.225	0.155	0.13	0.09	0.115	0.115	0.11	0.14	0.08	0.11	0.125	0.09	0.1	0.12	0.075	0.1	0.115	0.1
1440	upoa	upoa-2013-29-T0000029.WAV	0.085	0.09	0.06	0.155	0.055	0.08	0.075	0.08	0	0.08	0.055	0.08	0.06	0	0.065	0.08	0.065	0.065	0.08	0.06	0.055	0.135	0.075	0.095	0.085	0.06	0.08	0.11	0.09	0.215	0.185	0.12	0.1	0.1	0.1	0.095	0.115	0.08	0.085	0.1	0.085	0.09	0.13	0.09	0.105	0.105	0.11
1441	upoa	upoa-2013-30-T0000030.WAV	0.07	0.07	0	0.13	0	0	0	0.06	0	0	0	0	0	0	0	0	0	0	0.055	0	0	0.165	0.105	0.105	0.095	0.08	0.085	0.135	0.09	0.175	0.22	0.15	0.095	0.135	0.11	0.105	0.15	0.095	0.125	0.14	0.105	0.105	0.135	0.075	0.08	0.135	0.09
1442	upoa	upoa-2013-31-T0000031.WAV	0.11	0.075	0	0.105	0	0	0	0.055	0	0	0	0	0	0	0	0	0	0	0	0	0	0.185	0.17	0.07	0.12	0.12	0.185	0.065	0.095	0.175	0.235	0	0.06	0	0.11	0.11	0	0	0	0	0	0.06	0.06	0	0	0	0.055
1443	upoa	upoa-2013-32-T0000032.WAV	0.105	0.085	0	0.115	0	0	0	0.06	0	0	0	0.055	0	0	0	0	0	0	0	0	0	0.195	0.155	0.065	0.11	0.105	0.17	0.06	0.105	0.18	0.25	0	0.055	0	0.115	0.11	0	0	0	0	0	0.055	0	0	0	0	0.055
1444	vela	vela-2013-1-T0000001.WAV	0.355	0.38	0.2	0.165	0.12	0.225	0.15	0.175	0.225	0.27	0.18	0.16	0.135	0.13	0.145	0.225	0.115	0.175	0.195	0.165	0.205	0.44	0.525	0.39	0.515	0.515	0.505	0.39	0.4	0.29	0.385	0.35	0.365	0.41	0.36	0.395	0.43	0.37	0.325	0.345	0.415	0.44	0.31	0.355	0.25	0.38	0.28
1445	vela	vela-2013-2-T0000002.WAV	0.22	0.285	0.175	0.17	0.085	0.145	0.11	0.15	0.135	0.23	0.1	0.115	0.16	0.095	0.165	0.185	0.085	0.275	0.24	0.15	0.265	0.315	0.375	0.495	0.425	0.315	0.37	0.49	0.405	0.345	0.3	0.58	0.615	0.455	0.335	0.42	0.465	0.565	0.49	0.555	0.465	0.59	0.535	0.58	0.565	0.56	0.595
1446	vela	vela-2013-3-T0000003.WAV	0.23	0.21	0.17	0.145	0.07	0.115	0.1	0.1	0.08	0.195	0.085	0.125	0.17	0.075	0.165	0.165	0.085	0.27	0.26	0.14	0.26	0.335	0.415	0.53	0.445	0.34	0.38	0.515	0.44	0.405	0.31	0.595	0.595	0.48	0.37	0.455	0.46	0.555	0.54	0.59	0.455	0.6	0.51	0.615	0.575	0.59	0.635
1447	vela	vela-2013-4-T0000004.WAV	0.275	0.255	0.205	0.135	0.11	0.135	0.11	0.13	0.13	0.17	0.095	0.115	0.185	0.085	0.17	0.195	0.095	0.185	0.225	0.145	0.23	0.345	0.55	0.62	0.555	0.465	0.595	0.625	0.46	0.4	0.335	0.655	0.675	0.515	0.395	0.47	0.505	0.69	0.545	0.635	0.595	0.73	0.595	0.5	0.35	0.645	0.425
1448	vela	vela-2013-5-T0000005.WAV	0.23	0.235	0.215	0.15	0.075	0.115	0.09	0.11	0.085	0.185	0.09	0.125	0.18	0.085	0.17	0.185	0.095	0.295	0.275	0.135	0.265	0.31	0.37	0.445	0.445	0.34	0.385	0.475	0.385	0.3	0.27	0.565	0.675	0.47	0.325	0.4	0.48	0.58	0.465	0.545	0.535	0.575	0.595	0.67	0.64	0.6	0.68
1449	vela	vela-2013-6-T0000006.WAV	0.215	0.165	0.17	0.14	0.06	0.12	0.1	0.1	0.07	0.19	0.07	0.12	0.165	0.055	0.15	0.145	0.07	0.275	0.25	0.12	0.24	0.3	0.395	0.495	0.46	0.355	0.4	0.515	0.44	0.37	0.3	0.6	0.635	0.5	0.385	0.465	0.48	0.585	0.495	0.565	0.5	0.595	0.555	0.61	0.605	0.6	0.58
1450	vela	vela-2013-7-T0000007.WAV	0.19	0.25	0.185	0.13	0.075	0.1	0.07	0.12	0.08	0.17	0.07	0.1	0.16	0.085	0.15	0.155	0.085	0.23	0.225	0.12	0.225	0.27	0.345	0.41	0.415	0.32	0.36	0.465	0.355	0.275	0.26	0.54	0.64	0.425	0.325	0.37	0.46	0.545	0.44	0.505	0.51	0.55	0.59	0.675	0.555	0.55	0.555
[truncated: 42 more rows]
[truncated: 1,445 more columns]

## Sheet: List2
filename	male	year	id
007a-2013-1-T0000001.WAV	007a	2013	007a_2013
007a-2013-2-T0000002.WAV	007a	2013	007a_2013
[truncated: 1,490 more rows]
